# Supplementary material for: A comprehensive Bioconductor ecosystem for the design of CRISPR guide RNAs across nucleases and technologies
Source: Nat Commun. 2022 Nov 2;13:6568. doi: 10.1038/s41467-022-34320-7 (PMC9630310; doi:10.1038/s41467-022-34320-7)
Supplement: Supplementary file 5 — Supplementary Software [file 41467_2022_34320_MOESM5_ESM.zip]

Archive with 31 entries (30 files):
- SupplementarySoftware/
- SupplementarySoftware/SoftwareVignette4_crisprScore.pdf
- SupplementarySoftware/Tutorial14_Mapping_gRNAs_Across_Species.pdf
- SupplementarySoftware/SoftwareVignette8_crisprVerse.pdf
- SupplementarySoftware/Tutorial2_Building_A_Genome_Index.pdf
- SupplementarySoftware/Tutorial6_CRISPRko_Design_Cas12a.pdf
- SupplementarySoftware/.DS_Store
- __MACOSX/SupplementarySoftware/._.DS_Store
- SupplementarySoftware/SoftwareVignette2_crisprBowtie.pdf
- SupplementarySoftware/Tutorial12_Design_Custom_Sequences.pdf
- SupplementarySoftware/Tutorial13_Optical_Pooled_Screening.pdf
- SupplementarySoftware/SoftwareVignette1_crisprBase.pdf
- __MACOSX/SupplementarySoftware/._SoftwareVignette1_crisprBase.pdf
- SupplementarySoftware/SoftwareVignette6_crisprDesign.pdf
- SupplementarySoftware/Tutorial5_CRISPRko_Design_Cas9.pdf
- __MACOSX/SupplementarySoftware/._Tutorial5_CRISPRko_Design_Cas9.pdf
- SupplementarySoftware/Tutorial17_Building_gRNA_Database.pdf
- SupplementarySoftware/Tutorial15_Design_Minor_Major_Alleles.pdf
- SupplementarySoftware/Tutorial7_CRISPRkd_Design_CasRx.pdf
- SupplementarySoftware/Tutorial11_Paired_Design.pdf
- SupplementarySoftware/Tutorial3_Specifying_A_Custom_Nuclease.pdf
- __MACOSX/SupplementarySoftware/._Tutorial3_Specifying_A_Custom_Nuclease.pdf
- SupplementarySoftware/Tutorial10_CRISPRi_Design.pdf
- SupplementarySoftware/Tutorial16_Validating_Existing_gRNA_Libraries.pdf
- SupplementarySoftware/Tutorial8_CRISPRbe_Design_BE4max.pdf
- SupplementarySoftware/Tutorial1_Installation.pdf
- SupplementarySoftware/SoftwareVignette5_crisprDesignData.pdf
- SupplementarySoftware/SoftwareVignette7_crisprViz.pdf
- SupplementarySoftware/Tutorial9_CRISPRa_Design.pdf
- SupplementarySoftware/SoftwareVignette3_crisprBwa.pdf
- SupplementarySoftware/Tutorial4_Building_A_Gene_Annotation.pdf
