# Supplementary material for: A comprehensive Bioconductor ecosystem for the design of CRISPR guide RNAs across nucleases and technologies
Source: Nat Commun. 2022 Nov 2;13:6568. doi: 10.1038/s41467-022-34320-7 (PMC9630310; doi:10.1038/s41467-022-34320-7)
Supplement: Supplementary file 6 — Source Data [file 41467_2022_34320_MOESM6_ESM.xlsx]

## Sheet: Figure3a
Achilles						Wang2015						Tzelepis2016						Hart2015						Hart2017
rank_cctop	rank_flash	rank_crispick	rank_chopchop	rank_crisprverse	lfc	rank_cctop	rank_flash	rank_crispick	rank_chopchop	rank_crisprverse	lfc	rank_cctop	rank_flash	rank_crispick	rank_chopchop	rank_crisprverse	lfc	rank_cctop	rank_flash	rank_crispick	rank_chopchop	rank_crisprverse	lfc	rank_cctop	rank_flash	rank_crispick	rank_chopchop	rank_crisprverse	lfc
10	6	18	23	4	-1.219	5	2	36	7	4	-0.601	11	21	102	16	140	-0.895	9	59	71	11	94	-1.759	9	59	71	11	94	0.006
37	35	2	53	1	-1.698	15	11	5	53	16	-0.209	41	28	45	26	46	-0.737	36	10	2	25	2	0.419	36	10	2	25	2	-1.228
127	60	14	103	2	-1.766	35	53	87	45	9	-0.671	16	5	78	174	47	-1.388	32	4	14	15	11	0.835	32	4	14	15	11	-0.293
65	26	29	47	5	-1.024	117	104	13	101	10	-1.137	1	60	73	18	29	-0.63	55	22	26	36	35	0.19	55	22	26	36	35	-0.553
69	36	136	112	59	0.207	140	116	30	121	79	-0.649	5	2	36	7	4	-1.291	3	3	38	27	19	0.641	3	3	38	27	19	-1.606
43	12	29	46	66	-1.454	12	14	1	54	15	-0.427	2	3	2	53	6	-0.882	5	2	36	7	4	-0.785	5	2	36	7	4	-0.356
8	1	5	1	127	-0.242	128	130	11	83	26	-1.065	4	72	7	29	68	-0.979	34	85	1	58	55	-1.489	34	85	1	58	55	-1.455
12	7	52	25	96	-0.881	7	42	12	24	43	-0.832	25	159	120	43	148	-0.403	384	338	91	349	52	-1.277	384	338	91	349	52	-2.211
23	3	15	2	21	-0.414	78	43	9	82	31	-0.927	29	163	124	65	170	0.494	151	58	44	80	65	-3.38	151	58	44	80	65	-2.259
199	106	70	255	3	-1.896	386	339	32	402	42	-2.605	31	165	46	2	84	-2.078	318	304	31	247	21	-1.984	318	304	31	247	21	-2.558
383	337	17	452	5	-1.612	463	373	77	442	14	-2.252	10	43	43	14	61	-1.308	132	37	71	119	44	-0.469	132	37	71	119	44	-2.865
108	15	184	66	223	0.194	318	304	31	247	21	-2.949	68	44	73	44	32	-0.373	156	218	216	68	345	-0.642	156	218	216	68	345	-0.792
52	7	141	22	50	-0.614	382	336	79	389	11	-1.609	3	31	3	2	6	-0.782	20	7	104	34	115	-3.748	20	7	104	34	115	-1.821
16	4	5	13	3	-0.073	75	46	10	218	4	-1.192	50	41	57	65	68	-0.224	101	57	137	66	123	0.445	101	57	137	66	123	-0.16
37	33	17	43	47	0.052	2	3	2	53	6	-0.992	2	1	101	11	11	-1.334	54	21	9	13	8	-0.227	54	21	9	13	8	-0.548
121	45	53	102	12	0.158	413	352	425	395	110	-0.186	15	5	2	12	45	-1.043	109	14	52	48	3	-1.688	109	14	52	48	3	-0.947
88	84	122	115	66	0.092	10	1	108	1	1	-2.556	6	21	9	110	10	-0.769	19	5	17	49	4	-1.543	19	5	17	49	4	0.51
86	35	28	49	1	-2.201	33	2	127	227	280	-2.658	56	56	4	91	8	-1.348	18	49	103	5	53	-1.797	18	49	103	5	53	-2.483
106	16	40	136	22	-1.445	103	67	4	103	1	-0.822	3	13	1	8	4	-0.296	17	3	13	22	15	-2.991	17	3	13	22	15	-2.314
124	108	24	127	7	-1.443	150	139	167	124	194	-0.67	120	115	120	45	9	-0.291	9	7	22	33	7	-4.364	9	7	22	33	7	-2.336
212	117	238	127	114	-0.441	109	14	52	48	3	-0.714	105	20	105	83	123	0.305	96	35	96	62	136	0.808	96	35	96	62	136	-0.111
6	2	98	1	54	-1.156	19	5	17	49	4	-1.025	41	14	41	88	20	0.048	32	43	32	26	143	0.886	32	43	32	26	143	-1.496
271	253	52	226	10	-1.856	3	31	3	2	6	-0.293	48	10	48	47	87	-0.059	105	20	105	83	123	-0.867	105	20	105	83	123	0.616
56	18	67	42	23	-0.084	2	1	101	11	11	-0.026	3	1	3	1	17	0.461	189	146	189	177	22	0.339	189	146	189	177	22	0.247
28	42	39	35	24	0.062	58	37	71	97	5	-1.215	27	26	38	9	70	-1.477	9	5	9	82	2	0.042	9	5	9	82	2	-0.284
16	13	69	26	20	-0.042	21	79	46	24	10	-1.024	2	87	22	3	29	-1.061	46	8	46	11	5	0.772	46	8	46	11	5	-0.045
23	5	118	48	95	-1.033	7	1	10	17	6	-0.29	11	92	102	50	130	-0.008	27	26	38	9	70	-2.524	27	26	38	9	70	-1.033
105	24	33	54	26	-1.08	48	15	23	15	107	0.021	9	1	2	23	14	-2.021	17	6	27	10	88	0.046	17	6	27	10	88	-0.5
123	68	37	127	155	-1.428	17	3	13	22	15	-1.256	4	89	19	5	98	-0.778	9	1	2	23	14	-3.518	9	1	2	23	14	-1.042
376	292	377	356	9	-1.677	99	105	21	101	3	-2.687	19	5	55	21	9	-3.637	118	47	72	43	9	-3.285	118	47	72	43	9	-1.328
24	6	1	6	30	-1.876	12	36	80	48	88	-1.384	1	45	101	7	49	-1.54	90	68	141	57	59	-2.778	90	68	141	57	59	-1.343
17	3	4	8	1	-2.126	40	48	49	61	20	-0.495	80	90	40	75	71	-0.809	55	3	26	25	99	-0.946	55	3	26	25	99	-2.111
74	2	1	27	2	-1.674	57	25	74	39	26	-0.69	25	57	31	13	115	-2.016	30	6	13	19	100	-2.199	30	6	13	19	100	-2.004
9	1	13	82	41	-1.372	16	6	15	14	9	-0.935	68	43	87	72	62	-0.917	90	7	20	59	64	1.132	90	7	20	59	64	-0.304
1	1	2	6	5	-1.458	81	70	100	69	97	0.084	84	154	12	75	17	-1.712	170	181	83	165	39	-0.063	170	181	83	165	39	-1.785
51	11	29	33	25	-0.908	56	56	4	91	8	-1.873	15	12	2	10	5	-2.733	42	68	118	20	65	-0.84	42	68	118	20	65	-1.303
58	92	60	39	6	-1.133	10	65	10	10	34	0.238	14	81	104	9	135	0.45	8	2	66	183	1	-0.12	8	2	66	183	1	-0.457
423	405	450	476	17	-1.435	164	204	164	178	32	-0.101	55	102	126	21	121	-1.711	1	2	9	2	9	-2.56	1	2	9	2	9	-1.645
39	3	22	28	151	-0.952	158	133	158	92	16	-0.041	46	8	24	46	17	-1.198	5	40	21	3	21	-2.846	5	40	21	3	21	-2.488
197	122	250	320	12	-0.633	3	1	3	1	17	0.597	1	14	63	5	32	-0.581	38	39	11	47	5	-1.906	38	39	11	47	5	-2.682
8	1	96	9	5	-1.705	55	45	55	48	25	-0.251	6	31	23	19	17	-0.89	189	167	87	261	93	0.373	189	167	87	261	93	-2.15
523	176	563	191	526	-0.351	95	105	95	131	33	-0.705	7	36	22	6	25	-4.255	40	43	119	8	101	0.172	40	43	119	8	101	-2.47
281	60	342	366	116	-1.027	144	127	144	139	42	0.433	37	5	4	8	54	-1.874	112	54	33	70	48	-2.623	112	54	33	70	48	-1.927
496	165	538	804	11	-0.936	253	85	61	192	6	-1.189	12	44	30	13	42	-0.348	1	14	63	5	32	-2.159	1	14	63	5	32	-2.281
64	8	27	74	5	-1.399	188	75	18	156	15	-1.969	5	63	50	1	69	0.117	3	6	2	1	2	-1.565	3	6	2	1	2	-2.435
242	202	28	208	7	-1.599	42	12	5	63	1	-2.653	16	3	105	17	31	-0.551	54	85	95	62	76	1.452	54	85	95	62	76	-0.363
114	46	58	151	62	-1.779	25	3	4	69	169	-3.232	15	67	34	18	5	-0.336	49	42	116	27	33	-0.076	31	47	113	75	70	-0.677
91	47	43	138	75	-1.313	29	58	112	31	17	-0.936	8	64	67	44	111	0.302	31	47	113	75	70	-1.502	8	64	67	44	111	0
406	351	29	277	61	-1.225	9	1	2	23	14	-1.677	71	96	51	105	82	-0.751	8	64	67	44	111	-0.242	14	24	1	24	12	-1.964
460	375	479	429	78	-1.074	10	44	10	1	11	-0.866	68	115	1	85	6	-1.766	14	24	1	24	12	-0.822	124	60	147	83	89	-1.782
1	1	10	28	71	-1.532	231	188	92	189	26	-1.397	65	33	2	13	18	-0.512	124	60	147	83	89	0.621	49	25	82	6	7	-2.145
53	11	42	16	9	-0.749	55	3	26	25	99	-2.033	5	55	17	16	84	-1.094	49	25	82	6	7	-2.722	5	55	17	16	84	-2.362
172	134	71	156	24	-0.49	31	28	94	16	38	-0.529	35	70	30	86	47	-1.979	5	55	17	16	84	-1.218	232	224	57	169	28	-2.681
12	5	4	40	2	-1.873	5	1	71	2	24	-1.106	18	1	16	46	46	-0.547	232	224	57	169	28	-1.793	87	21	61	112	50	-0.483
123	98	69	91	22	0.121	95	22	17	142	2	-0.037	15	51	83	6	98	0.043	87	21	61	112	50	-0.38	62	49	129	40	66	-1.284
40	11	47	30	16	-0.541	8	2	66	183	1	-0.622	11	9	1	12	5	0.101	62	49	129	40	66	-1.895	37	32	33	25	67	-1.13
60	6	31	43	15	-0.252	27	4	7	81	4	-2.918	4	46	42	24	88	-0.404	37	32	33	25	67	-1.962	30	5	4	2	30	0.198
152	142	85	174	62	0.023	112	104	89	89	15	-1.362	7	48	103	8	16	-0.489	30	5	4	2	30	0.333	45	40	6	29	10	0.627
170	151	73	173	63	-0.084	121	160	22	109	35	-0.608	9	6	104	19	50	-0.021	45	40	6	29	10	0.912	15	51	83	6	98	0.003
8	3	41	28	69	-0.837	89	27	1	96	14	-0.971	24	295	115	45	350	-0.431	15	51	83	6	98	0.053	125	103	96	117	24	-0.411
80	30	68	77	24	-1.064	5	40	21	3	21	-1.33	1	287	26	6	240	-1.898	10	17	12	37	22	-1.224	82	89	40	142	166	-0.875
19	5	17	49	4	-1.273	89	82	33	112	19	-0.473	32	301	27	105	115	-0.241	125	103	96	117	24	-0.331	208	31	33	298	12	-0.684
18	1	16	46	46	-0.253	175	135	7	158	2	-1.694	18	1	112	24	958	-0.466	82	89	40	142	166	-0.312	117	56	72	407	10	-2.701
235	195	41	218	232	-1.489	53	5	36	41	15	-0.181	129	11	192	63	37	-0.586	208	31	33	298	12	-1.015	325	194	17	51	8	-0.578
41	3	81	37	4	-2.322	48	153	3	130	16	-1.255	37	14	2	18	21	-2.112	117	56	72	407	10	-1.866	649	200	662	301	51	-1.027
374	289	49	371	7	-1.563	2	36	11	6	3	-1.407	14	28	9	8	30	-1.397	325	194	17	51	8	-0.733	129	11	192	63	37	-0.869
296	97	37	216	9	-1.325	164	171	86	146	18	-1.518	1	5	19	5	49	-0.124	649	200	662	301	51	-1.075	7	36	65	21	44	-1.205
169	90	4	215	2	-0.354	90	27	6	105	7	-1.23	8	37	7	14	36	-1.629	129	11	192	63	37	-0.828	36	18	16	56	29	-2.409
360	31	3	484	6	-1.371	126	137	170	128	64	-0.966	10	16	17	37	35	-1.485	7	36	65	21	44	1.603	45	27	10	70	2	-1.288
97	11	9	109	1	-2.252	23	86	12	4	19	-1.517	52	180	137	58	215	-2.191	36	18	16	56	29	-0.777	52	60	24	49	9	-0.768
12	2	1	16	9	-1.665	242	193	79	217	67	-0.925	40	67	128	107	171	-1.802	45	27	10	70	2	-2.456	3	20	29	9	41	-1.256
99	12	6	77	11	-1.574	95	15	57	148	10	-2.35	164	41	31	112	140	-2.327	52	60	24	49	9	-1.542	372	323	387	345	104	-2.965
129	110	46	135	397	-0.992	62	59	46	69	31	-0.768	81	148	157	177	152	-0.131	3	20	29	9	41	-1.631	358	419	374	243	217	-0.025
215	101	30	212	65	-0.518	1	14	63	5	32	-0.463	106	208	22	54	52	-3.023	372	323	387	345	104	-0.246	347	110	89	134	7	-1.818
79	26	40	51	58	-0.675	3	6	2	1	2	-2.724	3	2	9	566	16	-1.103	358	419	374	243	217	0.065	34	13	94	74	59	-0.938
305	277	34	213	3	-1.157	180	217	207	154	69	-0.119	16	3	113	567	287	-0.981	347	110	89	134	7	0.099	75	16	67	86	19	-1.512
36	9	58	12	33	-0.684	153	27	3	151	1	-0.727	18	186	114	8	259	-0.365	34	13	94	74	59	-0.918	105	97	31	17	79	-1.372
31	6	1	25	1	-1.639	18	7	104	17	139	-0.446	24	40	66	33	275	-1.582	75	16	67	86	19	-1.095	60	5	43	88	12	-0.459
26	7	48	35	3	-1.151	55	17	115	23	136	-0.652	7	64	3	15	1	-1.888	105	97	31	17	79	-0.993	202	125	47	575	68	-0.571
161	29	13	229	11	-1.482	105	94	29	82	56	-0.903	2	2	10	24	4	-0.404	60	5	43	88	12	-0.9	65	54	148	127	51	-1.919
209	155	24	139	9	-1.357	47	12	17	83	23	-0.418	12	83	28	64	46	-1.224	202	125	47	575	68	-1.69	1	1	101	30	82	-1.57
30	18	37	78	8	-1.208	16	28	24	16	6	-0.876	77	33	95	28	54	-0.829	65	54	148	127	51	-2.532	141	43	8	109	9	-0.226
170	154	16	160	15	-1.184	36	59	58	62	35	-0.505	6	80	32	14	112	-0.834	1	1	101	30	82	1.616	93	57	39	110	30	-0.63
168	152	55	177	54	-1.23	133	50	61	82	9	-0.586	67	47	11	27	29	-1.804	141	43	8	109	9	-1.88	39	10	18	43	1	-0.773
12	3	15	20	56	-1.052	146	129	16	152	4	-1.934	40	13	13	23	27	-0.911	93	57	39	110	30	-1.927	103	50	83	45	35	0.025
9	15	14	6	7	-1.423	38	80	79	137	52	-2.106	28	9	8	20	5	-3.145	39	10	18	43	1	-2.919	77	33	95	28	54	-0.249
8	14	12	5	1	-2.16	4	4	8	9	7	-1.12	1	37	12	112	32	-0.999	103	50	83	45	35	-0.735	44	95	33	29	18	-2.575
14	19	5	15	4	-2.317	170	139	175	150	30	-1.056	33	90	62	45	101	-0.134	77	33	95	28	54	-1.713	58	8	35	115	74	0.127
39	1	6	18	1	-2.108	109	37	15	48	8	-1.209	59	62	46	48	1	-1.425	44	95	33	29	18	0.489	22	48	32	33	81	-0.322
41	39	37	45	10	-2.173	124	60	147	83	89	-0.326	67	95	78	65	52	0.352	58	8	35	115	74	0.608	21	2	50	7	34	0.203
45	41	10	51	7	-1.362	49	42	116	27	33	-0.627	29	9	51	14	13	-1.505	22	48	32	33	81	1.159	57	61	97	66	80	-1.17
10	6	11	12	11	-0.689	237	197	69	210	8	-0.536	48	37	56	61	26	-0.606	21	2	50	7	34	0.297	16	20	56	17	16	-0.419
24	23	5	17	8	-1.277	68	115	1	85	6	-1.07	90	91	100	83	98	0.434	57	61	97	66	80	-1.95	9	41	31	10	12	-0.753
40	4	3	14	1	-1.902	18	1	16	46	46	-0.652	16	6	54	8	27	-0.188	16	20	56	17	16	-0.623	13	12	16	11	11	-0.808
57	3	1	24	1	-1.401	59	11	39	70	5	-0.706	56	16	41	37	76	-1.082	9	41	31	10	12	0.015	2	40	63	6	39	-1.039
25	2	20	39	5	-0.661	165	159	193	212	31	-2.903	25	38	30	8	31	-1.522	13	12	16	11	11	-0.314	29	9	51	14	13	-1.146
6	1	1	3	4	-1.132	15	7	12	69	179	-0.674	35	78	63	30	52	-1.052	2	40	63	6	39	-0.297	57	61	62	42	32	-1.383
40	78	12	32	14	-0.859	41	3	81	37	4	-1.469	5	1	24	5	45	-0.561	29	9	51	14	13	-1.013	16	6	54	8	27	-0.273
52	28	33	39	2	-1.816	87	21	61	112	50	-0.764	17	22	21	40	21	-1.92	57	61	62	42	32	-0.055	32	14	24	21	77	-1.376
40	12	4	37	4	-1.565	140	109	82	108	29	-0.228	45	8	20	11	20	-2.43	16	6	54	8	27	0.64	27	31	67	107	58	-0.736
57	52	5	56	1	-2.196	121	45	53	102	12	-0.006	11	1	76	1	6	-0.719	32	14	24	21	77	-0.431	121	121	70	28	78	-0.219
10	1	7	2	45	-0.632	123	102	44	154	14	0.003	4	88	8	10	18	-0.502	27	31	67	107	58	0.466	130	126	14	119	38	-2.338
13	42	1	22	1	-0.705	56	22	52	42	23	0.087	40	51	75	45	88	-0.659	121	121	70	28	78	-1.394	29	11	7	23	9	-2.812
3	1	2	10	345	-1.852	5	3	9	7	1	0.002	2	31	5	2	14	0.08	130	126	14	119	38	-3.492	141	131	28	97	2	-1.082
382	310	59	370	123	-1.047	16	4	5	13	3	-0.191	29	45	12	33	10	-1.072	29	11	7	23	9	-1.747	75	14	19	44	8	-1.103
9	2	41	4	349	-1.227	11	9	1	12	5	-0.058	72	72	92	39	92	-0.536	141	131	28	97	2	-0.984	10	10	12	13	16	-0.261
79	32	35	64	86	-1.336	120	100	77	104	39	-0.507	105	91	38	85	30	-2.153	75	14	19	44	8	-2.065	36	7	4	27	11	-0.89
10	5	15	14	16	-1.335	8	10	24	26	34	0.376	82	98	17	88	2	-2.425	10	10	12	13	16	0.047	2	31	5	2	14	-1.286
91	73	55	100	4	-2.323	90	130	59	84	110	-0.276	8	2	3	22	23	-2.76	36	7	4	27	11	-2.556	17	37	19	20	26	-0.062
90	21	8	51	31	-0.975	778	653	784	774	7	-0.619	26	24	16	24	24	-0.591	2	31	5	2	14	-0.595	21	3	30	7	18	-0.381
259	225	36	310	42	-1.735	79	233	58	81	104	-0.803	2	15	10	4	37	-0.792	17	37	19	20	26	0.729	110	94	1	92	35	-0.056
244	218	25	225	38	-1.079	1002	761	1003	969	71	-2.514	42	42	27	51	12	-0.852	21	3	30	7	18	0.154	4	32	29	29	38	-1.047
119	43	11	52	17	-1.791	872	698	877	771	117	-3.15	5	3	8	14	7	-1.661	110	94	1	92	35	-1.271	2	15	10	4	37	-1.084
158	31	28	377	44	-1.089	325	194	17	51	8	-0.313	100	106	34	72	9	-0.903	4	32	29	29	38	-2.347	115	120	162	118	85	-0.587
34	3	7	8	69	-1.897	233	278	89	336	195	-0.685	35	76	2	26	10	-1.173	4	9	101	17	99	-0.834	19	16	17	15	41	-2.879
229	67	61	205	87	-1.293	343	161	374	662	65	-0.926	10	6	31	21	26	-1.861	2	15	10	4	37	-1.924	26	24	16	24	24	-1.338
77	155	99	82	19	-1.557	261	84	2	381	59	-1.392	6	62	57	160	13	-1.127	115	120	162	118	85	0.004	3	4	5	1	11	-1.797
3	2	5	10	79	-1.992	87	72	47	69	17	-0.367	19	42	25	35	163	0.282	19	16	17	15	41	-2.204	66	15	45	27	20	0.173
85	76	19	80	6	-1.253	43	23	11	61	7	-0.839	12	195	108	25	237	-0.631	26	24	16	24	24	-0.895	163	55	232	39	36	-2.573
91	79	42	86	80	-1.94	1	5	19	5	49	-0.381	9	72	106	27	235	-1.495	3	4	5	1	11	-2.431	553	503	557	316	326	-0.341
49	24	30	52	3	-1.439	56	19	52	94	10	-1.522	23	172	116	79	269	0.071	66	15	45	27	20	-1.92	97	236	176	240	125	-1.908
79	4	6	53	2	-1.81	80	31	36	93	8	-2.327	132	255	207	41	276	-0.233	163	55	232	39	36	-3.971	90	233	6	69	86	-1.226
75	30	1	99	7	-1.378	45	27	10	70	2	-2.198	38	10	130	34	45	-1.724	553	503	557	316	326	0.525	38	10	130	34	45	-0.329
182	31	66	97	72	0.137	83	69	42	77	43	-1.11	18	67	108	86	183	-0.011	97	236	176	240	125	-2.618	62	3	151	172	1	-1.808
127	126	27	74	12	-1.064	396	336	410	227	54	-1.075	53	11	42	16	9	-0.792	90	233	6	69	86	-1.664	6	20	63	23	34	-0.679
99	26	13	119	65	-0.981	1	1	1	9	6	-1.189	8	61	10	19	102	-0.555	38	10	130	34	45	-1.612	64	4	12	21	12	-2.692
178	75	229	120	14	-0.995	142	80	46	89	8	-0.616	1	88	99	8	108	0.03	62	3	151	172	1	-4.354	53	11	42	16	9	-1.113
179	66	20	135	2	-1.629	88	47	161	55	56	-1.315	64	11	146	71	55	-0.266	6	20	63	23	34	-0.233	45	9	30	4	10	-1.588
88	10	1	118	375	-1.322	419	448	431	339	196	0.269	90	46	165	81	298	0.022	64	4	12	21	12	-0.354	13	2	2	3	72	-2.335
43	15	10	57	2	-1.271	138	224	93	476	92	-0.261	14	4	108	24	171	-1.691	53	11	42	16	9	0.232	24	51	116	27	61	-1.661
301	252	39	297	13	-1.722	66	85	147	59	160	-0.231	1	37	26	25	39	-0.911	45	9	30	4	10	-2.132	130	55	33	133	32	-1.899
63	12	15	25	21	-2.053	406	343	87	362	42	-0.675	16	2	2	1	307	-0.666	13	2	2	3	72	0.051	44	5	4	37	1	-2.63
16	2	2	1	307	-1.549	442	389	449	449	115	-0.506	10	25	4	333	50	-0.509	24	51	116	27	61	-1.114	22	3	1	38	25	-0.608
260	232	273	153	19	-1.694	358	345	61	360	147	-0.809	97	27	58	180	54	-0.478	113	37	183	64	50	-0.49	201	64	70	218	56	-1.575
200	70	79	84	55	-0.929	14	4	18	63	34	-1.808	37	108	30	79	135	-1.047	130	55	33	133	32	-1.921	36	133	124	11	154	-0.549
248	234	282	223	4	-1.427	411	374	97	337	73	-0.468	61	62	18	62	6	-2.137	44	5	4	37	1	-2.702	19	124	112	7	143	-0.375
46	5	43	194	351	-0.851	359	346	380	395	66	-0.563	42	159	134	55	211	-0.323	22	3	1	38	25	-2.938	172	63	13	92	98	-2.791
51	9	5	36	71	-2.023	461	550	467	377	104	-0.688	19	5	3	26	2	-0.809	201	64	70	218	56	-2.567	73	155	151	46	115	-2.267
31	38	40	51	11	-1.846	7	64	3	15	1	-1.978	26	58	23	52	107	-1.407	36	133	124	11	154	0.621	52	16	52	66	22	0.266
13	12	3	22	6	-1.504	416	50	425	511	165	0.223	8	1	96	9	5	-3.96	19	124	112	7	143	0.781	145	31	46	112	95	-1.547
8	1	14	6	17	-1.797	9	1	13	9	2	-0.571	6	26	6	12	57	-3.08	172	63	13	92	98	-4.246	26	58	23	52	107	-0.029
238	121	287	232	150	-1.048	65	26	45	42	24	-1.448	9	21	58	39	157	-2.122	73	155	151	46	115	-1.804	317	416	92	321	62	-0.378
346	312	21	377	28	-1.833	67	47	11	27	29	-0.378	30	224	23	6	603	-1.993	52	16	52	66	22	0.221	37	108	30	79	135	-0.528
92	13	5	29	38	-1.265	145	62	56	128	69	-0.265	2	59	4	3	58	-2.717	145	31	46	112	95	-1.036	206	78	60	237	112	-0.17
310	302	90	270	44	-1.732	2	2	10	24	4	-0.819	6	632	106	49	449	-0.868	26	58	23	52	107	0.516	128	11	11	59	179	-0.846
232	195	10	241	30	-0.802	124	74	68	147	10	-2.368	22	86	119	101	994	-0.567	317	416	92	321	62	0.372	315	296	57	193	21	-0.801
146	46	78	103	5	-1.815	163	149	176	185	31	-0.537	5	631	105	46	1148	0.143	37	108	30	79	135	0.197	288	170	325	628	230	-2.31
37	18	55	25	11	-1.307	74	27	80	38	137	-0.044	25	314	86	17	475	-1.52	206	78	60	237	112	0.495	25	12	113	161	205	0.118
255	208	264	255	90	-0.722	28	9	8	20	5	-1.122	113	679	199	2048	699	-2.38	128	11	11	59	179	-2.138	168	50	27	154	83	-1.205
9	2	3	16	4	-1.703	73	68	27	50	14	-2.614	57	6	5	65	3	-0.955	315	296	57	193	21	-2.975	218	312	11	225	29	-1.203
29	4	7	27	14	-2.001	44	26	20	41	8	-0.919	3	63	17	3	4	-1.744	288	170	325	628	230	-0.329	16	587	115	165	984	-0.999
278	236	61	274	9	-1.308	49	29	47	46	2	-0.216	2	23	21	57	74	-1.665	53	31	135	73	89	-4.01	1162	1148	1186	1087	600	-0.163
111	24	52	121	24	-2.064	94	113	71	96	30	-0.24	75	110	141	547	271	-1.123	25	12	113	161	205	-1.286	66	176	9	631	392	-2.217
252	100	83	461	37	-0.974	74	69	23	31	17	-0.592	33	170	10	1	33	-1.396	361	175	391	321	183	0.371	924	546	954	635	613	0.049
246	244	28	180	31	-0.911	18	15	4	22	7	-0.549	3	33	23	46	65	-2.068	168	50	27	154	83	-1.852	1110	1122	1137	878	868	0.561
439	345	91	386	6	-0.767	35	36	28	24	21	0.073	41	174	123	10	276	-1.112	218	312	11	225	29	-3.139	363	103	424	16	419	0.046
359	311	373	384	231	-0.007	27	27	3	53	2	-1.221	24	3	37	52	28	-0.805	16	587	115	165	984	-0.428	10	3	104	2	56	-0.994
10	1	18	23	31	-1.088	4	1	39	12	16	-0.375	2	43	22	2	30	-1.148	1162	1148	1186	1087	600	-1.35	5	50	102	1	58	-0.414
80	31	33	97	86	-0.913	12	16	21	5	19	-0.512	36	6	13	22	173	-0.42	66	176	9	631	392	-4.526	216	103	78	142	70	-1.886
119	58	22	70	33	-0.611	59	35	35	70	10	-0.782	75	7	17	26	121	-1.592	924	546	954	635	613	-0.627	165	233	212	168	317	-0.524
152	131	28	164	47	-1.628	18	26	29	13	18	0.167	7	155	104	43	216	-0.921	1110	1122	1137	878	868	0.464	221	137	259	555	147	-0.488
417	356	66	409	8	-1.817	65	63	18	63	17	-0.107	7	14	5	2	41	-1.688	363	103	424	16	419	-3.346	99	53	6	155	43	-1.39
3	1	11	47	15	-1.539	83	96	5	76	34	-0.62	99	50	5	123	8	-0.883	10	3	104	2	56	-2.121	3	33	23	46	65	-3.216
33	4	7	70	57	-0.326	40	15	15	41	30	-0.08	30	94	3	32	31	-2.425	5	50	102	1	58	1.057	183	242	226	49	326	-0.618
24	3	37	52	28	-0.891	36	17	11	35	20	-0.623	44	100	127	26	97	-0.997	216	103	78	142	70	-2.959	166	47	28	216	10	-2.102
602	563	37	695	8	-1.586	6	2	43	12	3	-0.058	48	103	131	72	135	-3.534	165	233	212	168	317	-0.087	507	419	507	449	170	-1.269
138	51	8	170	9	-1.859	153	138	78	160	83	-0.165	14	36	112	3	140	0.089	221	137	259	555	147	-3.027	385	339	87	394	59	-3.368
175	13	76	89	45	-0.78	190	153	52	179	20	-1.191	4	1	1	1	1	-2.2	99	53	6	155	43	-2.769	54	175	62	115	81	-3.076
2	1	1	1	3	-1.756	178	148	25	152	10	-2.206	6	2	122	5	135	-0.754	3	33	23	46	65	-3.848	103	109	47	207	29	-0.825
10	3	7	8	3	-1.216	67	46	36	113	1	-0.743	84	73	62	30	218	-0.756	183	242	226	49	326	-0.526	56	110	137	37	148	-0.485
26	6	19	34	7	-0.514	157	140	99	66	61	0.275	7	74	24	13	114	-0.679	166	47	28	216	10	0.315	177	165	217	210	147	-2.625
5	23	1	29	1	-0.964	24	40	4	65	26	-0.181	22	43	11	12	63	-1.184	507	419	507	449	170	-2.376	10	14	108	34	82	-1.278
4	26	20	24	14	-0.666	168	145	12	170	6	-0.619	4	159	13	31	118	-1.278	318	45	344	167	197	-2.937	125	26	2	1	6	-0.263
36	10	33	23	23	-0.266	51	46	18	47	27	0.184	31	112	8	69	31	-1.604	385	339	87	394	59	-2.306	12	20	110	8	231	-0.54
5	1	16	4	104	-1.986	3	25	9	6	9	-1.017	77	161	54	14	119	-1.103	54	175	62	115	81	-2.375	59	22	139	59	48	-2.061
39	2	44	8	9	-1.826	56	50	14	37	13	0.115	17	134	28	19	32	-1.664	103	109	47	207	29	-3.578	41	193	146	39	272	0.033
11	1	2	71	1	-2.504	11	1	76	1	6	-0.694	13	3	3	1	42	-0.763	56	110	137	37	148	0.975	200	145	256	58	185	-2.471
49	42	3	22	2	-1.837	39	39	41	29	86	0.211	51	9	5	36	71	-1.395	177	165	217	210	147	-0.498	148	49	19	183	123	-1.834
95	28	48	253	22	-1.713	90	64	29	90	28	-0.207	38	13	26	39	245	-1.814	10	14	108	34	82	-3.235	161	239	223	115	207	-1.134
491	441	523	739	422	-0.528	7	3	10	4	5	0.166	40	90	118	9	237	-0.609	125	26	2	1	6	-1.698	231	123	280	186	78	-2.404
44	10	141	147	16	-0.932	44	17	35	43	83	-0.938	49	8	126	61	38	-1.547	12	20	110	8	231	-0.086	40	11	145	73	91	-2.434
361	150	406	394	55	-0.289	36	7	4	27	11	-1.916	21	81	110	48	248	-0.824	59	22	139	59	48	-1.328	24	36	117	6	9	-0.378
30	2	3	14	3	-1.549	101	88	31	86	1	-0.277	15	63	107	248	97	-0.936	41	193	146	39	272	1.252	342	10	4	136	8	-2.575
97	86	39	111	5	-0.922	12	1	27	24	82	0.177	3	49	33	11	17	-1.058	200	145	256	58	185	0.672	13	3	3	1	42	-1.071
95	6	23	31	25	-0.227	110	94	1	92	35	-1.02	1	88	9	13	59	-0.555	148	49	19	183	123	0.135	73	16	18	71	63	-2.16
565	552	583	716	184	-1.186	57	62	15	50	81	-0.656	87	67	23	60	23	-0.44	161	239	223	115	207	-0.057	258	127	47	140	104	-0.228
35	4	37	1	66	-1.738	82	98	17	88	2	-1.704	109	34	28	85	14	-1.871	231	123	280	186	78	-2.377	115	53	170	115	118	-1.26
150	17	55	80	101	-1.26	6	34	7	12	40	-0.448	20	96	19	17	47	-0.533	40	11	145	73	91	-3.069	140	139	181	96	112	-1.429
27	11	4	38	21	-1.308	60	23	24	62	8	-0.374	15	38	25	84	52	-0.38	24	36	117	6	9	-0.669	12	3	15	20	56	-1.054
17	27	2	50	6	-1.482	5	3	8	14	7	-1.403	48	74	81	36	75	-1.17	98	171	55	152	54	-1.814	16	70	108	16	76	-1.728
36	52	21	106	2	-1.882	28	78	2	61	142	-1.392	16	56	41	3	62	-0.936	342	10	4	136	8	-3.877	32	63	83	28	66	0.118
193	54	65	151	8	-1.376	202	165	90	156	33	-1.433	47	25	32	6	50	-1.55	13	3	3	1	42	-1.219	50	10	93	17	42	-0.371
4	16	28	18	12	-1.294	216	171	91	198	51	-0.171	35	67	108	39	173	-1.524	73	16	18	71	63	-1.303	95	96	44	43	19	-0.498
17	3	13	22	15	-1.233	3	4	5	1	11	-0.458	21	27	4	17	163	-0.539	258	127	47	140	104	0.006	62	112	133	61	70	-0.774
9	7	22	33	7	-1.282	196	163	60	190	39	-1.131	123	53	174	76	135	-0.329	115	53	170	115	118	-0.393	58	111	131	91	28	-1.283
7	1	10	17	6	-0.811	42	42	27	51	12	-0.602	64	22	135	38	53	-1.112	140	139	181	96	112	0.813	107	39	33	89	15	-0.553
39	32	3	9	1	-1.692	183	157	98	62	15	-2.905	24	97	112	49	283	-1.578	12	3	15	20	56	1.776	4	7	101	1	123	-1.293
28	21	28	294	21	-0.789	223	176	94	259	28	-1.042	7	91	94	21	280	-1.101	51	26	54	13	33	-1.533	25	8	76	49	57	-1.927
131	144	12	176	26	-0.181	101	52	1	64	1	-0.931	3	88	99	12	145	-0.372	174	156	57	191	73	-0.746	110	108	140	99	52	-2.311
136	70	84	61	271	-1.733	19	42	25	35	163	0.259	7	8	6	3	17	-2.946	16	70	108	16	76	-0.21	123	147	45	146	51	-3.356
246	202	90	214	15	-1.02	38	4	11	18	162	-0.101	21	9	13	10	3	-2.014	32	63	83	28	66	-0.388	29	64	59	65	46	-1.445
22	37	1	40	124	-0.931	100	106	34	72	9	-0.481	8	16	14	9	15	-0.225	50	10	93	17	42	-1.555	43	10	71	13	8	-2.193
164	131	27	138	7	-1.889	86	97	13	105	6	0.005	12	18	2	22	5	-1.655	95	96	44	43	19	0.751	67	11	34	101	46	-2.151
8	2	66	183	1	-1.24	4	8	14	9	11	-0.283	47	6	40	58	28	-0.167	62	112	133	61	70	-0.643	60	12	134	22	196	0.161
5	1	71	2	24	-1.584	91	101	43	125	73	0.065	96	90	130	103	141	-0.554	58	111	131	91	28	-2.308	239	293	261	251	130	-1.458
19	5	55	21	9	-1.59	46	85	50	29	23	-0.045	31	61	13	44	18	-1.064	48	85	17	58	37	-0.275	39	84	119	323	120	0.1
13	3	109	4	6	-2.105	62	3	151	172	1	-1.416	33	120	113	22	142	-0.02	107	39	33	89	15	-2.423	108	55	41	160	22	-0.956
7	77	105	12	179	-0.281	66	74	155	293	573	-0.981	67	141	143	5	145	-0.349	4	7	101	1	123	-0.213	8	38	83	16	9	-0.612
232	82	271	176	44	-1.695	166	176	94	241	84	-0.641	32	121	123	36	112	-0.287	25	8	76	49	57	-0.609	4	15	21	7	35	0.599
277	101	303	224	91	-0.897	3	32	8	20	51	-0.669	63	138	56	68	74	-0.639	110	108	140	99	52	-0.888	3	11	24	2	36	0.114
157	94	51	115	167	-0.992	592	469	592	563	25	-1.257	86	33	156	4	97	0.042	123	147	45	146	51	-3.242	52	93	63	77	34	-3.58
55	1	1	55	1	-2.467	335	98	368	235	354	-0.947	9	16	10	45	30	-0.301	29	64	59	65	46	-0.88	193	193	233	120	138	-0.015
113	4	38	74	43	-0.691	271	119	320	154	375	-0.77	40	154	129	31	217	-1.447	43	10	71	13	8	-2.551	46	45	132	374	162	-1.321
192	53	8	185	3	-1.655	97	236	176	240	125	-0.746	41	155	130	51	238	0.066	67	11	34	101	46	-3.454	37	40	11	8	21	-1.491
72	15	24	102	11	-0.924	162	162	37	179	32	-0.89	47	160	41	456	136	-1.608	60	12	134	22	196	0.05	249	337	278	117	344	-0.473
4	3	5	47	2	-1.5	17	61	1	8	69	-0.668	17	5	1	2	412	-2.058	239	293	261	251	130	-0.736	1	35	101	7	212	-0.314
29	8	18	41	13	-1.635	56	26	6	81	4	-2.804	21	6	65	10	66	-0.345	39	84	119	323	120	0.138	287	268	315	210	60	-1.547
27	5	17	3	38	0.006	4	1	8	17	5	-1.471	14	29	5	10	8	-0.128	108	55	41	160	22	-0.713	193	106	82	194	59	-1.936
11	2	15	32	1	-1.754	136	44	26	206	68	-2.159	12	4	9	5	5	0.31	8	38	83	16	9	-1.534	67	62	17	320	24	-2.607
110	81	56	121	33	-1.098	64	4	12	21	12	-0.687	26	6	19	34	7	-0.162	4	15	21	7	35	-1.115	333	295	10	312	19	-2.774
3	2	14	1	12	-0.901	53	11	42	16	9	-0.626	10	1	2	2	3	-1.119	3	11	24	2	36	0.713	164	204	223	39	182	-1.897
112	41	19	91	276	-1.036	34	31	15	61	31	-1.796	26	6	22	84	6	-1.366	44	2	22	18	13	-0.491	14	29	5	10	8	-1.112
6	4	7	120	35	-0.819	82	21	33	74	6	-0.249	8	54	71	19	112	-0.654	52	93	63	77	34	-3.119	58	51	40	52	31	-0.189
88	14	34	118	52	-1.606	44	5	4	37	1	-3.374	18	10	89	9	30	-2.325	193	193	233	120	138	0.076	173	143	31	166	2	-1.046
380	357	9	295	46	-0.708	193	73	236	101	51	-0.506	2	8	42	3	99	-1.354	46	45	132	374	162	0.396	106	106	153	79	76	0.106
342	338	386	336	67	-1.212	314	322	94	303	16	-0.474	38	105	1	10	45	-1.856	37	40	11	8	21	-1.256	2	8	42	3	99	-1.324
262	109	318	294	69	-1.675	244	202	49	243	12	-0.745	8	115	105	340	160	-0.719	249	337	278	117	344	1.144	91	36	58	40	12	-2.68
42	8	6	146	14	-1.58	279	218	78	283	33	-2.583	71	15	45	20	68	-0.08	1	35	101	7	212	0.486	15	15	38	5	96	-2.001
113	29	5	97	3	-2.054	22	3	1	38	25	-1.035	46	29	3	17	10	-1.475	287	268	315	210	60	-1.654	182	151	194	178	143	0.775
70	75	91	86	21	-0.539	196	180	27	242	35	-1.193	5	2	19	1	107	-1.202	193	106	82	194	59	-0.768	108	161	169	43	168	-0.281
3	1	19	1	5	-0.324	35	7	3	60	203	-1.605	50	20	39	54	83	-0.345	67	62	17	320	24	-1.705	101	157	165	80	163	-0.477
96	91	54	68	17	-0.369	219	210	62	215	46	-1.588	14	28	105	32	95	-0.093	333	295	10	312	19	-2.764	215	110	58	286	70	-0.759
53	23	87	67	71	-0.118	144	85	22	116	30	-2.447	26	16	110	37	2	-1.225	164	204	223	39	182	-1.955	61	141	141	128	83	-1.361
1	1	101	30	82	-1.325	225	101	10	198	1	-1.892	38	78	2	38	19	-0.528	14	29	5	10	8	-2.44	60	18	140	59	259	-1.526
298	113	35	192	22	-1.547	95	50	169	182	305	-0.846	157	41	227	146	86	-1.325	58	51	40	52	31	-0.988	112	163	172	114	247	-1.553
41	10	129	87	9	-1.61	288	245	36	272	27	-0.871	41	194	132	61	323	0.001	173	143	31	166	2	-1.956	10	36	103	8	82	0.307
106	21	4	66	32	-1.529	230	75	254	306	23	-2.514	186	84	251	109	167	-1.424	106	106	153	79	76	-0.26	170	151	31	160	1	-2.698
5	17	13	19	7	-1.7	79	17	157	65	3	-1.804	11	128	10	7	71	-1.742	2	8	42	3	99	-0.885	49	10	26	204	31	0.064
39	2	117	34	115	-0.08	243	222	78	113	35	-1.704	10	183	106	120	139	-1.741	91	36	58	40	12	-2.27	133	57	161	106	77	0.016
194	23	41	173	26	-0.325	317	416	92	321	62	0.072	77	65	40	13	5	0.906	15	15	38	5	96	-0.499	59	22	47	46	13	-0.343
186	77	7	138	5	-0.832	197	100	9	522	37	-1.282	16	8	104	16	21	-0.065	182	151	194	178	143	-0.209	5	2	20	36	9	-0.077
96	24	160	113	63	-0.217	179	229	236	259	20	-0.721	7	29	7	4	4	-1.796	108	161	169	43	168	-0.236	148	239	222	187	142	-1.085
8	2	3	22	23	-1.811	351	319	371	300	180	-0.978	2	61	2	4	5	-2.201	101	157	165	80	163	-0.83	145	67	220	148	143	-0.589
5	3	8	14	7	-1.842	25	150	123	54	244	-0.568	139	127	76	128	38	-1.629	215	110	58	286	70	0.104	96	177	179	269	195	-0.825
32	7	28	3	103	-0.16	10	12	111	44	217	-0.405	13	65	28	48	27	0.017	61	141	141	128	83	-1.325	172	250	239	140	84	-1.652
40	10	24	114	9	-1.127	56	10	146	32	189	-1.339	111	25	190	36	115	-0.276	60	18	140	59	259	-2.077	3	179	23	25	111	-0.474
29	2	25	22	9	-1.332	423	405	450	476	17	-1.491	163	87	232	115	177	-1.144	112	163	172	114	247	-0.219	342	338	386	336	67	-0.909
16	7	5	14	10	-1.397	10	6	103	2	6	-2.185	23	45	8	52	91	-0.067	10	36	103	8	82	1.531	5	1	99	3	6	-0.339
4	1	3	2	4	-1.619	635	510	5	585	2	-2.401	120	164	198	106	170	-1.1	170	151	31	160	1	-3.297	5	31	4	3	11	-2.175
84	24	16	82	32	-0.183	297	119	334	123	31	-0.823	18	53	111	16	82	-0.326	49	10	26	204	31	-0.705	23	45	8	52	91	-1.359
6	1	104	339	145	-0.693	342	127	374	389	30	-3.09	71	22	136	43	149	-0.873	133	57	161	106	77	0.487	292	63	66	35	53	-0.389
74	3	62	2	30	-0.618	364	373	394	483	13	-2.063	61	21	37	8	57	-0.34	59	22	47	46	13	-1.356	18	53	111	16	82	0.051
10	1	2	2	1	-1.714	1182	472	1205	929	82	-0.356	2	104	92	9	121	-0.453	5	2	20	36	9	-0.119	342	276	44	234	29	-0.147
9	1	13	9	2	-1.785	1966	1557	1967	1878	31	-1.637	28	9	110	38	62	-0.626	148	239	222	187	142	0.757	70	20	23	73	8	-1.252
50	8	24	232	53	-1.415	2113	2113	2113	2040	12	-2.401	8	24	95	10	113	-1.477	145	67	220	148	143	1.034	59	73	56	2	135	-1.253
39	10	18	43	1	-1.538	1978	1563	1979	1927	157	-2.926	35	81	117	35	84	-1.054	96	177	179	269	195	2.29	63	47	15	53	63	-0.917
2	2	10	24	4	-1.832	1364	1248	70	606	29	-3.692	1	68	11	4	68	-2.274	172	250	239	140	84	-1.659	187	75	26	159	11	-2.254
82	68	19	65	11	-1.675	1871	1513	1873	1508	346	-0.737	51	213	26	62	11	-1.287	3	179	23	25	111	-0.944	71	22	136	43	149	-0.399
56	14	28	39	21	-0.872	212	8	285	301	1274	-1.336	24	229	111	17	79	-1.078	342	338	386	336	67	-3.028	72	34	32	105	4	-2.354
2	23	1	12	5	-2.506	974	241	1004	1040	490	-1.832	29	35	42	4	142	-2.669	5	1	99	3	6	0.4	162	180	206	346	155	-0.613
35	13	20	36	6	-2.067	1	1	2	6	5	-2.194	59	16	3	64	20	-0.796	5	31	4	3	11	-1.768	40	8	16	16	17	-2.77
39	31	40	37	1	-1.584	180	149	96	185	12	-0.307	36	122	46	12	183	-0.592	346	277	362	337	120	-0.859	7	73	45	1	77	-0.81
6	3	16	18	10	-1.188	44	8	7	49	1	-0.644	127	45	52	95	59	-1.02	23	45	8	52	91	-3.049	3	15	7	6	30	-2.664
5	2	15	5	5	-1.36	17	69	1	7	2	-0.966	74	137	152	31	200	-0.958	292	63	66	35	53	-2.336	132	165	81	121	41	-2.982
29	26	35	25	4	-1.717	47	37	22	45	13	-0.796	30	93	17	87	48	-1.067	18	53	111	16	82	0.121	75	138	18	133	36	-1.296
21	1	7	4	5	-1.01	122	52	11	83	11	-0.369	29	4	7	27	14	-1.594	342	276	44	234	29	-1.469	272	314	83	218	72	-1.42
7	3	13	14	12	-0.882	60	14	12	22	20	-0.806	35	34	123	15	331	-0.299	70	20	23	73	8	-0.816	27	81	41	29	146	-3.072
46	11	9	13	3	-1.588	57	6	5	65	3	-1.258	11	117	109	29	101	-1.636	59	73	56	2	135	-1.277	89	18	51	23	107	-2.206
1	2	1	1	1	-1.496	99	53	6	155	43	-1.143	27	123	119	4	166	-0.413	63	47	15	53	63	0.363	8	111	107	28	121	-2.268
4	1	6	105	11	-0.612	170	62	31	77	21	-1.225	67	34	85	57	42	-1.127	187	75	26	159	11	-1.336	10	63	108	2	77	-1.326
5	3	22	7	37	-0.448	577	577	44	578	26	-1.249	106	96	26	139	45	-0.515	71	22	136	43	149	0.332	314	253	320	201	44	-1.337
13	7	19	19	14	-1.227	50	20	7	109	64	-1.621	113	102	44	93	20	-0.981	72	34	32	105	4	-2.58	286	241	300	229	61	-0.979
203	97	256	332	498	-0.959	122	152	177	201	94	-1.589	1	13	1	3	3	-1.1	162	180	206	346	155	0.744	111	24	52	121	24	-1.905
327	327	22	365	21	-1.401	403	373	419	342	4	-1.268	37	17	17	74	16	-1.113	40	8	16	16	17	-2.996	29	4	7	27	14	-1.818
4	1	5	2	20	-1.093	557	442	85	475	85	-2.983	3	35	35	3	42	0.122	7	73	45	1	77	-0.19	144	178	91	40	89	-1.334
43	23	11	61	7	-1.18	477	382	478	458	73	-1.517	59	57	29	15	23	-1.923	3	15	7	6	30	-4.089	67	34	85	57	42	-0.548
24	7	23	73	25	-1.423	33	4	7	70	57	-0.861	9	36	11	6	16	-1.908	132	165	81	121	41	-1.382	104	131	81	91	41	-1.537
37	14	2	18	21	-1.669	219	88	257	147	23	-2.994	43	23	5	33	5	-0.804	75	138	18	133	36	-0.815	15	9	6	35	1	-0.663
181	167	40	135	43	-1.877	62	16	88	116	49	-1.003	7	4	2	14	29	-0.831	272	314	83	218	72	-3.769	154	155	5	147	14	-0.784
156	152	43	165	4	-1.148	434	524	65	503	52	-2.462	28	11	86	12	7	-1.499	27	81	41	29	146	-1.595	53	29	57	45	33	0.278
74	24	44	105	2	-1.111	2	43	22	2	30	-1.374	1	2	2	3	2	-0.258	89	18	51	23	107	-2.159	91	68	34	37	20	0.16
107	39	33	89	15	-1.181	22	8	26	173	2	-2.491	8	7	17	5	15	-0.739	8	111	107	28	121	-0.147	22	43	30	47	43	-1.865
212	28	276	204	4	-1.708	39	94	2	1	20	-2.918	20	26	25	13	16	0.515	10	63	108	2	77	-0.811	58	22	99	40	50	-2.795
37	7	6	91	48	-1.386	23	2	1	156	4	-0.577	64	13	111	35	108	-2.96	314	253	320	201	44	-0.803	15	21	15	18	60	-1.134
367	191	66	382	72	-2.213	513	398	513	497	6	-0.095	74	73	40	88	40	-0.555	286	241	300	229	61	-0.828	10	1	7	2	45	-0.755
293	170	7	359	24	-2.162	7	14	5	2	41	-1.05	25	4	103	12	106	-1.459	111	24	52	121	24	-4.006	13	33	34	31	17	-0.313
13	20	7	36	2	-1.263	17	21	2	14	2	-0.449	4	3	2	9	3	-0.145	29	4	7	27	14	-0.412	9	305	133	6	624	-0.038
14	12	2	17	1	-2.024	125	26	2	1	6	-0.109	3	26	19	1	54	-1.384	144	178	91	40	89	-3.878	1150	1239	1183	837	240	-0.196
118	102	85	106	59	0.035	157	79	205	163	46	-2.653	105	83	15	98	35	-3.463	67	34	85	57	42	-1.577	189	23	292	113	200	0.151
113	97	47	142	25	0.052	113	60	23	94	27	-0.251	1	25	35	1	39	-0.433	104	131	81	91	41	-2.72	252	145	36	68	441	-0.061
43	27	38	18	2	-0.271	246	202	90	214	15	-0.825	3	28	31	40	21	0.024	87	86	39	87	7	-0.473	269	121	42	194	250	-1.404
46	8	17	34	137	-0.258	131	144	12	176	26	-0.257	5	8	51	10	26	-0.017	15	9	6	35	1	-2.386	32	35	29	56	48	-0.357
4	30	4	21	5	-2.174	172	161	65	134	73	-1.144	26	9	9	14	6	0.195	154	155	5	147	14	-0.3	58	10	32	50	43	-2.541
5	2	5	22	2	-2.007	162	156	93	199	41	-0.742	97	11	52	17	25	-0.396	53	29	57	45	33	0.551	64	6	60	38	1	-3.125
7	1	1	11	5	-0.751	302	223	67	281	99	-0.729	379	115	459	109	558	-2.198	91	68	34	37	20	-0.582	103	34	23	90	20	-0.56
53	2	8	1	214	-1.93	4	1	1	1	1	-1.397	1692	1080	1693	896	560	-1.204	13	7	19	19	14	-3.297	127	126	27	74	12	-1.89
21	4	45	59	26	-1.722	31	67	4	23	14	-1.713	74	187	190	225	95	-0.307	22	43	30	47	43	0.12	13	3	9	14	3	-0.646
150	78	54	107	21	-1.394	62	42	6	37	17	-2.607	37	317	159	94	368	-0.579	58	22	99	40	50	-3.112	21	9	34	20	29	-0.588
21	9	34	20	29	-0.852	242	114	45	181	86	-2.086	32	315	154	174	401	-0.156	15	21	15	18	60	1.247	25	25	58	54	38	-0.198
48	27	42	56	24	-0.581	415	345	116	361	45	-2.833	84	54	53	212	120	-1.474	10	1	7	2	45	-0.119	6	31	36	8	28	-1.131
13	3	9	14	3	-0.772	390	332	66	418	5	-2.431	48	211	168	4	118	-0.164	13	33	34	31	17	0.208	1	4	3	11	14	-0.702
62	58	10	69	91	-0.351	442	363	452	430	75	-2.837	8	2	9	62	6	-2.959	9	305	133	6	624	0.323	43	49	72	59	56	-0.082
28	21	28	32	5	-1.57	307	136	342	150	72	-0.512	4	75	10	186	49	-0.746	1150	1239	1183	837	240	-0.38	49	22	44	40	21	-1.837
8	2	3	23	8	-1.435	193	116	250	52	8	-0.832	61	97	71	40	66	0.06	189	23	292	113	200	0.028	30	24	64	28	12	-1.76
164	122	28	163	4	-0.403	23	8	1	65	10	-2.179	33	86	84	12	60	-0.08	252	145	36	68	441	-0.143	84	90	74	78	45	-0.196
37	56	26	23	10	-2.176	299	148	52	356	13	-0.374	75	30	1	99	7	-1.755	269	121	42	194	250	-0.826	74	71	18	79	3	-1.733
80	81	54	88	14	-1.508	361	292	9	281	1	-1.28	48	27	42	56	24	0.486	32	35	29	56	48	0.537	12	12	30	5	47	0.38
35	26	17	36	1	-1.575	342	10	4	136	8	-1.66	17	24	85	43	92	-1.3	58	10	32	50	43	0.536	6	42	20	1	49	-0.049
39	28	29	26	6	-1.569	248	234	282	223	4	-2.389	1	4	3	11	14	-0.842	64	6	60	38	1	-4.004	318	343	327	325	98	-1.052
7	1	9	8	2	-1.292	383	302	80	353	202	-1.16	2	8	1	6	7	-0.526	103	34	23	90	20	0.939	75	140	31	140	10	-0.661
19	7	6	14	5	-1.352	188	55	76	198	26	-0.248	45	13	11	44	33	-1.122	127	126	27	74	12	-2.4	137	163	22	71	312	0.126
14	81	104	9	135	0.141	348	356	364	400	15	-2.608	11	16	20	9	3	-1.031	13	3	9	14	3	-2.971	113	156	26	248	104	-1.279
20	84	107	19	122	-0.056	83	44	161	40	258	-0.694	5	2	15	5	5	-1.627	21	9	34	20	29	-3.059	166	87	69	143	63	-0.761
90	27	6	105	7	-1.672	46	5	43	194	351	-1.062	25	17	42	92	15	-2.731	25	25	58	54	38	0.074	31	44	125	372	33	-0.855
2	2	14	6	11	-0.649	440	323	100	421	43	-0.758	85	81	92	57	88	-1.153	6	31	36	8	28	0.245	20	213	117	32	248	-0.455
6	1	30	2	22	-1.045	118	39	3	46	14	-2.038	74	71	18	79	3	-1.048	1	4	3	11	14	-0.846	35	220	129	23	369	-0.063
27	14	35	36	58	-1.199	51	26	54	13	33	-2.334	17	47	28	17	54	-1.022	43	49	72	59	56	-0.855	2	2	34	26	52	-0.683
35	3	11	17	4	-1.53	69	105	72	156	17	-3.067	9	23	11	25	20	-1.344	49	22	44	40	21	-2.419	442	138	62	435	103	-1.85
52	17	5	45	4	-1.333	160	148	21	119	25	-1.501	49	37	136	10	139	-2.061	30	24	64	28	12	-0.493	53	46	3	1	34	-1.339
52	45	26	60	12	-1.935	207	216	35	240	36	-1.408	17	2	113	53	313	-0.502	84	90	74	78	45	1.064	71	41	59	81	87	0.403
70	54	37	55	8	-1.267	8	27	2	7	7	-1.276	5	109	103	5	274	-0.641	74	71	18	79	3	-3.969	55	73	78	14	41	-0.252
3	22	1	29	1	-1.6	26	62	12	11	168	-1.883	3	12	15	4	18	-1.464	12	12	30	5	47	0.098	115	103	95	111	32	-1.259
10	2	42	8	5	-1.204	8	2	1	1	1	-0.774	31	44	125	372	33	-1.173	6	42	20	1	49	0.295	85	13	152	379	151	-2.381
98	87	56	124	55	-0.914	7	8	19	15	8	-1.085	17	3	114	53	57	-0.459	318	343	327	325	98	0.493	75	42	95	46	110	-1.646
139	105	58	135	6	-1.649	18	21	2	33	2	-0.903	120	188	193	80	291	-0.389	75	140	31	140	10	-0.188	100	16	29	92	93	-0.948
89	30	80	60	16	-1.167	70	42	12	9	13	-0.662	212	116	261	100	188	-0.144	137	163	22	71	312	0.392	31	12	34	72	28	-0.775
35	19	33	44	8	-1.153	5	13	6	2	9	-1.332	35	220	129	23	369	-0.355	113	156	26	248	104	-1.678	108	63	91	155	88	0.116
55	32	10	94	14	-0.975	51	15	18	66	18	-0.829	80	242	165	140	333	-0.762	166	87	69	143	63	-0.917	125	182	179	77	178	-0.974
4	1	39	12	16	-0.908	110	45	15	172	10	-1.13	59	75	46	101	43	-0.301	31	44	125	372	33	0.143	451	420	45	423	3	-0.453
29	9	51	14	13	-1.228	2	41	8	168	152	0.354	7	3	15	9	135	-0.059	20	213	117	32	248	0.402	160	167	236	72	202	-0.265
3	2	71	8	25	-0.687	109	34	28	85	14	-2.762	91	91	48	28	44	-0.091	35	220	129	23	369	-0.231	164	103	240	116	95	0.444
45	21	77	1	109	-0.628	26	5	31	106	46	-1.295	30	61	63	22	76	-0.256	2	2	34	26	52	-1.831	450	419	487	358	468	-2.559
11	1	67	11	3	-1.288	24	6	2	20	126	-2.973	8	51	9	3	52	-0.206	442	138	62	435	103	-3.675	629	716	645	646	85	-0.998
96	79	7	98	10	-1.071	74	24	44	105	2	-0.526	31	12	34	72	28	-0.774	53	46	3	1	34	-2.992	190	305	261	222	245	-1.715
54	26	32	16	27	-0.026	205	177	27	166	6	-0.579	59	90	50	15	20	-0.717	71	41	59	81	87	-0.886	324	267	330	229	200	-0.377
9	2	1	6	6	-1.082	156	152	43	165	4	-1.142	42	154	4	5	64	-2.296	55	73	78	14	41	-1.358	89	46	55	148	23	-0.509
107	82	46	84	16	-0.915	145	142	52	22	118	-1.424	88	66	17	6	56	-2.75	115	103	95	111	32	-1.296	30	5	119	32	111	-0.163
34	13	94	74	59	-1.517	157	153	39	138	7	-1.727	45	156	128	32	200	-1.283	85	13	152	379	151	-1.142	170	67	43	89	56	-0.99
420	346	44	411	70	-1.002	150	130	40	160	4	-3.354	112	36	54	7	151	-1.437	75	42	95	46	110	-0.444	73	27	145	112	28	-1.011
1	1	1	9	6	-2.086	146	129	84	148	7	-2.296	131	108	210	39	145	-1.115	100	16	29	92	93	-0.561	46	80	6	2	4	-1.095
142	80	46	89	8	-1.156	99	102	14	179	35	-3.424	59	241	154	110	447	-0.037	31	12	34	72	28	-1.113	94	38	119	172	16	-1.566
150	130	40	160	4	-2.155	89	29	61	84	10	-1.567	68	16	161	722	571	-0.742	108	63	91	155	88	-0.038	2	62	53	13	49	-1.274
107	106	138	142	98	0.26	19	59	15	47	117	-2.827	133	31	212	53	162	0.019	125	182	179	77	178	0.466	14	3	26	15	20	-0.097
162	138	29	169	160	-1.53	43	10	71	13	8	-3.227	9	12	104	4	344	-0.361	451	420	45	423	3	0.066	24	44	41	39	38	0.324
117	41	70	132	20	-1.6	181	181	181	174	161	-2.439	58	19	7	88	14	-1.255	160	167	236	72	202	0.472	55	21	38	47	108	0.279
2	1	13	92	3	-1.64	79	33	131	73	61	-0.822	140	102	195	206	66	-1.416	164	103	240	116	95	-1.912	1	1	1	1	4	-2.781
12	33	38	11	13	-1.512	292	222	90	282	3	-1.478	7	66	4	1	15	-1.219	450	419	487	358	468	-2.087	19	6	4	14	3	-1.815
54	52	16	61	5	-1.793	161	85	82	59	35	-0.274	131	164	49	113	55	-0.375	629	716	645	646	85	-0.238	10	2	10	4	34	-2.059
27	38	4	39	9	-1.758	61	10	37	29	2	-0.71	65	147	7	36	12	0.425	190	305	261	222	245	-0.715	5	44	101	30	81	-0.888
70	55	39	74	2	-0.564	245	197	71	223	266	-2.563	17	70	13	15	29	-0.735	324	267	330	229	200	-0.135	113	39	41	107	63	-2.236
1	22	2	19	1	-1.428	73	17	5	47	7	-1.756	43	57	83	50	10	-0.858	89	46	55	148	23	-3.002	18	24	62	25	21	-2.543
1	1	1	1	4	-1.839	204	182	8	209	172	-1.72	54	15	58	36	2	-0.032	30	5	119	32	111	-1.411	16	10	15	1	24	-0.576
38	15	3	85	6	-1.966	252	201	75	261	27	-0.395	152	142	85	174	62	0.157	170	67	43	89	56	-2.795	26	7	48	35	3	-1.007
22	3	17	8	10	-0.594	164	161	207	186	91	-0.081	126	127	44	135	58	0.272	73	27	145	112	28	-2.32	17	52	47	14	103	-0.234
220	197	9	187	5	-1.945	21	9	13	10	3	-0.609	17	48	106	3	205	0.346	46	80	6	2	4	-3.134	75	29	99	36	48	-0.163
14	92	110	4	37	-1.564	10	6	11	12	11	-0.551	117	121	145	128	82	-1.064	94	38	119	172	16	-2.349	21	28	1	29	48	-0.639
4	1	103	290	73	-1.709	13	5	34	19	45	0.222	33	8	12	24	14	-0.017	2	62	53	13	49	0.069	25	5	6	11	59	-2.155
7	4	104	27	9	-1.161	41	37	15	23	12	-0.084	38	15	3	85	6	-1.874	14	3	26	15	20	-2.081	46	21	28	62	19	-0.705
4	1	3	59	35	-1.54	44	41	28	43	34	-0.049	1	1	1	1	4	-1.386	24	44	41	39	38	0.002	14	32	8	1	27	-1.723
70	22	1	187	5	-1.967	23	45	8	20	4	-0.426	10	9	5	3	21	-1.045	55	21	38	47	108	-0.223	30	4	39	4	31	-0.328
55	9	145	125	158	-1.243	32	30	4	33	9	-2.548	134	98	134	65	3	-1.527	1	1	1	1	4	-1.411	16	43	46	22	36	-1.865
219	10	280	129	3	-2.182	113	29	5	97	3	-2.334	35	3	35	77	125	-0.951	19	6	4	14	3	-3.144	98	34	15	82	37	-1.296
39	29	7	38	2	-1.297	38	7	15	10	2	-1.366	3	34	3	34	15	-0.234	30	36	25	23	18	0.897	20	2	7	27	102	-1.362
18	8	23	12	14	-1.073	54	68	25	77	22	-1.25	21	6	21	140	29	0.313	10	2	10	4	34	-4.192	179	66	20	135	2	-1.796
5	2	2	7	3	-1.622	40	62	41	35	12	-1.974	9	9	13	33	18	-2.105	5	44	101	30	81	1.677	61	73	114	84	104	-0.166
31	22	2	29	1	-2.388	10	11	10	53	5	-0.189	3	64	43	6	27	-2.192	6	3	23	12	29	-1.3	26	40	59	29	70	-0.057
10	1	8	5	10	-0.684	93	28	129	57	134	-0.161	24	70	54	16	78	-0.84	113	39	41	107	63	-2.752	49	14	7	140	5	-0.035
2	1	20	1	23	-0.932	27	24	3	60	23	-1.104	28	48	19	39	15	-1.764	18	24	62	25	21	-3.546	51	20	23	32	16	-0.53
193	73	236	101	51	-0.972	1	43	23	4	9	-0.34	18	24	62	25	21	-2.517	16	10	15	1	24	-0.717	101	92	127	56	50	0.19
15	9	109	182	133	-0.335	42	8	6	146	14	-0.358	34	32	2	28	10	-1.816	26	7	48	35	3	-0.223	2	21	8	17	23	0.578
1	2	9	2	9	-1.143	25	56	32	55	20	-0.518	8	14	12	5	1	-0.971	122	127	53	114	16	0.897	17	4	8	22	11	-0.293
159	126	179	135	39	0.121	14	1	1	96	3	-1.429	26	28	7	22	13	-1.943	17	52	47	14	103	0.297	36	14	18	32	18	-0.546
63	9	2	22	4	-1.803	71	10	2	114	2	-1.214	9	15	14	6	7	-1.113	75	29	99	36	48	1.058	56	21	36	39	31	-0.106
6	2	7	9	6	-1.313	317	251	53	317	68	-0.15	38	36	8	35	11	-0.679	21	28	1	29	48	0.263	34	52	81	11	51	-0.105
83	58	9	25	1	-1.966	72	24	146	59	12	-0.824	22	55	20	16	21	-1.112	25	5	6	11	59	-1.313	21	12	16	8	13	-2.195
22	8	14	7	3	-1.098	319	252	55	209	56	-0.581	31	6	1	25	1	-0.264	46	21	28	62	19	-3.66	64	9	38	26	1	-2.513
75	6	14	34	15	-0.973	311	248	31	297	14	-0.714	33	30	18	38	10	-0.345	14	32	8	1	27	-1.469	60	92	98	66	39	-2.4
117	88	4	93	3	-0.938	95	148	33	100	55	-0.319	19	54	24	17	27	-1.149	30	4	39	4	31	-1.99	78	73	148	39	64	-2.001
19	3	27	47	5	-0.073	92	31	12	65	53	-1.429	90	111	3	84	5	-0.996	16	43	46	22	36	-0.444	139	166	69	85	90	-1.712
74	73	29	129	15	0.007	39	12	71	72	78	-0.337	26	23	65	20	83	-0.022	98	34	15	82	37	-0.01	39	43	43	10	68	-0.057
4	1	8	1	3	0.018	451	351	95	433	18	-0.541	51	91	56	54	42	-0.982	20	2	7	27	102	1.062	59	3	141	8	164	-1.967
4	2	1	7	1	-0.947	246	244	28	180	31	-0.861	11	20	15	5	15	-0.902	179	66	20	135	2	-3.891	82	107	156	49	128	-1.51
7	8	7	9	23	-0.495	455	354	456	417	53	-0.096	14	32	8	1	27	-0.903	134	51	79	84	68	-0.723	34	32	11	18	26	-1.251
32	6	19	20	17	-1.29	439	345	91	386	6	-1.009	3	2	5	10	79	-1.993	61	73	114	84	104	-0.723	249	226	62	225	78	-0.206
135	58	55	142	25	-1.284	379	322	390	349	33	-0.18	40	7	128	15	163	-0.21	26	40	59	29	70	-1.042	18	1	11	3	55	-1.607
56	7	64	47	77	-0.862	46	16	72	83	61	-0.714	1	118	99	7	149	-0.547	49	14	7	140	5	0.306	63	12	15	25	21	-3.554
340	265	71	310	14	-1.367	430	338	434	432	261	-0.778	24	129	117	12	190	-0.139	51	20	23	32	16	-1.993	301	252	39	297	13	-2.77
203	82	5	186	577	-1.553	256	251	14	206	97	-2.863	25	4	11	66	35	-0.087	101	92	127	56	50	0.78	14	65	98	51	112	-0.881
2	2	34	26	52	-1.373	26	6	19	34	7	-0.376	49	14	7	140	5	-0.035	2	21	8	17	23	-0.849	2	35	19	140	39	-0.408
150	40	26	217	60	-1.287	7	2	79	7	82	-0.231	29	7	11	19	32	-0.439	17	4	8	22	11	-0.912	1	13	24	3	26	-0.427
6	31	23	19	17	-0.694	11	9	4	8	78	-0.374	12	16	3	4	14	-0.511	45	35	49	25	32	1.139	875	1076	884	698	267	-1.723
14	46	36	10	31	-0.235	10	1	2	2	3	-0.246	70	36	27	27	40	0.129	36	14	18	32	18	-2.004	422	556	454	513	673	0.443
15	47	5	36	5	-1.283	3	15	7	17	12	-0.026	22	52	41	12	46	-0.078	56	21	36	39	31	0.452	398	133	49	191	82	-0.716
24	51	51	29	16	-1.566	16	7	8	20	4	0.048	51	27	4	30	97	0.362	34	52	81	11	51	-0.349	439	180	20	420	20	-2.294
9	13	17	15	10	-0.417	173	143	31	166	2	-0.109	4	42	46	4	55	-0.796	21	12	16	8	13	-0.993	272	478	322	340	416	-0.257
6	1	12	7	11	-0.286	44	19	119	38	192	-0.12	20	17	52	13	38	-1.4	64	9	38	26	1	-2.484	1	1	101	4	356	-0.238
36	8	70	70	13	-0.892	186	154	3	182	10	-1.435	62	62	24	68	7	-0.86	60	92	98	66	39	-2.39	53	53	23	21	8	-2.45
188	176	35	179	9	-1.268	56	81	26	90	16	-2.133	88	52	46	197	75	-0.754	78	73	148	39	64	-1.695	19	17	39	3	12	-2.181
3	1	4	1	2	-1.173	172	142	17	158	185	-1.003	51	131	130	2	26	-1.907	139	166	69	85	90	-2.186	47	5	7	33	7	-2.071
21	4	19	6	32	-0.97	63	39	50	69	17	-0.492	38	8	17	60	20	-1.619	39	43	43	10	68	-1.237	4	1	64	1	54	-2.361
317	317	317	309	157	0.218	110	107	16	110	1	-0.616	7	7	24	28	34	-1.054	59	3	141	8	164	-1.23	55	52	24	36	3	-3.396
190	172	224	134	132	0.112	146	126	94	100	44	-0.31	261	230	55	227	182	-1.55	82	107	156	49	128	-1.517	57	54	13	59	27	-2.092
24	2	9	27	14	-1.008	91	36	58	40	12	-0.822	8	11	105	4	277	-1.315	34	32	11	18	26	-1.101	1	6	2	2	10	-1.305
9	59	19	19	33	-0.589	7	17	9	8	22	-1.221	65	68	3	9	12	-0.36	249	226	62	225	78	1.084	1	19	1	1	9	-1.265
44	3	1	40	2	-1.51	69	9	23	342	6	-1.658	29	263	35	35	94	-0.515	18	1	11	3	55	-3.133	17	48	35	3	35	-1.778
16	1	8	18	6	-1.226	188	62	79	281	47	-0.653	108	120	172	101	130	-0.906	63	12	15	25	21	-4.538	45	10	28	27	22	-0.691
340	277	341	332	108	-0.216	170	293	63	148	71	-0.458	6	231	103	53	154	-0.502	301	252	39	297	13	-3.254	1	37	34	2	46	-1.222
73	27	145	112	28	-0.923	138	32	190	146	227	-0.763	43	15	10	57	2	-1.044	14	65	98	51	112	0.623	96	29	43	82	20	-1.294
247	223	57	274	17	-1.787	132	172	185	73	102	0.212	114	162	161	66	147	-1.384	2	35	19	140	39	1.794	44	58	55	22	15	-1.71
16	2	25	30	13	-1.887	31	72	74	34	13	-0.212	91	86	16	5	28	-0.669	1	13	24	3	26	-1.312	12	60	47	137	40	-0.103
253	85	61	192	6	-1.689	107	160	38	62	7	-1.246	94	150	70	19	103	-1.595	875	1076	884	698	267	-1.349	104	97	25	81	10	-1.144
9	1	2	23	14	-1.82	128	38	56	33	48	-0.744	41	79	44	16	69	-1.13	422	556	454	513	673	-0.549	17	1	26	17	8	-0.577
116	48	60	103	83	-1.816	195	167	11	172	21	-0.445	37	56	26	23	10	-3.261	398	133	49	191	82	-2.342	13	56	11	29	21	-1.968
89	45	13	149	187	-1.236	170	151	31	160	1	-2.456	9	42	103	9	42	-2.242	439	180	20	420	20	-1.939	37	10	68	61	30	-1.131
191	159	51	176	18	-0.736	3	4	3	2	200	-0.467	102	33	30	17	49	-0.574	272	478	322	340	416	1.258	58	111	19	23	54	-0.628
152	128	59	106	86	0.025	39	26	8	39	156	0.042	17	15	26	34	132	-0.986	1	1	101	4	356	-1.386	218	229	230	197	141	0.077
54	12	56	76	9	-1.295	27	8	4	12	157	-0.501	88	142	22	11	207	-1.783	53	53	23	21	8	-1.891	89	41	84	79	74	-0.461
1	2	2	3	2	-1.513	9	1	14	1	110	-0.222	29	367	47	54	471	-0.262	19	17	39	3	12	-2.334	95	35	159	219	90	-0.112
12	10	13	6	10	-1.388	106	49	70	147	6	-0.398	104	344	67	82	182	-0.483	47	5	7	33	7	-2.787	230	203	244	108	85	-0.788
17	13	7	24	9	-0.841	53	18	55	17	14	-0.515	25	365	118	26	627	-1.684	4	1	64	1	54	-3.727	211	275	232	221	107	0.657
111	32	12	130	13	-1.752	128	100	203	108	63	-0.775	56	14	28	39	21	-0.615	55	52	24	36	3	-3.051	134	153	96	194	53	-1.555
133	29	10	46	1	-2.413	22	13	17	51	489	0.356	13	8	14	11	10	-0.974	57	54	13	59	27	0.849	104	24	49	73	15	-1.223
5	1	11	16	10	-1.757	603	627	91	573	487	-0.479	5	21	8	9	32	-0.586	1	6	2	2	10	-1.025	27	10	59	18	18	-2.267
19	6	44	30	33	-1.953	108	37	39	90	4	-0.575	38	43	75	71	84	-0.925	1	19	1	1	9	-2.83	76	23	26	43	41	0.163
33	14	50	86	29	-1.543	545	447	559	470	7	-3.067	14	11	58	92	30	-3.507	17	48	35	3	35	-0.385	31	18	4	80	16	-0.329
124	45	187	119	96	-1.419	75	26	162	138	66	-1.67	76	23	4	39	5	-4.192	45	10	28	27	22	-0.247	94	106	130	122	106	0.098
52	22	41	73	25	0.224	645	497	646	574	11	-0.859	3	16	1	1	2	-3.078	1	37	34	2	46	-0.551	25	76	32	12	6	-0.991
13	5	10	20	40	-0.265	390	362	426	228	328	-1.782	31	38	40	51	11	-2.113	96	29	43	82	20	-0.862	23	4	14	11	26	-1.181
51	27	4	30	97	-0.631	4	1	102	10	609	-2.185	1	6	2	2	10	0.088	44	58	55	22	15	0.053	9	16	35	7	29	-0.153
97	78	30	94	18	-0.78	109	82	5	53	1	-0.323	59	62	39	58	37	0.34	12	60	47	137	40	0.235	6	15	3	19	6	-0.637
69	32	2	58	10	-1.02	7	29	7	4	4	-3.029	17	27	12	11	18	-1.429	104	97	25	81	10	-2.662	3	3	1	3	3	-1.487
61	24	67	47	48	0.115	47	53	43	21	13	-0.204	36	17	3	19	2	-1.716	17	1	26	17	8	-2.972	11	32	37	9	25	-0.292
68	27	6	56	6	-1.292	16	8	104	16	21	-0.435	20	6	15	3	15	-0.721	13	56	11	29	21	-2.663	8	2	3	23	8	-0.794
1	2	16	89	19	-0.691	110	83	127	44	17	-0.087	57	52	5	56	1	-1.742	48	15	46	63	109	-0.671	36	52	24	44	36	0.005
25	17	42	92	15	-1.905	133	29	10	46	1	-1.945	68	57	11	68	3	-0.645	37	10	68	61	30	-1.392	52	60	14	56	2	0.228
24	6	1	16	1	-2.2	73	94	131	84	26	-0.043	40	12	4	37	4	-3.741	58	111	19	23	54	-3.938	15	7	5	24	10	-0.205
18	3	24	11	10	-1.441	8	42	1	16	7	-0.193	21	36	3	4	7	0.778	218	229	230	197	141	0.545	7	18	34	124	68	1.253
116	28	116	145	13	-1.548	16	7	15	2	12	-1.002	28	16	16	21	12	-1.19	89	41	84	79	74	0.403	66	4	58	55	31	0.127
17	20	8	9	3	-1.531	1	2	5	7	6	-1.154	43	64	23	54	8	1.732	31	9	112	14	128	1.473	160	238	189	149	171	-1.744
8	2	5	43	5	-1.991	65	13	127	29	40	-0.033	2	35	10	7	15	-0.949	95	35	159	219	90	-0.144	198	235	214	183	223	-1.168
25	11	4	14	4	-2.041	51	83	17	13	20	-1.148	39	61	62	74	53	-1.376	230	203	244	108	85	-1.203	1	3	3	12	24	-1.623
10	4	3	13	1	-1.885	7	15	22	10	19	-0.699	75	11	3	29	5	-1.297	211	275	232	221	107	1.178	150	78	54	107	21	-3.024
140	81	5	273	23	-1.721	2	61	2	4	5	-1.089	45	10	28	27	22	0.004	134	153	96	194	53	-1.428	51	112	121	7	98	-1.041
8	2	4	1	13	-1.629	111	32	12	130	13	-1.564	51	4	37	17	10	-0.941	104	24	49	73	15	-0.112	37	7	5	28	3	-1.322
173	170	18	74	14	-2.118	145	29	219	47	1	-0.652	10	1	11	7	9	-1.838	27	10	59	18	18	0.949	20	6	102	10	71	-1.981
31	5	119	90	105	-0.878	291	252	86	236	20	-0.52	30	43	8	11	11	-1.433	76	23	26	43	41	-0.152	6	50	7	34	27	-1.784
161	22	38	552	34	-1.567	283	248	82	224	17	-0.075	57	29	31	23	31	-1.019	31	18	4	80	16	-3.459	50	23	112	6	120	0.024
43	12	1	45	527	-2.147	342	276	44	234	29	0.001	70	80	63	58	49	0.843	94	106	130	122	106	0.324	5	4	95	4	106	-0.533
1	1	101	1	24	-1.645	262	105	36	315	11	-0.043	4	6	7	12	33	-0.905	25	76	32	12	6	-3.249	143	148	159	61	110	-0.44
88	13	9	88	8	-1.278	164	80	233	157	52	-0.987	3	59	35	3	53	-1.86	23	4	14	11	26	-0.772	26	6	110	12	20	-2.713
226	294	44	236	20	-1.366	358	283	57	324	4	-1.711	6	94	2	10	1	-0.896	9	16	35	7	29	0.767	21	28	56	8	18	-0.099
62	3	151	172	1	-2.177	18	53	111	16	82	-0.119	121	16	21	214	64	-0.424	6	15	3	19	6	-0.599	5	30	63	1	19	0.039
178	148	25	152	10	-1.923	107	152	163	74	61	-0.493	22	70	4	6	14	-0.687	3	3	1	3	3	-2.026	43	19	98	13	2	-2.471
130	126	14	119	38	-1.357	21	114	31	120	37	-1.056	72	33	146	34	119	-2.202	11	32	37	9	25	-1.113	2	3	15	1	11	-2.774
67	46	36	113	1	-1.462	325	256	40	287	2	-3.455	57	62	133	107	298	0.523	8	2	3	23	8	-2.787	89	23	6	31	8	-2.169
5	1	24	5	45	-1.286	313	250	69	283	38	-1.79	44	88	52	134	63	-1.568	36	52	24	44	36	-0.576	8	3	2	4	3	-2.506
21	1	29	5	37	-0.657	156	67	38	155	21	-0.942	24	27	13	47	32	-0.936	52	60	14	56	2	-0.821	12	6	3	1	4	-1.817
43	5	12	42	6	-0.527	36	52	21	106	2	-2.125	172	50	39	110	56	-3.794	15	7	5	24	10	0.579	20	3	102	21	4	-1.427
150	131	83	147	2	-1.486	136	137	29	167	22	-1.433	76	23	26	43	41	-1.72	7	18	34	124	68	0.336	5	29	13	4	10	-0.79
8	1	106	1	218	-0.228	33	5	59	146	3	-2.566	17	70	25	79	55	-0.884	66	4	58	55	31	0.269	75	5	37	23	13	-1.073
22	6	40	24	112	-0.798	30	79	115	79	38	-2.742	102	109	79	48	66	-1.177	160	238	189	149	171	-4.532	42	55	42	22	40	0.191
133	39	181	91	90	-0.388	137	18	88	15	33	-0.459	161	171	23	165	35	-0.919	198	235	214	183	223	0.499	16	2	45	8	8	-2.671
22	22	31	22	22	-0.91	14	210	35	89	29	-1.709	16	8	3	14	2	-0.793	1	3	3	12	24	-3.704	19	50	18	1	32	-3.102
7	2	5	11	3	-1.153	164	41	24	153	23	-0.467	11	30	28	9	24	-1.038	150	78	54	107	21	-3.585	44	38	19	29	39	-2.898
14	9	3	19	1	-1.337	18	25	45	38	3	-2.505	10	5	15	14	16	-1.627	51	112	121	7	98	-2.059	10	14	1	15	17	-1.219
2	1	1	10	4	-2.453	249	220	55	228	1	-1.798	59	53	105	31	115	0.232	37	7	5	28	3	-3.699	16	1	14	15	6	-2.776
120	98	5	100	6	-2.132	240	305	267	268	111	-0.561	2	2	5	10	8	-0.573	20	6	102	10	71	-1.326	30	7	81	27	35	-0.243
3	47	15	29	13	-1.446	148	47	2	131	34	-0.927	74	59	33	45	7	-1.302	6	50	7	34	27	-1.268	43	26	85	5	26	-0.719
14	1	1	96	3	-1.64	109	27	17	34	12	-1.225	16	36	2	12	4	-4.354	50	23	112	6	120	0.039	12	11	68	19	45	-0.639
317	251	53	317	68	-0.612	105	57	75	68	10	-2.032	8	2	3	23	8	-0.775	5	4	95	4	106	-0.247	11	5	67	109	43	-0.292
392	359	405	248	13	-0.019	186	262	38	164	16	-0.289	11	149	25	41	25	-0.491	143	148	159	61	110	-1.187	8	5	2	2	4	-2.154
302	140	333	192	509	-0.569	284	237	66	300	14	-0.114	37	58	5	47	6	-1.571	26	6	110	12	20	-2.56	17	3	4	8	1	-2.032
9	5	5	19	6	-1.452	339	261	340	316	236	-0.764	55	63	54	33	29	0.777	21	28	56	8	18	0.795	46	13	66	10	29	-0.275
2	4	1	7	3	-1.122	295	243	95	180	49	-2.464	34	14	1	68	4	-0.137	5	30	63	1	19	-0.203	18	1	35	7	10	0.139
15	10	6	41	4	-0.498	169	38	13	73	4	-1.245	5	35	23	3	49	-0.277	43	19	98	13	2	-3.259	6	8	11	10	10	-1.211
18	3	2	4	2	-1.193	271	232	81	195	68	-0.656	7	18	34	124	68	-0.178	2	3	15	1	11	0.294	1	11	37	1	25	-2.722
114	48	51	104	26	-1.174	225	212	67	253	106	-0.378	4	1	8	1	3	0.114	89	23	6	31	8	-1.64	83	58	9	25	1	-2.076
175	61	208	158	87	-0.587	135	172	196	202	86	-0.715	53	2	8	1	214	-1.449	8	3	2	4	3	-2.642	18	2	77	26	25	0.096
765	719	780	410	107	-0.871	237	97	28	189	6	-1.387	36	15	10	54	2	-2.453	12	6	3	1	4	-2.451	44	52	110	16	43	-0.493
174	32	234	31	111	-1.48	123	89	23	60	5	-1.615	51	112	121	7	98	-3.394	20	3	102	21	4	-2.959	6	18	11	2	15	-1.398
367	63	5	136	1126	-2.045	96	30	44	148	3	-3.01	41	109	28	46	137	0.549	5	29	13	4	10	-2.923	28	5	114	58	154	0.03
888	781	895	805	16	-1.925	77	44	33	93	224	-1.165	73	18	27	16	34	0.056	75	5	37	23	13	-0.914	42	22	120	18	14	-1.278
72	21	6	34	5	-2.085	26	7	15	26	6	-0.476	92	95	60	37	41	-0.59	42	55	42	22	40	0.139	44	11	20	143	3	-0.559
137	129	69	90	12	-1.394	118	105	63	89	19	-0.07	93	164	139	123	162	-0.741	16	2	45	8	8	-3.172	6	4	7	120	35	-0.554
108	51	30	222	17	-1.899	105	95	75	92	2	-0.481	54	24	73	54	26	-0.993	19	50	18	1	32	-4.099	84	6	3	17	10	-2.626
199	36	32	105	11	-1.565	80	80	72	66	24	-0.605	6	50	7	34	27	-0.918	44	38	19	29	39	0.212	241	59	48	109	80	-1.197
53	17	12	70	2	-0.667	38	24	11	61	11	0.089	79	55	48	44	15	-0.376	10	14	1	15	17	-1.249	33	7	11	3	4	-2.849
38	4	11	18	162	-0.183	1	13	1	3	3	-1.454	12	36	9	11	20	-2.681	16	1	14	15	6	-2.949	8	12	52	1	19	-2.434
11	13	2	20	2	-1.938	4	2	8	2	27	-0.042	16	15	10	52	7	-2.483	30	7	81	27	35	-1.214	1	4	3	1	2	-1.557
37	35	38	30	17	-0.382	63	29	55	33	15	-0.18	10	34	20	119	18	-0.776	43	26	85	5	26	-0.183	24	14	1	3	1	-1.789
31	30	1	41	3	-1.37	54	21	40	81	43	-2.257	58	50	30	55	10	-2.584	12	11	68	19	45	-0.372	81	78	88	25	48	0.318
6	9	12	15	7	-1.408	15	9	6	35	1	-0.461	9	9	28	32	39	-0.745	11	5	67	109	43	-0.225	9	25	43	5	45	-0.27
194	11	4	36	22	-1.272	24	15	31	18	4	-2.107	63	53	47	60	40	-2.268	8	5	2	2	4	-3.989	5	1	40	7	39	-0.616
125	188	74	212	2	-1.695	91	68	34	37	20	0.098	46	42	11	57	23	-1.621	17	3	4	8	1	-2.629	28	7	59	17	18	0.332
18	3	66	40	44	-1.485	102	76	55	102	6	0.024	74	19	41	28	21	-2.85	46	13	66	10	29	-0.353	1	1	101	1	24	-2.485
73	26	40	213	18	-1.486	43	23	5	33	5	-0.63	3	27	5	8	5	-4.083	18	1	35	7	10	1.162	31	2	5	26	3	-1.07
16	5	78	174	47	-0.496	13	7	19	19	14	-2.321	6	30	15	5	8	-2.861	6	8	11	10	10	-1.292	40	3	97	28	32	-0.508
94	38	91	76	133	-0.743	6	20	13	4	21	-0.748	32	42	2	11	6	-1.878	1	11	37	1	25	-2.865	44	47	15	14	17	-1.051
5	2	36	7	4	-1.009	7	4	2	14	29	-0.301	121	108	6	60	5	-2.149	83	58	9	25	1	-1.891	33	39	6	15	5	-2.838
14	1	40	10	17	-0.621	8	10	7	9	26	-0.932	30	12	29	36	112	-1.061	18	2	77	26	25	0.545	2	25	13	1	10	-2.355
1	1	103	4	69	-1.038	59	57	29	15	23	-1.113	75	5	37	23	13	-0.678	44	52	110	16	43	-0.779	3	20	31	5	21	-1.169
23	4	5	2	3	-0.833	6	3	5	4	5	-1.663	2	1	11	1	12	-0.777	6	18	11	2	15	-1.946	6	40	17	3	21	-1.712
34	8	3	22	1	-2.066	3	1	1	2	3	-1.258	13	44	61	13	20	-0.181	28	5	114	58	154	0.04	93	28	129	75	52	0.056
414	376	84	332	52	-1.112	1	2	2	3	2	-0.344	3	5	4	8	6	-2.134	42	22	120	18	14	0.303	73	19	124	49	57	-0.206
349	173	373	379	85	-1.574	2	5	4	1	6	-0.579	81	34	11	33	31	-1.442	44	11	20	143	3	-0.772	60	17	123	93	42	0.098
541	438	60	432	26	-1.549	8	7	17	5	15	-0.23	51	77	124	87	67	0.462	6	4	7	120	35	-0.657	8	2	4	1	13	-1.51
214	53	264	180	245	-1.653	20	26	25	13	16	0.308	31	143	66	64	55	-1.386	84	6	3	17	10	-1.504	133	65	182	102	142	-0.455
181	57	245	34	13	-1.584	26	18	12	21	19	0.26	60	8	9	59	3	-2.148	241	59	48	109	80	0.179	31	5	119	90	105	-0.938
258	41	11	285	2	-0.895	62	18	14	46	13	-0.387	14	61	41	25	41	-1.361	33	7	11	3	4	-3.362	15	6	2	33	17	-0.765
79	2	160	14	32	-1.581	27	11	11	29	5	-0.37	44	43	35	18	19	-1.076	8	12	52	1	19	-1.952	90	30	82	60	85	-2.909
1153	855	1186	541	1097	-1.843	66	23	4	57	15	-0.682	16	1	14	15	6	-1.349	1	4	3	1	2	-0.08	35	28	3	29	34	-0.694
1161	1147	1185	1644	136	-1.391	90	80	73	68	55	-0.364	38	47	23	20	8	-0.471	24	14	1	3	1	-2.04	118	123	153	60	122	-0.285
1168	1151	1191	1315	4	-1.639	10	1	7	2	45	-0.519	104	85	11	106	5	-0.928	81	78	88	25	48	0.5	24	11	85	4	54	-1.536
177	15	251	61	95	-1.47	114	90	32	109	14	0.082	1	1	4	1	3	-3.006	9	25	43	5	45	0.989	136	62	7	28	8	-2.4
1113	522	55	499	498	-0.776	82	77	18	97	10	-0.993	21	56	28	14	13	0.189	5	1	40	7	39	-0.243	199	36	32	105	11	-2.747
24	28	12	28	51	-1.15	118	25	44	28	53	-0.034	52	39	25	54	11	-1.156	28	7	59	17	18	0.295	84	110	129	123	67	-1.45
22	26	6	13	48	-0.955	4	3	2	9	3	-0.216	16	21	9	13	6	-2.632	1	1	101	1	24	-3.432	26	9	113	49	123	0.04
21	5	4	7	1	-2.09	83	32	38	47	120	-0.281	28	27	56	21	67	0.249	31	2	5	26	3	-1.312	108	116	179	27	132	-2.293
12	6	3	1	4	-2.298	81	68	54	38	19	-0.115	114	104	70	55	32	-1.484	40	3	97	28	32	0.241	192	110	27	350	12	-2.788
8	3	2	4	3	-1.934	13	33	34	31	17	0.224	35	66	7	24	4	-3.964	44	47	15	14	17	-3.209	12	27	17	3	140	-0.547
108	71	20	98	9	-1.446	26	9	9	14	6	-0.327	20	7	16	3	12	-3.541	33	39	6	15	5	-3.654	194	11	4	36	22	-1.393
98	9	1	22	1	-1.964	16	13	69	26	20	-0.018	8	9	1	1	5	-1.89	2	25	13	1	10	-3.009	20	34	10	3	27	-2.982
98	47	23	98	13	-0.661	43	14	68	36	28	0.286	24	6	1	6	30	-1.717	3	20	31	5	21	-3.384	10	38	52	14	14	-1.946
18	1	51	17	31	-1.066	51	16	48	47	16	0.389	9	13	3	19	3	-1.49	6	40	17	3	21	-4.202	292	271	332	178	237	-0.222
29	5	112	43	52	-0.471	56	18	67	42	23	0.003	48	5	11	37	7	0.549	14	5	49	7	8	0.218	3	112	100	9	206	0.043
28	36	1	5	3	-0.691	8	6	24	30	9	-0.052	42	64	20	58	8	-0.745	93	28	129	75	52	-0.769	41	14	28	203	51	-0.336
25	1	2	2	5	-1.73	65	58	2	72	4	0.023	1	1	53	3	79	-0.337	73	19	124	49	57	-1.523	280	134	76	222	133	-2.011
65	26	11	60	2	-0.164	1692	1080	1693	896	560	-0.469	43	40	29	6	13	-0.774	60	17	123	93	42	-1.309	170	138	234	119	98	-0.356
400	328	409	274	11	-0.203	1205	887	1228	312	164	-0.775	25	22	3	8	6	-0.687	8	2	4	1	13	-1.867	66	149	137	78	157	-1.911
5	2	20	36	9	-1.587	919	118	961	382	564	-0.08	4	7	41	40	50	-0.184	133	65	182	102	142	0.208	35	7	47	119	96	-2.842
26	16	110	37	2	-0.822	1699	1302	1700	1643	92	-0.236	8	4	4	16	4	-1.571	135	54	27	88	6	-1.854	21	52	16	10	55	-2.24
9	1	14	1	110	-1.235	228	18	28	46	157	-0.31	17	36	11	94	18	-1.378	31	5	119	90	105	-2.855	133	61	71	134	73	-0.865
135	56	82	109	56	-0.301	155	29	99	26	154	0.047	13	33	4	8	2	-0.909	15	6	2	33	17	-2.304	116	55	171	149	211	-0.021
39	26	24	73	46	-0.585	164	42	269	359	23	-0.276	4	39	33	10	6	-1.238	90	30	82	60	85	-2.363	10	12	36	5	32	-1.127
15	4	34	19	79	-1.861	89	44	69	137	3	-0.456	33	31	41	19	40	0.001	35	28	3	29	34	-2.56	234	93	64	144	10	-0.855
7	5	9	4	1	-1.66	94	47	17	53	8	-0.853	12	57	4	29	4	-1.151	118	123	153	60	122	1.043	151	31	208	48	107	-1.078
5	40	51	16	13	-2.3	64	6	60	38	1	-2.794	13	18	4	21	1	-2.636	24	11	85	4	54	0.677	228	226	267	162	184	-0.466
128	105	9	91	4	-2.022	16	4	68	52	4	-0.491	55	30	4	6	9	-2.399	136	62	7	28	8	-2.389	277	101	303	224	91	-0.952
						54	26	36	94	26	-1.402	5	17	13	19	7	-1.186	199	36	32	105	11	-3.897	13	3	109	4	6	-2.447
						103	34	23	90	20	-0.982	11	2	1	6	3	-2.272	84	110	129	123	67	-1.329	18	3	109	49	59	-1.871
						2	37	35	9	23	-1.196	32	3	1	3	4	-2.497	26	9	113	49	123	0.066	10	92	101	6	140	-1.432
						8	2	9	62	6	-0.426	4	4	26	2	3	-2.111	108	116	179	27	132	-0.766	373	330	78	295	222	-0.289
						118	36	34	161	16	-0.602	3	3	66	8	45	-1.103	192	110	27	350	12	-2.393	241	115	84	310	110	-1.185
						11	2	5	3	2	0.239	151	113	68	51	22	-0.475	12	27	17	3	140	0.179	247	268	302	262	147	-0.195
						62	58	10	69	91	-0.056	30	4	1	1	28	-3.617	194	11	4	36	22	-2.412	153	23	221	117	12	-2.089
						84	96	41	66	18	0.205	2	1	3	9	1	-2.22	20	34	10	3	27	-1.031	139	39	3	146	9	-0.412
						21	9	34	20	29	0.01	1	15	33	4	3	-0.796	10	38	52	14	14	-0.552	541	438	60	432	26	-2.459
						37	18	17	17	8	0.231	3	1	39	3	23	-1.528	292	271	332	178	237	-0.056	242	77	286	207	44	-3.077
						12	7	2	4	9	0.548	14	22	8	13	6	-0.696	3	112	100	9	206	0.595	426	383	438	287	261	0.246
						85	73	25	65	22	0.159	8	4	4	6	5	-2	41	14	28	203	51	0.535	39	61	128	44	127	0.116
						1	4	3	11	14	-0.166	42	22	120	18	14	-0.875	280	134	76	222	133	-0.242	40	104	30	22	133	-1.924
						7	15	17	6	2	-2.846	39	35	60	15	130	0.021	170	138	234	119	98	-1.051	74	11	148	68	136	-1.338
						1	12	11	3	9	-1.082	37	9	4	37	13	-0.401	66	149	137	78	157	-0.135	15	20	1	5	101	0.094
						6	3	16	18	10	-0.775	8	23	103	6	157	-0.441	35	7	47	119	96	-1.751	16	10	12	18	21	-3.068
						17	34	25	20	7	-0.903	66	117	140	140	278	0.291	21	52	16	10	55	-2.125	18	18	2	12	6	-1.373
						76	33	39	94	5	-1.363	12	33	38	11	13	-1.165	133	61	71	134	73	-0.83	12	16	22	36	19	-0.264
						7	5	12	91	8	-0.389	59	54	22	67	8	-3.589	116	55	171	149	211	1.417	22	22	31	22	22	-0.88
						67	79	32	45	17	-0.191	29	4	1	29	2	-2.972	10	12	36	5	32	-0.655	141	37	183	146	196	-1.521
						10	44	8	13	30	-0.949	3	26	17	27	19	-0.188	234	93	64	144	10	-3.021	78	21	138	91	29	-1.489
						18	3	24	11	10	-1.65	34	35	13	16	13	-1.615	151	31	208	48	107	-2.143	73	4	135	50	46	-0.868
						74	71	18	79	3	-3.114	89	13	4	78	106	-2.978	228	226	267	162	184	-2.456	28	125	108	64	137	-0.834
						24	6	1	16	1	-2.756	26	39	6	10	4	-1.826	277	101	303	224	91	-0.405	30	3	42	16	68	-1.639
						62	29	29	69	60	-0.976	41	87	9	7	84	-1.352	13	3	109	4	6	-2.112	110	24	158	82	176	0.294
						30	24	64	28	12	-0.341	4	2	2	1	4	-1.378	18	3	109	49	59	0.004	20	79	3	11	20	-0.706
						327	266	335	323	14	-1.115	52	23	62	34	38	-1.404	10	92	101	6	140	-0.712	39	101	118	16	72	-2.547
						139	48	80	154	1	-1.338	20	81	19	30	9	-1.191	373	330	78	295	222	-0.995	35	47	36	5	61	-1.071
						17	2	113	53	313	-0.45	22	80	3	42	2	-1.126	241	115	84	310	110	-0.908	141	61	178	74	109	-1.237
						67	27	49	85	5	-0.851	53	49	28	22	31	-0.429	247	268	302	262	147	-0.448	132	43	34	26	29	-1.907
						169	61	34	242	7	-3.424	5	4	22	24	13	-1.683	153	23	221	117	12	-2.506	18	9	108	20	100	0.128
						368	301	92	342	43	-0.266	13	10	105	46	11	-1.41	227	79	273	95	156	-3.496	130	56	100	213	335	-2.942
						131	39	188	20	3	-0.763	14	107	80	31	22	0.001	150	95	31	177	73	-1.219	19	152	113	55	273	0.471
						228	299	258	119	69	-1.337	5	17	8	4	4	-1.016	139	39	3	146	9	-2.223	609	248	630	462	116	-0.902
						235	225	56	164	11	-0.72	20	31	46	23	20	-2.024	541	438	60	432	26	-3.315	187	390	252	211	310	-1.75
						628	583	630	593	197	-0.02	44	86	32	72	13	-1.818	242	77	286	207	44	-1.945	372	481	415	96	180	-2.003
						463	409	478	486	29	-0.949	21	2	3	4	1	-2.502	426	383	438	287	261	0.652	219	10	280	129	3	-2.449
						404	565	425	429	242	-0.322	14	33	51	35	7	-2.049	39	61	128	44	127	0.722	10	1	2	2	1	-3.091
						644	491	644	632	41	-1.142	20	10	10	8	5	-3.943	40	104	30	22	133	-1.127	738	361	764	775	148	-0.583
						519	434	530	360	58	0.215	17	15	8	4	10	-1.413	74	11	148	68	136	-0.366	1130	1077	1143	638	895	-0.967
						19	10	116	129	478	-0.43	6	40	17	3	21	-2.206	15	20	1	5	101	0.613	1127	399	1140	396	382	-1.906
						46	66	139	158	449	-1.31	75	29	38	71	144	0.019	16	10	12	18	21	-3.917	468	759	512	894	660	-0.387
						301	124	335	293	4	-0.903	5	11	2	5	5	-1.359	18	18	2	12	6	-1.574	837	129	857	387	330	-2.129
						349	360	375	167	127	-1.449	6	28	43	7	6	-1.147	12	16	22	36	19	0.762	22	37	56	14	34	-1.272
						11	1	67	11	3	-0.613	45	105	3	56	74	-1.632	22	22	31	22	22	1.272	13	14	26	27	11	-3.113
						87	38	66	141	108	-0.552	93	129	29	20	93	-0.348	141	37	183	146	196	1.773	17	10	18	16	75	-0.455
						15	6	4	45	13	-1.426	9	90	105	13	112	-1.032	78	21	138	91	29	-1.394	43	28	25	52	16	-1.985
						56	15	16	51	10	-0.194	28	98	117	30	75	-0.959	73	4	135	50	46	-0.453	42	27	29	50	15	-2.441
						104	45	17	75	35	-0.711	75	32	146	44	135	-2.214	28	125	108	64	137	1.271	13	19	4	8	5	-2.709
						51	43	52	90	12	-0.094	74	30	124	51	209	0.488	30	3	42	16	68	-1.231	15	8	6	34	42	-1.715
						26	59	14	57	5	-0.99	79	106	126	35	116	-1.5	110	24	158	82	176	0.668	12	56	2	10	26	-0.579
						119	106	28	115	83	-0.568	107	67	144	100	205	-1.332	20	79	3	11	20	-3.508	22	3	13	16	34	-1.749
						136	115	92	122	4	-0.148	14	76	101	114	114	0.146	39	101	118	16	72	-0.45	66	37	150	36	47	-0.994
						24	47	35	34	22	-0.377	62	182	21	117	93	-1.126	35	47	36	5	61	-0.852	79	2	160	14	32	-1.043
						305	275	85	345	47	-1.982	32	80	38	47	121	-1.301	141	61	178	74	109	1.225	139	144	211	235	304	-0.522
						307	276	320	321	37	-1.669	12	27	17	3	140	-0.328	132	43	34	26	29	-2.294	69	275	83	103	239	-1.802
						356	374	363	347	18	-0.185	30	144	116	31	177	-1.354	18	9	108	20	100	0.822	386	434	421	306	565	-0.81
						319	281	330	307	176	-0.255	3	55	13	5	95	0.121	130	56	100	213	335	-1.139	201	70	262	330	355	-1.353
						360	300	367	332	103	-0.705	5	69	8	8	68	-1.187	19	152	113	55	273	1.674	356	70	391	209	139	-2.055
						94	67	159	140	353	-1.995	36	7	36	16	20	-2.897	609	248	630	462	116	-1.113	525	243	544	594	95	-0.74
						107	57	12	110	58	-0.709	14	51	43	48	66	-1.387	187	390	252	211	310	-2.221	669	825	677	688	229	-2.361
						264	77	39	60	14	-1.072	13	4	97	6	48	-2.016	372	481	415	96	180	-1.428	177	47	39	100	101	-0.919
						312	174	8	114	26	-1.064	3	112	100	9	206	-1.493	219	10	280	129	3	-4.511	31	287	119	35	444	-1.744
						604	501	621	588	13	-1.294	13	16	108	46	102	-1.293	10	1	2	2	1	-2.77	742	641	747	600	202	-2.057
						447	27	484	201	15	-0.779	4	144	101	6	475	0.747	738	361	764	775	148	0.528	36	8	70	70	13	-2.709
						694	545	699	700	44	-0.11	56	7	10	26	66	0.061	1130	1077	1143	638	895	-2.001	95	35	158	40	162	0.176
						368	160	10	400	48	-1.402	50	96	135	66	168	-1.333	1127	399	1140	396	382	-3.252	3	1	4	1	2	-2.981
						260	47	17	148	31	-2.313	36	28	15	24	51	-0.591	468	759	512	894	660	0.288	252	247	263	175	102	0.024
						594	497	32	449	2	-0.568	2	24	101	1	151	0.263	837	129	857	387	330	-2.667	23	68	42	5	80	-2.292
						638	519	76	570	74	-0.617	4	2	1	4	16	-0.897	22	37	56	14	34	-2.338	11	3	108	11	99	-0.539
						251	101	307	191	676	-0.078	30	4	26	14	72	-1.084	13	14	26	27	11	-2.127	346	428	75	318	108	-1.461
						97	2	2	448	56	-2.026	21	52	16	10	55	-0.894	17	10	18	16	75	-0.56	215	101	30	212	65	-0.103
						340	277	341	332	108	-0.079	250	239	98	318	71	-1.742	43	28	25	52	16	-4.321	40	144	133	24	142	-0.407
						56	131	136	77	84	-0.145	228	226	267	162	184	-0.169	42	27	29	50	15	-1	85	167	162	122	179	-0.757
						97	28	20	72	1	-1.507	232	82	271	176	44	-1.078	13	19	4	8	5	-0.924	8	115	107	8	156	-0.826
						16	1	8	18	6	-0.862	55	127	139	26	138	-1.262	15	8	6	34	42	-0.784	172	268	37	243	130	-0.193
						302	253	80	291	10	-1.005	7	77	105	12	179	-0.861	12	56	2	10	26	-1.424	294	81	325	185	87	-0.017
						31	18	2	16	27	-2.139	22	11	113	19	79	0.514	22	3	13	16	34	-1.132	98	235	170	35	220	1.044
						187	72	5	152	2	-2.775	1	1	10	28	71	-0.914	66	37	150	36	47	-1.77	64	32	11	98	25	-0.045
						304	255	79	208	30	-0.411	31	15	122	33	531	-1.053	79	2	160	14	32	-0.688	370	176	92	220	135	-0.004
						36	7	48	14	37	-0.525	19	167	110	22	268	-1	139	144	211	235	304	0.685	4	12	8	3	14	-1.595
						331	346	333	305	122	0.036	2	68	12	5	148	-0.897	69	275	83	103	239	1.003	7	1	9	8	2	-2.107
						6	1	57	1	44	-0.975	96	16	51	33	125	-0.912	386	434	421	306	565	-1.022	22	37	18	11	17	-1.445
						94	38	119	172	16	-2.674	54	12	49	208	167	-1.45	201	70	262	330	355	0.581	3	6	10	4	15	-1.712
						113	50	134	122	15	-0.292	82	107	89	23	174	-1.01	356	70	391	209	139	-0.03	30	35	39	13	20	-0.611
						37	26	80	25	1	-1.607	39	159	61	8	64	-2.578	525	243	544	594	95	-0.43	104	225	24	24	123	-2.578
						81	18	109	64	47	-0.498	56	64	20	45	136	-1.383	669	825	677	688	229	-0.877	158	50	29	64	49	-2.146
						79	103	35	103	4	-0.035	62	120	137	67	62	-1.754	177	47	39	100	101	-2.86	28	1	45	18	127	-0.322
						118	122	146	111	69	0.255	22	9	3	8	10	-1.17	31	287	119	35	444	-2.173	323	326	63	317	130	-1.486
						40	11	47	30	16	-0.288	16	10	12	18	21	-2.46	742	641	747	600	202	-1.807	253	109	54	176	105	0.057
						138	40	70	55	39	-0.073	18	18	2	12	6	-1.913	36	8	70	70	13	-3.469	6	2	98	1	54	-0.481
						15	22	42	10	10	-0.848	2	1	1	10	4	-2.435	95	35	158	40	162	0.882	260	247	73	180	20	-1.916
						2	71	28	16	30	-0.115	28	27	29	29	15	-1.461	3	1	4	1	2	-1.072	127	39	180	142	143	-0.669
						165	174	65	201	29	-0.454	15	8	10	14	11	-1.731	252	247	263	175	102	0.591	212	117	238	127	114	0.211
						22	3	17	8	10	0.168	30	3	42	16	68	-1.266	23	68	42	5	80	-1.042	146	44	4	53	19	-2.064
						53	48	27	56	8	-1.129	19	123	102	13	146	-0.563	11	3	108	11	99	-0.64	181	56	246	232	127	0.152
						45	45	41	47	23	0.118	22	5	104	8	33	-0.619	346	428	75	318	108	-2.067	212	28	276	204	4	0.694
						19	6	4	14	3	-1.108	35	101	9	44	332	-0.784	215	101	30	212	65	-0.7	164	36	75	148	80	-2.669
						75	61	14	75	5	-1.076	2	8	17	76	8	-0.783	40	144	133	24	142	-0.617	154	42	82	106	143	-1.504
						64	55	30	64	27	-0.595	20	79	3	11	20	-1	85	167	162	122	179	0.14	618	595	622	500	438	-0.101
						30	36	25	23	18	-0.141	41	103	119	15	126	-0.863	8	115	107	8	156	-0.998	260	45	19	259	22	-1.243
						1	1	1	1	4	-0.899	1	72	39	7	107	-0.47	172	268	37	243	130	-0.207	8	1	106	1	218	0.048
						103	21	103	86	5	-1.628	2	6	20	19	26	0.457	294	81	325	185	87	0.2	23	91	116	258	135	-0.853
						41	7	41	61	123	-1.057	36	8	5	27	32	-1.189	98	235	170	35	220	-0.011	77	25	41	74	10	-1.85
						3	34	3	34	15	-0.885	25	304	2	22	36	-1.947	64	32	11	98	25	0.881	164	158	1	88	3	-2.315
						116	28	116	145	13	-1.308	103	39	180	102	161	-1.309	370	176	92	220	135	0.33	61	7	6	118	24	-0.857
						134	98	134	65	3	-1.994	10	38	109	24	467	-0.746	425	377	434	363	203	1.822	50	40	2	50	40	-1.05
						54	63	54	16	11	-0.899	15	4	23	18	58	0.001	4	12	8	3	14	-1.968	118	176	74	258	49	-2.012
						7	36	7	3	20	-0.466	28	306	121	15	854	-0.46	7	1	9	8	2	0.897	138	47	75	31	24	-2.861
						81	45	33	58	7	-1.469	51	47	44	40	6	-1.562	22	37	18	11	17	0.575	100	48	168	414	180	-2.381
						39	26	24	73	46	-1.16	10	16	2	3	22	-0.485	3	6	10	4	15	-4.313	58	37	1	35	47	-3.079
						7	5	9	4	1	-3.054	1	26	51	1	39	-0.911	30	35	39	13	20	0.141	135	77	4	172	7	-1.372
						74	94	17	75	10	-1.304	69	14	23	55	29	-1.099	104	225	24	24	123	-1.29	121	98	83	96	36	-0.45
						126	177	90	139	50	-1.757	25	38	28	21	31	-1.133	158	50	29	64	49	0.294	39	21	9	45	32	-0.736
						177	138	184	171	44	-0.533	12	8	2	19	2	-1.087	28	1	45	18	127	-0.114	14	42	22	1	25	-2.026
						76	95	5	86	3	-1.625	32	35	30	40	20	-0.247	323	326	63	317	130	-2.969	13	31	19	20	11	-2.701
						163	172	55	154	48	-0.723	1	12	1	8	3	-0.848	253	109	54	176	105	-2.482	107	82	46	84	16	-0.88
						113	39	41	107	63	-2.874	14	23	7	16	6	-0.709	6	2	98	1	54	-2.776	19	49	36	77	18	-1.651
						78	29	21	102	22	-1.734	36	370	53	329	900	0.129	260	247	73	180	20	-1.337	36	22	15	30	3	-2.383
						43	35	4	43	2	-2.194	48	191	137	1857	1083	-1.253	127	39	180	142	143	-2.67	35	61	7	6	4	-0.142
						42	34	8	35	6	-2.457	11	16	47	7	839	-1.658	212	117	238	127	114	0.798	50	228	62	56	218	0.216
						30	30	16	12	15	-2.11	10	172	108	6	782	-1.202	146	44	4	53	19	-1.083	74	2	1	27	2	-2.521
						23	1	6	4	3	-3.354	16	72	34	28	249	-0.633	181	56	246	232	127	-0.362	371	148	387	322	75	-2.431
						32	31	1	25	8	-1.094	7	8	7	9	23	-3.2	212	28	276	204	4	-2.81	87	244	154	127	287	0.062
						10	16	3	10	14	-0.095	14	33	37	12	33	-1.644	164	36	75	148	80	0.144	290	92	319	168	40	-0.545
						8	14	12	5	1	-1.051	6	29	10	6	30	-0.191	154	42	82	106	143	-2.653	3	20	19	36	173	-1.842
						39	29	7	38	2	-0.602	17	4	22	8	10	-1.161	618	595	622	500	438	-1.395	90	42	11	96	42	-1.25
						7	15	10	11	1	-2.859	10	3	2	5	3	-0.227	260	45	19	259	22	0.094	119	52	45	165	12	-1.544
						22	6	1	15	29	-2.995	42	27	29	50	15	-2.506	8	1	106	1	218	0.463	66	36	56	70	11	-2.52
						21	20	5	19	12	-0.306	3	7	33	4	48	-1.334	23	91	116	258	135	0.417	16	1	3	2	3	-1.328
						23	32	16	22	17	-2.011	13	19	4	8	5	-2.057	77	25	41	74	10	-0.096	39	44	59	43	31	-1.184
						34	27	28	30	13	-0.275	14	57	44	11	38	-0.831	164	158	1	88	3	-1.015	25	2	20	39	5	-0.996
						31	6	1	25	1	-2.793	12	56	2	10	26	-0.929	61	7	6	118	24	-0.691	62	77	95	12	42	-0.143
						90	111	3	84	5	-1.069	37	33	10	29	11	-3.976	50	40	2	50	40	-0.113	98	28	21	73	35	-3.096
						39	62	36	13	19	0.298	35	14	12	4	1	-2.301	118	176	74	258	49	-1.069	132	187	46	225	76	0.278
						20	37	49	2	8	-0.174	36	32	9	18	4	-0.49	138	47	75	31	24	-1.086	18	3	12	131	23	0.048
						26	7	48	35	3	-0.985	4	23	14	3	16	-1.91	100	48	168	414	180	-1.517	241	243	285	170	68	0.186
						7	46	25	11	20	-0.58	19	45	29	3	67	-0.872	58	37	1	35	47	-3.749	152	93	92	38	91	-0.465
						99	88	7	78	13	-3.034	27	58	48	118	368	-1.102	135	77	4	172	7	-2.706	203	225	246	190	246	-0.301
						28	26	28	132	28	-0.757	74	279	156	22	351	-0.558	121	98	83	96	36	-0.224	111	178	172	26	310	0.028
						3	2	5	10	79	-1.582	5	15	4	89	1	-0.868	39	21	9	45	32	-1.111	288	95	89	128	22	-0.002
						85	76	19	80	6	-3.063	59	27	15	102	106	-0.815	14	42	22	1	25	-0.155	15	112	2	52	64	-0.645
						14	32	8	1	27	-0.496	25	203	74	4	192	-1.147	13	31	19	20	11	-3.063	39	2	117	34	115	0.011
						90	78	20	90	7	-1.076	6	9	33	65	32	-1.423	107	82	46	84	16	-0.928	98	111	151	30	35	-0.51
						31	13	35	24	25	-0.154	11	73	88	43	250	-1.385	19	49	36	77	18	-1.593	70	39	57	111	27	-0.639
						10	40	13	6	14	-1.161	8	41	26	19	5	-0.637	36	22	15	30	3	-3.838	33	80	114	1	92	-0.461
						69	31	49	13	13	-2.63	31	287	119	35	444	-0.288	35	61	7	6	4	-3.214	44	83	123	4	69	-1.861
						64	64	85	27	1	-2.426	79	9	58	290	251	-0.908	50	228	62	56	218	-0.56
						55	30	29	49	10	-2.401	37	92	121	75	160	-3.584	74	2	1	27	2	-3.992
						28	10	53	34	18	-0.678	3	1	4	1	2	-0.952	371	148	387	322	75	-0.596
						141	84	199	103	54	-1.122	21	4	19	6	32	-1.986	87	244	154	127	287	0.462
						42	14	46	122	10	-1.62	13	81	109	33	107	-0.72	290	92	319	168	40	-0.641
						81	18	160	37	110	0.109	101	12	33	55	176	-0.151	3	20	19	36	173	0.245
						324	274	340	344	122	-0.334	333	294	356	188	50	-1.329	90	42	11	96	42	-1.921
						323	347	54	273	19	-0.993	190	118	242	37	187	-0.233	119	52	45	165	12	0.037
						179	66	20	135	2	-2.439	205	112	23	214	88	-0.501	66	36	56	70	11	-3.582
						349	293	53	356	22	-0.715	72	35	69	59	51	0.046	16	1	3	2	3	-2.532
						250	239	278	238	36	-2.167	92	34	165	37	69	-0.041	39	44	59	43	31	-4.738
						10	48	74	26	36	0	98	235	170	35	220	0.271	25	2	20	39	5	-0.63
						88	32	66	131	131	0.178	15	67	5	8	122	-0.187	62	77	95	12	42	-2.418
						140	120	20	134	20	-3.097	5	1	60	4	189	-0.65	98	28	21	73	35	-2.884
						100	91	46	104	18	-0.983	84	21	7	66	59	-0.12	132	187	46	225	76	0.838
						51	20	23	32	16	-0.445	17	2	2	23	3	-2.431	18	3	12	131	23	0.534
						38	4	5	64	93	0.561	2	11	1	1	7	-2.056	241	243	285	170	68	-0.372
						57	31	44	57	4	-1.198	13	18	3	24	8	-1.207	183	206	237	30	99	-3.923
						15	3	4	49	12	0.098	19	7	6	14	5	-0.528	152	93	92	38	91	-1.217
						130	137	52	112	30	-0.101	22	37	18	11	17	0.011	203	225	246	190	246	-0.892
						101	88	27	98	2	-1.61	12	35	107	28	516	-0.867	111	178	172	26	310	-0.099
						77	72	28	57	4	-0.889	28	1	45	18	127	-0.284	288	95	89	128	22	-0.196
						109	99	79	94	47	0.248	1	174	8	14	58	-0.116	15	112	2	52	64	0.206
						43	15	12	40	1	-1.258	46	205	131	30	151	-1.118	39	2	117	34	115	0.475
						91	101	40	60	15	0.402	22	37	113	94	520	-1.04	98	111	151	30	35	-0.561
						52	22	41	73	25	-0.112	1	128	95	28	103	-0.242	70	39	57	111	27	-1.051
						10	43	13	1	5	-1.715	12	21	103	43	109	-0.132	33	80	114	1	92	0.301
						53	33	6	49	98	0.003	87	167	155	21	136	-1.68	44	83	123	4	69	-2.043
						1	2	3	6	6	-0.403	25	139	113	48	139	-0.465	26	13	7	40	23	-1.26
						286	239	92	278	44	-0.408	3	204	103	16	29	-0.23	126	110	64	111	1	-2.701
						81	139	75	165	31	-1.36	5	10	105	6	258	-0.583	15	11	5	53	16	-1.435
						46	29	13	134	49	-2.616	88	33	4	14	20	-0.989	48	40	115	23	51	-0.371
						36	6	2	56	6	-1.476	16	243	79	4	183	-1.408	14	1	40	10	17	0.897
						26	23	72	58	8	-1.465	10	156	8	15	36	-1.479	4	61	79	20	45	0.897
						2	11	10	10	2	-3.366	114	131	19	99	21	-2.362	43	38	135	9	151	-2.081
						42	33	64	55	270	-2.514	33	96	31	2	6	-1.78	22	14	118	28	64	-2.476
						5	1	16	4	104	-2.682	156	153	195	123	66	-0.758	345	317	59	207	2	-3.766
						200	195	67	213	23	-2.719	108	34	10	76	14	-1.49	277	286	320	23	197	-2.725
						51	131	130	2	26	-1.749	69	53	86	68	73	-1.13	249	47	296	490	144	-0.243
						107	119	31	75	5	-0.714	7	90	15	2	102	-1.622	53	174	34	171	165	-1.614
						94	17	55	84	47	-0.853	21	140	114	64	207	-0.652	40	8	40	76	14	-0.938
						227	268	249	259	74	-0.434	1	15	12	10	110	-2.288	15	2	2	1	111	-3.753
						67	45	39	107	27	-0.271	66	160	25	68	396	-1.169	60	26	45	42	124	-3.109
						105	52	25	164	8	-0.54	3	135	102	5	202	-0.569	112	116	143	101	140	-0.268
						184	70	84	118	38	-0.309	93	85	3	54	4	-0.597	7	1	10	17	6	0.09
						242	261	50	144	64	-0.314	25	50	92	14	20	-0.335	33	10	18	9	19	-1.717
						301	252	39	297	13	-1.268	55	17	34	57	39	-0.542	62	88	62	119	151	-0.67
						78	81	33	68	14	-3.123	2	39	7	4	51	-1.409	27	22	27	13	21	0.339
						203	112	50	238	347	-0.408	30	53	20	68	26	-2.381	131	121	131	143	94	-1.284
						159	55	194	92	3	-1.172	14	42	22	1	25	-2.019	48	10	48	47	87	-0.739
						131	74	171	197	184	-0.644	2	7	18	10	55	-0.572	165	137	165	160	95	-0.086
						72	27	19	83	7	-0.957	130	91	96	119	40	-0.436	25	3	4	69	169	-2.93
						122	106	11	109	12	-2.522	30	129	16	39	30	-1.77	52	60	46	81	57	-3.633
						93	14	40	7	19	-0.242	56	13	23	15	124	-0.821	30	18	78	55	65	-3.535
						16	44	23	51	4	-1.022	35	61	7	6	4	-1.227	120	139	160	84	145	0.042
						10	43	2	58	2	-0.328	69	7	42	1	7	-0.954	16	2	25	30	13	-2.754
						36	17	53	45	47	0.661	74	2	1	27	2	-0.402	37	5	115	91	96	-0.898
						92	90	52	97	27	-0.644	12	213	33	16	168	-1.198	79	29	25	52	109	-2.77
						39	29	15	54	31	0.128	27	105	114	44	272	-1.022	121	160	22	109	35	-3.699
						42	58	41	68	16	-0.827	83	19	143	11	132	-1.112	62	16	70	54	55	-2.916
						367	63	5	136	1126	-2.626	136	72	76	103	16	-1.853	68	43	87	72	62	-3.453
						966	819	972	806	60	-1.641	2	81	101	4	151	-1.351	148	173	164	105	56	-2.764
						158	28	11	137	1127	-2.065	112	25	162	108	80	-0.17	133	114	73	117	54	-3.642
						1056	861	1060	879	54	-2.115	40	99	89	112	66	-0.123	53	5	36	41	15	-0.07
						125	126	196	162	153	-0.781	41	19	12	75	10	-1.458	117	29	50	80	43	-2.791
						596	252	617	609	197	-1.246	6	1	1	3	4	-0.988	126	137	170	128	64	-1.579
						328	83	17	140	48	-3.503	3	11	28	7	33	-0.738	6	2	16	31	143	-2.06
						89	259	14	199	1143	-2.505	310	38	339	33	173	-0.264	51	1	3	12	150	-1.172
						82	68	19	65	11	-1.447	36	147	20	216	103	-0.163	19	83	106	90	167	-0.818
						75	62	18	67	13	-1.437	7	2	5	49	142	-0.66	27	12	43	88	152	-0.367
						10	16	9	13	9	-1.445	31	16	16	126	48	0.03	43	5	12	42	6	-1.863
						47	5	7	33	7	-2.007	5	4	17	19	109	-0.103	129	123	78	70	83	-0.928
						42	46	13	37	86	-0.133	26	122	107	71	198	-1.285	72	28	46	54	16	-2.975
						54	54	29	44	4	-1.094	22	50	22	2	70	0.118	47	22	45	55	123	-2.207
						53	53	23	21	8	-1.45	54	152	129	42	315	-0.423	21	9	95	5	79	-2.975
						56	14	28	39	21	-0.317	49	40	126	18	188	0.042	100	131	18	61	58	-2.808
						59	76	55	38	34	-0.496	152	141	33	85	78	-0.451	18	1	16	46	46	0.143
						4	10	15	20	8	-0.258	26	76	76	10	23	-2.944	32	4	63	28	101	-0.321
						55	52	24	36	3	-2.193	30	79	35	54	49	0.099	116	141	80	66	37	-3.437
						82	66	60	83	23	-0.95	54	90	8	65	3	-0.31	217	184	78	116	176	-0.59
						44	44	82	25	84	-0.05	61	31	41	51	17	-0.584	109	144	132	164	65	-0.501
						6	28	5	46	19	-1.985							61	27	85	49	73	-0.18
						1	6	2	2	10	-0.698							140	109	82	108	29	-0.977
						58	55	22	53	13	-0.754							92	32	63	140	28	0.055
						27	9	23	29	14	-1.146							629	581	642	530	378	-0.603
						13	12	3	22	6	-1.564							506	141	531	617	217	-3.292
						12	5	18	3	35	-0.174							319	157	14	299	16	-2.032
						39	1	6	18	1	-1.55							249	109	71	292	102	-0.256
						36	17	3	19	2	-1.134							845	983	850	775	389	-0.403
						26	10	17	23	3	-1.292							155	358	212	400	259	-0.703
						18	12	24	27	20	0.177							77	101	55	65	24	-0.013
						20	6	15	3	15	-0.591							87	72	47	69	17	-1.891
						35	36	27	29	5	-2.881							92	76	60	88	33	0.125
						23	30	43	24	19	-1							2	10	20	4	54	-2.993
						48	63	33	30	17	-1.385							27	48	75	41	38	-0.591
						53	59	26	56	8	-0.673							43	23	11	61	7	-1.84
						1	30	41	7	15	-0.366							223	130	263	184	66	-0.663
						7	33	6	26	73	-1.557							131	156	198	102	218	0.045
						21	36	3	4	7	-3.054							227	82	78	90	35	-0.999
						40	12	4	37	4	-1.919							177	64	98	189	124	-1.152
						16	76	20	29	16	-3.643							280	145	97	193	74	-3.65
						52	28	33	39	2	-1.472							470	400	476	376	413	-0.393
						28	16	16	21	12	-0.52							176	78	95	121	172	-1.181
						26	53	52	51	23	-0.679							16	3	113	567	287	0.083
						85	24	17	32	7	-1.191							205	284	256	237	352	-0.885
						75	11	3	29	5	-0.59							472	401	478	247	180	-0.625
						11	43	6	23	11	-0.282							216	12	265	163	15	-3.65
						62	69	15	73	6	-1.331							74	27	80	38	137	-1.053
						6	4	14	17	18	-2.255							122	185	82	112	27	-1.271
						55	7	26	15	14	-2.666							95	51	81	84	43	-2.686
						34	6	12	130	19	-0.479							45	96	40	82	70	-0.533
						168	121	18	146	2	-0.769							117	124	149	167	120	-1.346
						51	4	37	17	10	-0.061							9	1	13	9	2	-4.081
						23	24	31	14	6	-1.197							7	19	57	14	88	-0.19
						160	117	88	161	3	-1.419							74	69	23	31	17	-4.141
						102	10	4	16	5	-1.724							4	1	39	12	16	-0.04
						10	1	11	7	9	-1.344							106	86	4	32	68	-0.213
						110	127	100	60	25	0.027							94	79	28	88	63	-1.099
						143	128	10	134	1	-0.115							86	101	26	96	43	-2.314
						17	1	26	17	8	-2.853							126	124	69	109	28	-2.647
						15	35	3	6	3	-0.658							5	1	24	5	45	-2.621
						85	85	27	84	28	-0.853							117	65	150	88	30	-2.119
						14	61	12	4	20	-0.312							30	13	47	21	73	-1.739
						41	24	18	59	9	-1.329							1	23	16	52	124	-0.278
						22	4	7	26	4	-2.915							34	21	21	3	23	-0.587
						27	19	38	61	46	-0.13							11	1	76	1	6	-2.141
						57	29	31	23	31	-0.554							8	18	2	8	44	-0.956
						133	145	47	150	25	-1.351							198	197	218	164	66	0.319
						6	94	2	10	1	-2.153							42	42	27	51	12	-1.704
						98	50	59	100	62	-1.037							77	34	22	131	64	-0.403
						88	29	3	38	12	-0.765							109	54	52	94	1	-2.038
						4	6	7	12	33	-0.864							36	80	92	8	145	-1.691
						43	12	29	46	66	-1.122							64	27	130	64	162	-2.85
						49	107	13	43	5	-1.223							6	62	57	160	13	-0.746
						29	26	111	31	73	-1.008							12	195	108	25	237	-0.772
						197	209	214	173	10	-0.867							467	548	473	408	112	-0.443
						203	191	75	138	66	-0.781							23	172	116	79	269	0.533
						106	71	78	96	7	-0.869							16	2	56	19	46	-2.17
						104	24	49	73	15	-2.208							8	194	105	23	157	-0.194
						183	180	82	234	4	-0.428							5	3	23	11	37	-0.836
						97	22	161	54	19	-2.086							51	20	88	58	39	-0.392
						173	174	206	236	291	0.014							244	202	49	243	12	-1.938
						154	288	60	214	22	-1.009							295	227	68	272	49	-1.278
						126	117	69	125	1	-0.764							268	303	72	284	66	-1.391
						140	125	7	114	8	-0.226							138	246	48	188	70	-2.738
						34	12	13	153	9	-0.383							197	181	238	187	111	0.15
						22	54	12	19	15	-3.056							93	94	21	158	66	-2.889
						138	160	75	63	36	-1.262							58	46	79	17	119	-1.79
						1	5	95	3	161	-0.276							209	79	49	101	6	-2.652
						165	139	80	166	21	-0.779							5	3	102	14	88	-1.262
						33	43	8	37	13	-0.377							37	9	125	5	8	-2.896
						60	20	19	57	39	-2.967							75	131	158	119	74	-2.387
						16	35	24	12	22	-0.534							148	213	212	93	118	0.14
						11	30	28	9	24	-0.995							288	421	322	239	101	-2.226
						76	62	10	49	18	-0.492							324	427	58	310	59	-1.914
						24	38	27	8	37	-0.168							167	68	78	120	187	-0.206
						18	24	100	22	116	0.331							73	173	12	35	22	-3.85
						5	2	5	22	2	-3.23							197	122	250	320	12	-1.475
						10	31	42	19	17	-1.5							269	55	32	307	10	-4.219
						64	17	19	99	8	-0.905							9	21	58	39	157	-2.221
						52	19	71	60	15	-0.699							311	145	346	170	239	-0.425
						67	55	7	34	10	-1.825							1788	1663	1790	1635	153	-2.247
						28	76	43	46	31	-2.268							1647	2002	1650	1336	525	-0.818
						4	30	4	21	5	-2.863							1208	1171	1231	1200	114	-0.932
						69	80	38	64	35	-1.686							626	916	37	789	474	-0.114
						164	122	28	163	4	-0.897							271	744	338	88	1040	0.54
						141	110	13	115	23	-0.717							1069	311	1096	674	439	-0.674
						64	66	2	110	1	-1.33							51	78	51	83	41	-3.738
						25	35	40	63	18	-0.871							166	76	56	105	3	-3.5
						7	45	7	4	3	-0.948							178	93	222	85	169	-0.883
						19	25	4	5	141	-1.159							345	340	96	408	236	-3.699
						39	12	6	45	24	-0.81							11	14	49	4	84	-1.77
						69	69	41	98	16	-1.972							201	74	242	175	1	-4.105
						87	78	56	89	7	-1.175							300	298	82	221	70	-3.501
						92	112	49	77	38	-0.065							231	265	266	223	155	0.002
						34	14	1	68	4	-0.135							290	442	59	275	122	-1.397
						62	26	13	21	12	0.062							165	121	92	109	105	-0.871
						101	87	12	83	71	0.289							463	373	464	427	132	-1.587
						4	1	8	1	3	-0.036							252	275	286	315	44	-2.597
						52	60	14	56	2	-0.162							18	3	115	28	184	-2.692
						3	10	2	3	215	0.012							157	79	205	163	46	-1.729
						53	2	8	1	214	-1.207							57	13	42	31	33	-3.14
						6	94	11	27	23	-1.407							30	94	3	32	31	-1.24
						127	72	9	195	1	-1.668							251	241	265	230	131	-0.238
						200	177	82	120	11	-1.339							45	11	128	84	105	-0.487
						17	6	21	77	47	-1.38							350	142	16	326	3	-3.122
						65	17	7	76	20	-1.145							129	226	200	42	201	-2.688
						130	37	94	156	57	-0.776							411	452	426	391	241	-0.571
						150	78	54	107	21	-1.572							208	261	22	197	50	-2.955
						18	11	4	50	5	-0.445							146	61	30	108	27	-2.797
						29	8	18	41	13	-0.373							428	353	440	395	79	-3.514
						171	128	53	133	29	-0.42							370	296	382	305	69	-2.788
						65	40	121	42	164	-0.186							202	39	22	193	67	-1.142
						130	116	13	107	31	-0.183							227	119	56	127	107	-3.339
						4	3	5	47	2	-0.496							112	91	182	164	151	-0.647
						77	87	19	59	24	-2.593							249	235	283	205	178	0.061
						130	83	1	101	2	-3.046							129	37	62	141	21	-2.583
						9	8	26	5	9	-1.369							66	102	82	10	53	-3.761
						63	9	2	22	4	-0.969							127	43	174	254	129	-0.719
						94	65	5	36	3	-3.129							241	10	61	31	12	-4.553
						46	15	17	16	5	-1.781							42	6	120	23	35	1.213
						73	18	9	57	7	-1.407							132	203	75	118	59	-1.792
						71	64	8	100	6	-0.669							117	83	60	136	149	-1.222
						43	19	98	13	2	-1.25							79	118	141	76	61	-0.481
						67	61	32	35	10	-0.727							121	132	87	130	39	-2.233
						33	43	26	45	15	-1.014							173	233	88	177	75	-2.154
						7	1	5	5	4	-0.859							74	24	44	105	2	-1.859
						1	18	54	2	20	-1.538							158	136	83	144	36	-1.22
						24	8	13	8	3	-3.728							81	28	46	62	32	-1.921
						18	26	1	61	17	-1.397							72	87	129	79	103	0.271
						77	82	31	83	29	-2.236							8	53	50	32	34	0.097
						42	68	24	41	36	-0.516							150	130	40	160	4	-3.174
						52	66	56	51	51	-1.107							50	13	53	60	6	-0.888
						55	47	50	71	13	-1.474							57	108	13	122	95	-0.735
						12	6	3	1	4	-2.334							252	201	75	261	27	-0.692
						89	23	6	31	8	-2.687							109	31	25	132	37	-1.111
						49	16	14	17	7	-0.749							166	163	2	115	33	-1.353
						4	4	7	9	11	-0.591							95	54	84	180	15	-2.835
						55	47	18	52	15	-0.917							58	10	116	51	55	-0.365
						63	89	68	79	12	-0.755							113	29	5	97	3	-4.206
						66	52	36	65	2	-2.167							41	63	64	28	25	-0.648
						7	1	11	3	3	-0.976							10	11	10	53	5	-1.595
						1	16	3	6	132	-2.729							30	120	122	53	125	0.622
						121	108	6	60	5	-1.767							71	10	2	114	2	-3.208
						20	3	102	21	4	-1.269							67	141	143	5	145	-2.24
						74	69	1	55	1	-1.289							14	1	1	96	3	-5.308
						4	116	18	142	7	-2.118							33	122	124	41	238	-0.504
						122	92	5	109	125	-0.418							285	331	308	171	184	-0.547
						1	2	15	6	4	-1.879							131	117	198	183	199	-0.032
						20	20	6	4	7	-1.742							422	336	427	361	111	-2.199
						48	58	38	42	118	-0.626							98	176	170	89	86	-0.664
						17	45	9	69	8	0.276							379	322	390	349	33	-0.343
						14	26	7	19	7	-1.67							252	100	83	461	37	-2.826
						3	5	4	8	6	-1.68							224	91	266	128	121	-2.822
						13	25	1	15	2	-1.366							51	20	22	35	22	-3.588
						52	71	8	37	4	-1.142							15	17	3	1	10	0.249
						64	67	47	66	20	-0.472							8	11	11	3	21	-1.115
						12	3	21	55	5	-1.712							26	6	22	84	6	-0.859
						98	97	4	122	16	-2.124							54	12	56	76	9	-1.853
						162	125	22	158	18	-1.214							197	161	2	131	28	-2.156
						86	35	28	49	1	-1.796							142	123	60	95	3	-4.345
						76	86	7	60	15	-2.596							5	53	40	48	104	-1.134
						114	49	34	115	26	-2.745							150	200	176	123	155	0.017
						128	139	12	153	10	-1.182							128	38	56	33	48	-1.185
						55	24	20	68	79	-1.554							69	9	23	342	6	-3.424
						19	50	18	1	32	-2.049							4	97	103	14	210	0.658
						28	25	30	41	14	-1.918							223	207	252	278	254	-1.292
						43	20	21	16	2	-1.645							239	315	260	194	255	-0.207
						12	14	17	14	4	-3.021							319	260	319	304	232	-0.664
						39	45	24	34	9	-0.073							175	153	66	109	123	-0.46
						9	2	3	16	4	-1.415							197	168	198	80	78	-2.334
						11	20	11	28	5	-1.237							4	9	10	11	8	-0.094
						18	8	6	23	2	-0.069							24	89	109	30	76	-0.501
						76	19	30	24	10	-0.249							1	82	99	10	135	-0.449
						104	73	9	48	7	-0.344							108	37	39	90	4	-2.7
						12	26	95	44	95	-2.484							378	149	59	113	58	-2.98
						29	4	4	2	3	-1.264							565	509	578	500	155	-1.315
						6	8	2	16	2	-1.505							302	321	352	323	23	-1.605
						59	24	6	28	4	-0.978							128	100	203	108	63	-2.152
						85	73	1	81	1	-2.498							384	296	91	345	3	-0.935
						55	41	11	45	2	-0.045							157	79	227	187	62	-3.04
						39	32	3	9	1	-1.417							122	39	200	138	92	-0.467
						38	31	29	41	10	-0.023							126	34	204	53	264	-0.76
						1	1	4	1	3	-0.46							43	11	132	72	221	-1.973
						1	7	1	3	7	-0.918							165	182	208	110	210	0.824
						9	16	5	18	4	-0.918							70	14	3	45	184	-1.265
						13	20	7	36	2	-1.355							90	16	2	37	16	-2.055
						63	45	18	40	5	-1.423							53	5	21	103	103	-1.13
						19	23	23	42	21	0.087							28	9	110	38	62	-1.641
						60	43	10	56	24	-0.777							145	142	183	137	59	0.633
						52	39	25	54	11	-3.374							268	282	287	338	192	-0.476
						28	3	6	17	46	-1.647							93	26	16	53	24	-4.9
						27	65	97	85	34	-0.863							250	221	61	243	44	-3.024
						29	10	33	15	57	-2.027							219	203	253	202	140	0.258
						83	26	1	47	3	-1.594							105	57	75	68	10	-1.989
						1	46	9	52	2	-1.124							85	33	28	58	118	-1.473
						65	83	10	58	18	-1.282							22	36	22	7	85	-2.368
						125	41	2	44	19	-1.995							201	200	55	191	62	-3.128
						2	11	3	14	4	-1.941							262	318	92	263	38	-2.732
						15	30	10	4	2	-1.76							258	227	80	271	87	-1.055
						9	13	17	15	10	0.116							268	231	286	246	34	-1.216
						8	5	2	2	4	-2.1							80	29	2	65	11	-3.949
						24	6	1	6	30	-0.865							75	130	95	98	36	-3.613
						9	13	3	19	3	-1.089							108	98	74	39	34	-2.664
						28	21	20	26	8	-1.824							92	89	93	76	23	-2.434
						34	53	5	55	1	-1.093							20	20	59	62	39	-2.351
						1	4	5	3	1	-0.384							38	24	11	61	11	-3.617
						10	3	7	8	3	-1.217							18	8	17	5	3	-2.451
						6	9	3	2	4	-0.895							21	13	14	23	18	-0.014
						52	17	5	45	4	-1.627							28	11	86	12	7	-2.481
						55	45	7	8	2	-1.221							27	16	41	11	10	-4.332
						5	72	25	17	10	-0.371							118	25	44	28	53	-2.972
						25	22	3	8	6	-0.846							70	61	22	59	5	-0.518
						1	1	1	1	13	-2.719							26	9	9	14	6	-0.815
						29	25	11	5	3	-1.688							59	24	103	41	67	-0.324
						8	4	4	16	4	-0.83							854	726	903	164	574	-0.079
						31	26	6	22	8	-2.919							321	34	408	432	14	-0.603
						18	17	2	14	1	-1.429							458	180	534	229	464	-1.31
						5	8	10	19	5	-2.585							72	329	188	1696	378	0.136
						28	24	8	36	13	-1.296							733	630	786	246	330	-2.379
						5	8	1	19	6	-1.522							134	170	59	126	53	-0.792
						48	9	12	33	17	-1.282							8	2	9	62	6	-0.324
						4	4	2	12	1	-1.843							4	75	10	186	49	-2.955
						13	33	4	8	2	-2.008							33	86	84	12	60	-0.761
						22	37	35	32	10	-2.592							39	70	99	20	31	-2.998
						31	22	2	29	1	-2.712							26	39	70	25	35	0.828
						7	10	4	15	5	-0.807							37	18	17	17	8	-0.618
						22	5	7	12	9	-0.432							50	15	48	34	15	-3.146
						1	7	3	46	4	-0.445							82	71	46	85	54	-1.767
						12	12	5	16	3	-1.614							56	19	71	49	53	-0.45
						11	13	1	2	47	-2.449							18	3	24	11	10	-0.997
						12	57	4	29	4	-0.953							339	354	346	300	148	-0.581
						4	3	2	6	2	-0.913							42	14	11	93	49	-0.655
						27	31	40	42	54	0.276							180	192	220	106	118	-0.043
						2	4	1	7	3	-0.5							139	48	80	154	1	-2.501
						18	3	2	4	2	-0.88							4	8	102	11	125	1.624
						9	5	5	19	6	-0.573							102	85	180	46	657	0.138
						13	18	4	21	1	-2.417							80	242	165	140	333	-0.788
						9	29	1	11	4	-1.91							119	265	73	203	205	-1.195
						23	2	3	61	1	-1.644							357	518	381	299	282	0.407
						106	115	28	75	14	-0.85							524	558	535	560	262	-0.803
						72	21	6	34	5	-1.949							258	319	295	288	210	-0.378
						28	17	24	19	23	-1.93							51	43	52	90	12	0.557
						39	9	13	5	2	-0.597							57	158	45	26	108	-2.412
						135	129	16	78	41	-0.09							106	173	22	130	52	-1.743
						60	57	2	41	6	-1.594							82	36	89	100	71	-3.713
						3	15	7	3	5	-1.401							350	340	357	348	134	-1.132
						12	11	31	5	9	-0.795							224	236	257	275	161	1.281
						23	33	8	28	1	-1.305							218	113	253	216	80	-0.67
						25	34	26	27	16	-2.791							361	150	406	394	55	0.897
						49	45	18	100	23	-0.216							604	501	621	588	13	-2.743
						56	18	2	19	1	-2.604							205	136	273	318	393	-1.079
						83	58	9	25	1	-0.584							270	75	322	418	334	-0.362
						3	3	66	8	45	-1.343							457	425	86	517	64	-2.502
						24	4	11	4	7	-0.904							133	31	212	53	162	-1.218
						16	6	15	14	5	-1.394							15	70	108	47	176	-0.459
						8	12	68	6	54	-0.025							112	153	175	155	100	-0.187
						101	16	67	49	6	-1.8							205	201	50	181	85	-1.803
						2	5	2	5	4	-1.016							45	10	15	343	3	-1.425
						46	57	73	32	13	-1.25							140	102	195	206	66	-1.738
						43	14	30	25	10	-1.02							41	13	123	61	106	-3.156
						20	4	3	28	29	-0.515							34	38	26	31	64	0.771
						87	81	8	55	5	-1.929							58	67	33	52	19	0.348
						6	31	16	19	155	-1.684							33	8	12	24	14	-1.149
						12	5	4	40	2	-1.592							4	2	2	7	1	-3.249
						138	27	9	104	5	-0.896							53	48	27	56	8	-0.658
						76	71	8	77	3	-0.972							16	23	24	11	11	-2.522
						113	91	142	128	162	0.13							75	49	76	88	127	-0.697
						11	13	2	20	2	-1.657							37	50	108	41	99	0.131
						4	17	1	9	1	-3.407							29	42	26	24	39	-5
						14	22	8	13	6	-0.657							39	26	24	73	46	-2.647
						30	47	6	51	185	-0.977							34	27	28	30	13	-2.257
						12	52	106	67	64	-0.276							45	16	4	55	51	0.379
						136	62	61	116	18	0.125							85	76	19	80	6	-2.836
						289	221	95	264	48	-0.997							53	27	9	46	11	-2.771
						11	1	15	47	4	-0.593							10	40	13	6	14	-1.763
						230	194	88	155	23	-0.005							127	39	193	286	281	0.474
						173	166	45	207	24	-0.111							163	35	75	160	150	-0.316
						294	224	294	286	179	-0.39							111	171	182	116	171	-0.306
						82	46	74	71	9	-0.518							65	151	148	163	172	-1.613
						44	11	20	143	3	-0.808							113	97	47	142	25	-0.048
						54	52	16	61	5	-2.333							12	16	3	4	14	-0.093
						55	8	18	18	7	-0.948							31	56	16	14	52	-0.937
						2	1	13	92	3	-1.95							23	53	55	139	63	0.224
						57	53	10	58	16	-1.051							1	41	15	10	47	0.123
						29	4	1	29	2	-1.308							9	24	88	21	77	-0.18
						44	22	7	31	18	-2.323							27	40	67	112	21	-0.289
						40	45	28	26	28	-0.515							29	16	17	9	17	-1.657
						90	91	36	82	42	-0.997							10	43	13	1	5	-4.023
						20	95	37	23	40	-1.125							68	67	78	76	49	-0.335
						49	42	3	22	2	-3.253							26	23	72	58	8	-3.824
						36	36	34	38	25	-0.098							21	32	73	81	36	-1.482
						10	20	6	24	4	-2.247							4	64	59	19	70	-1.91
						32	33	15	33	5	-3.221							46	29	13	134	49	-3.61
						4	16	4	6	6	-3.377							238	268	251	233	115	-1.235
						24	28	28	27	3	-1.049							203	198	88	215	119	-2.594
						51	58	22	59	9	-1.25							135	44	66	293	4	-0.474
						54	71	3	22	4	-2.375							164	153	203	219	65	-1.352
						11	3	1	5	5	-2.017							113	4	38	74	43	-1.666
						19	6	2	105	1	-1.148							247	195	262	139	46	-1.983
						20	25	96	19	102	-0.916							14	50	110	16	90	-2.345
						13	21	14	36	37	-3.069							125	131	181	157	115	0.199
						22	27	48	20	19	-1.211							262	288	272	297	122	0.774
						62	48	5	61	2	-1.18							154	61	18	142	14	-1.965
						26	30	41	27	11	-1.43							36	125	115	33	104	-1.568
						104	99	77	109	14	-2.344							114	162	161	66	147	0.447
						22	37	1	40	124	-2.643							70	35	24	98	6	-2.968
						31	120	29	42	15	-1.065							130	34	9	71	17	-0.315
						8	2	1	3	1	-1.336							60	133	129	341	145	1.299
						28	21	28	32	5	-0.791							125	167	167	146	127	-0.138
						31	30	1	41	3	-0.78							127	12	7	62	11	-0.217
						10	1	3	1	7	-2.328							100	95	127	70	53	1.088
						50	40	24	58	2	-2.172							7	19	57	2	44	-0.839
						1	11	47	14	63	-1.087							174	32	234	31	111	-3.19
						7	16	36	17	25	-0.919							544	189	569	792	505	-0.398
						41	87	9	7	84	-0.645							1072	1137	1075	1004	533	-0.637
						24	14	1	3	1	-1.18							18	56	32	88	164	-1.987
						95	85	13	91	3	-0.904							7	360	107	28	559	-0.145
						3	86	8	14	13	-1.382							54	54	29	44	4	-1.751
						21	100	82	34	109	-0.588							36	9	11	15	18	0.364
						58	54	12	40	5	-2.722							58	55	22	53	13	-1.858
						37	35	2	53	1	-2.996							53	50	25	72	40	-1.708
						52	23	62	34	38	-0.651							18	12	24	27	20	-1.533
						2	1	32	6	7	0.066							35	57	2	24	33	-4.434
						18	54	4	27	2	-0.736							20	49	7	5	17	-1.358
						22	80	3	42	2	-1.689							129	20	20	58	4	-0.61
						16	9	50	13	36	-0.579							57	3	1	24	1	-3.131
						69	13	80	10	35	-0.922							102	10	4	16	5	-2.644
						43	44	65	24	96	-0.325							31	7	5	10	6	-3.051
						28	7	59	17	18	0.215							41	24	18	59	9	-2.19
						27	34	58	3	87	0.234							57	29	31	23	31	-0.268
						23	11	55	21	14	-0.083							29	6	6	2	70	-4.331
						10	10	44	11	11	-0.326							121	16	21	214	64	-0.808
						13	3	4	7	1	-0.564							159	154	39	145	55	-0.856
						17	19	2	13	36	-0.432							36	79	115	37	117	-3.45
						59	38	60	44	49	-0.7							68	37	131	92	75	0.483
						56	55	2	78	2	-2.752							141	148	180	122	202	0.239
						117	88	4	93	3	-0.967							59	18	134	85	64	2.148
						7	23	28	16	23	-1.198							96	130	160	101	143	0.118
						25	33	43	4	27	-0.037							106	71	78	96	7	-1.312
						27	35	30	23	1	-3.318							178	43	15	74	55	-2.825
						19	30	1	41	4	-1.795							87	54	23	149	121	-0.292
						5	22	31	8	5	-0.443							31	6	48	16	23	1.605
						71	64	16	83	13	-3.121							10	1	18	23	31	-0.785
						41	44	42	12	19	-1.407							34	12	13	153	9	-1.939
						39	36	1	14	2	-0.618							3	37	5	20	11	-3.019
						21	26	15	9	4	-0.46							35	81	108	54	92	-0.505
						13	10	105	46	11	-2.111							63	16	20	38	20	-1.524
						5	4	22	24	13	-1.858							108	111	93	58	67	-0.791
						70	8	7	25	22	-0.505							95	75	113	78	63	-2.967
						38	36	6	31	2	-2.231							6	5	8	14	14	-2.779
						31	2	5	26	3	-0.946							13	34	56	10	19	-1.694
						1	24	53	5	19	-0.622							36	57	91	29	47	0.223
						2	25	13	1	10	-2.253							143	111	63	86	31	-2.274
						13	30	1	56	6	-0.725							67	32	32	63	13	-0.862
						70	63	42	70	8	-0.012							33	50	33	26	37	0.068
						5	17	8	4	4	-0.907							38	6	3	12	6	0.186
						104	75	109	41	100	-0.839							12	31	82	15	64	1.339
						68	18	7	57	3	-1.504							35	51	77	41	26	-3.026
						27	88	1	68	1	-2.2							95	127	51	249	62	-3.428
						56	92	34	59	11	-1.295							16	5	104	15	104	-0.124
						92	67	4	106	29	-1.171							227	191	4	232	30	-1.691
						12	26	9	29	9	-2.039							136	89	79	88	12	-2.917
						33	36	25	42	10	-2.491							145	156	92	129	49	-1.398
						103	113	58	103	15	-1.4							111	105	74	83	62	-2.064
						52	45	26	60	12	-2.885							11	2	15	32	1	-2.385
						70	54	37	55	8	-1.37							141	139	158	80	108	-2.446
						21	2	3	4	1	-1.046							78	19	11	40	11	-3.619
						40	47	11	44	9	-1.37							93	75	31	29	9	-3.699
						20	10	10	8	5	-1.499							60	51	61	53	35	1.913
						111	97	4	91	6	-1.65							9	9	28	32	39	1.105
						82	9	108	21	108	-0.296							20	2	8	47	6	0.481
						45	52	16	95	33	-1.497							107	101	82	97	51	-0.389
						23	37	64	17	8	-2.257							12	14	17	14	4	-4.005
						1	22	2	19	1	-1.377							71	12	20	36	8	-3.039
						12	31	1	37	2	-1.813							20	3	75	22	37	-0.435
						14	5	49	7	8	-0.102							15	29	71	23	51	0.273
						5	11	2	5	5	-1.194							1	7	1	3	7	-3.359
						91	82	3	94	139	-1.232							18	9	16	21	5	-3.601
						132	102	144	136	1	-1.904							51	6	69	23	28	-0.341
						52	66	9	6	12	-1.385							7	3	13	14	12	-2.47
						35	114	40	63	19	-1.854							2	4	1	7	3	-2.164
						141	107	29	128	16	-0.798							15	10	6	41	4	-0.283
						26	54	1	51	2	-1.749							8	1	3	9	12	-2.979
						65	70	22	112	7	-1.805							35	39	39	25	19	-0.903
						124	99	140	137	30	-0.565							34	13	23	14	11	-1.197
						74	6	54	24	1	-1.888							22	8	14	7	3	-3.635
						38	46	1	16	2	-3.04							43	14	30	25	10	-3.979
						45	52	95	36	3	-0.593							46	6	112	6	29	0.141
						144	46	53	162	10	-2.64							10	6	43	56	21	-2.18
						15	6	2	33	17	-1.943							136	62	61	116	18	-0.891
						185	175	52	145	1	-3.277							283	218	286	295	152	-1.839
						80	50	8	143	32	-3.027							110	81	56	121	33	-1.873
						8	2	4	1	13	-2.912							123	138	179	292	135	0.318
						52	16	11	58	11	-2.031							14	13	70	36	72	-0.306
						199	181	47	164	8	-1.334							29	4	1	29	2	-1.542
						68	13	75	3	253	-0.219							73	21	34	47	10	-0.408
						54	49	28	72	59	-0.671							10	20	67	17	25	0.531
						224	198	72	220	20	-1.193							15	15	13	11	7	-0.142
						136	62	7	28	8	-1.106							75	16	86	68	20	-2.979
						198	163	77	196	2	-2.201							10	6	18	23	4	-1.156
						182	152	76	157	5	-1.25							52	17	70	36	49	-0.4
						189	156	201	200	57	-0.645							70	8	7	25	22	-1.304
						170	145	84	151	38	-2.279							17	33	21	123	11	-0.849
						9	57	9	10	16	-2.257							4	27	29	2	16	-3.529
						51	35	41	126	22	-3.213							50	53	32	24	34	-3.253
						57	26	18	68	47	-1.434							78	13	81	30	16	-0.056
						194	159	5	155	1	-1.179							33	42	46	24	14	-1.29
						226	45	18	206	3	-3.137							11	33	101	9	13	-2.457
						16	38	14	46	87	-3.043							57	111	135	51	99	-1.496
						353	284	72	262	7	-0.974							200	245	226	150	159	0.397
						115	19	185	137	33	-3.449							213	193	69	218	12	-3.286
						251	236	278	276	6	-0.559							87	125	154	142	64	-2.045
						123	187	62	176	34	-0.867							6	3	21	36	202	-0.375
						153	122	90	177	21	-1.862							218	236	237	201	223	-1.168
						27	20	54	97	88	-1.378							162	143	66	85	26	-4.078
						1	21	35	4	1	-1.993							71	23	65	7	55	-1.019
						98	47	23	98	13	-0.282							174	147	72	96	53	-1.413
						2	31	47	2	29	-0.754							36	85	83	94	62	-3.31
						52	86	17	36	4	-1.281							137	129	69	90	12	-3.111
						43	17	5	20	24	-2.585							224	224	224	218	91	-0.459
						68	14	2	64	16	-1.309							212	82	248	352	220	-0.821
						25	55	32	32	35	-1.501							168	75	73	257	65	-1.799
						289	269	30	227	96	-0.409							174	59	12	104	39	-0.561
						370	309	27	419	2	-0.903							29	58	115	18	105	-1.022
						429	333	445	370	84	-0.285							131	122	46	93	25	-1.028
						385	356	55	386	43	-2.913							78	97	6	59	7	-0.575
						97	11	9	109	1	-2.813							18	1	51	17	31	-1.956
						54	14	2	66	5	-2.884							30	9	113	217	50	-0.136
						1	1	14	17	4	-0.903							2	31	47	2	29	-1.624
						123	38	90	204	2	-3.34							5	128	79	19	7	-3.845
						22	5	110	46	21	-1.353							33	64	46	43	160	-0.939
						52	143	9	156	1	-0.56							158	211	224	58	131	-0.283
						381	285	77	319	430	0.09							306	279	85	315	29	-0.217
						183	82	57	81	18	-0.02							143	94	42	185	109	-2.842
						13	3	109	4	6	-1.763							6	145	102	15	273	-0.222
						134	172	198	281	42	0.132							220	40	56	67	7	0.159
						18	56	42	114	122	-2.649							129	94	22	135	70	-3.31
						143	98	96	267	60	-0.898							36	28	15	24	51	-2.838
						287	258	313	233	130	-0.841							204	103	237	153	38	-4.569
						266	366	293	371	200	0.27							82	23	149	79	207	-1.472
						247	354	27	175	19	-0.301							223	221	262	78	176	-2.165
						151	31	208	48	107	-1.569							253	242	67	212	100	-0.977
						117	161	186	111	161	-0.401							265	344	292	252	127	-0.848
						135	173	199	286	195	0.138							130	24	92	131	92	-0.377
						336	473	380	246	111	-1.377							374	307	78	248	53	-3.909
						479	387	495	518	369	-1.918							77	138	157	259	192	0.089
						292	110	18	348	41	-1.872							82	190	162	125	278	-0.352
						465	378	58	451	32	-2.694							451	515	470	172	112	-0.58
						93	196	26	54	44	-1							47	176	3	94	24	-0.349
						58	20	143	358	20	-1.019							467	380	485	427	379	-0.989
						326	122	372	163	330	-0.605							338	310	381	373	108	-2.373
						269	150	320	130	358	-0.554							11	1	2	130	22	-3.588
						11	1	2	130	22	-3.092							105	228	175	47	155	-0.164
						223	160	6	242	6	-2.857							498	518	504	449	179	-1.745
						321	328	95	256	106	-0.795							56	64	20	45	136	-1.269
						398	367	21	361	33	-2.357							407	372	422	386	48	-2.325
						388	360	86	418	2	-1.711							107	29	176	91	65	-2.956
						205	164	23	110	19	-1.516							66	12	141	298	122	-2.43
						182	145	30	251	16	-1.4							17	15	112	28	123	-0.055
						220	197	9	187	5	-2.064							20	7	8	36	33	-0.834
						99	34	166	133	23	0.179							50	111	16	18	55	0.987
						44	107	15	20	29	-0.515							73	126	147	61	71	-0.228
						157	168	210	87	32	-0.925							211	191	48	173	38	-0.438
						60	119	26	75	14	-0.766							22	9	3	8	10	-3.393
						48	109	32	11	20	-1.877							8	6	6	9	31	-1.159
						43	106	33	74	21	-0.977							36	34	20	32	10	-3.054
						142	54	200	304	65	-0.73							7	2	5	11	3	-1.588
						7	2	5	11	3	-0.072							235	210	259	205	218	-0.728
						14	9	3	19	1	-0.667							195	198	226	141	194	-1.177
						10	7	4	13	27	0.19							176	67	210	165	30	-1.096
						23	23	11	24	2	0.286							246	280	265	213	98	-2.36
						2	1	1	10	4	-1.529							144	88	72	102	96	-0.604
						18	18	2	12	6	-2.616							82	87	31	99	21	0.272
						29	28	18	30	28	0.044							1	72	39	7	107	-0.113
						30	29	19	23	32	-0.281							99	38	1	71	7	-4.398
						16	10	12	18	21	-2.779							7	55	102	9	91	-1.341
						198	201	64	228	157	-0.765							45	70	9	6	59	-2.428
						53	138	125	24	9	-2.88							19	89	62	28	75	-0.522
						356	254	73	308	44	-2.973							821	718	48	718	39	-3.169
						256	220	11	237	17	-0.952							299	447	349	1062	578	0.187
						191	78	43	124	37	-0.745							279	203	99	155	258	0.693
						146	46	78	103	5	-3.05							55	9	145	125	158	-2.141
						199	177	13	187	1	-2.005							106	345	183	356	442	-2.955
						96	36	12	137	57	-0.792							15	5	53	26	45	-0.889
						52	14	126	87	58	-1							14	3	20	11	12	-4.366
						151	153	56	118	6	-2.85							17	33	7	13	11	-2.537
						99	38	1	71	7	-3.051							6	18	27	75	47	0.866
						186	243	213	133	73	-2.85							15	24	53	21	37	1.106
						418	111	62	619	22	-1.404							507	780	547	917	1095	-0.282
						990	801	992	890	28	-0.76							1043	1468	1057	870	983	-1.364
						737	666	754	691	4	-1.073							852	932	871	741	1056	0.081
						204	154	266	109	83	-0.205							249	196	313	211	680	-0.18
						42	72	134	53	268	0.186							32	6	19	20	17	-3.244
						882	959	887	579	44	-0.898							10	3	2	5	3	-2.093
						634	207	653	577	192	-0.816							61	23	13	56	19	-0.954
						920	1060	924	933	65	-1.008							89	30	112	84	74	0.449
						609	248	630	462	116	-0.983							40	66	85	28	65	-1.814
						21	8	10	25	8	-0.125							14	57	44	11	38	-2.177
						12	31	14	15	1	-0.66							48	32	7	29	3	-3.701
						47	19	24	33	23	-0.251							394	127	36	403	95	-0.332
						16	7	5	14	10	-0.603							540	506	557	249	90	-3.074
						9	25	13	7	5	-0.334							567	704	72	504	115	-2.201
						49	17	64	46	64	-0.763							181	57	245	34	13	-3.167
						20	34	37	12	20	-0.445							309	96	56	172	16	-1.031
						44	60	46	57	18	-1.975							28	286	116	152	341	-0.79
						51	47	44	40	6	-0.227							321	124	97	373	130	-0.494
						60	52	68	54	65	-1.592							25	203	74	4	192	-1.722
						10	4	3	13	1	-1.678							138	51	8	170	9	-4.662
						12	8	2	19	2	-1.486							71	34	18	47	26	-2.773
						3	13	26	5	17	-0.993							14	5	1	9	4	-3.653
						14	23	7	16	6	-2.838							13	81	109	33	107	-2.459
						1	12	1	8	3	-0.854							147	149	194	96	87	0.283
						57	47	5	53	4	-2.726							264	289	275	240	110	-0.994
						7	2	4	4	15	-0.897							89	30	30	98	190	-0.073
						66	50	6	59	5	-0.896							380	366	394	299	163	0.294
						35	37	23	20	19	0.208							241	244	72	300	59	-0.773
						15	24	53	21	37	-1.489							24	127	51	64	130	-1.249
						13	22	17	3	33	-0.108							265	257	302	273	103	-2.558
						1908	1446	1908	1780	742	0.356							470	397	475	330	149	0.178
						218	50	287	198	143	-0.159							458	391	80	321	54	-1.514
						235	62	20	152	38	-1.055							305	127	44	217	226	-0.539
						1628	1299	1631	1550	562	-0.199							378	181	35	290	72	-0.963
						917	966	934	785	188	-0.026							141	56	205	236	41	-0.208
						768	283	74	388	300	-1.195							163	98	220	87	38	-0.216
						1450	1229	81	1429	208	-1.457							39	28	29	26	6	0.897
						66	83	35	62	4	-0.456							162	61	224	8	30	-0.376
						17	4	22	8	10	-0.339							169	55	1	55	10	-2.637
						10	3	2	5	3	-0.664							465	397	474	283	160	0.013
						69	59	11	66	26	0.357							159	64	221	38	253	-0.948
						41	22	18	15	8	0.007							116	57	184	96	229	0.006
						27	40	46	37	2	-0.089							301	312	332	407	144	-0.082
						4	2	1	7	1	-1.064							187	215	221	149	73	-1.236
						31	43	3	44	19	-0.677							12	21	103	43	109	-2.33
						18	7	36	18	12	-0.206							254	109	61	181	45	-3.332
						11	4	1	1	1	-3.185							303	271	310	209	222	-0.919
						13	19	4	8	5	-2.814							100	22	13	100	22	-2.6
						90	93	52	57	44	-1.421							387	193	421	356	194	-0.278
						95	37	3	103	12	-2.051							554	494	564	530	116	-2.693
						45	13	45	20	18	-1.201							302	202	349	169	156	-3.019
						2	2	14	6	11	-1.43							314	162	360	498	74	-4.294
						29	31	65	55	35	-0.971							45	100	129	37	144	0.97
						73	82	83	38	51	-0.603							92	18	156	117	100	0.478
						37	16	96	51	7	-2.743							32	41	42	90	55	-2.673
						17	27	2	50	6	-1.758							76	112	147	130	114	0.113
						36	32	9	18	4	-2.187							399	308	63	349	126	-2.748
						20	10	19	12	14	-0.67							137	57	195	80	129	-0.093
						51	43	28	56	25	-0.72							341	278	46	190	32	-3.588
						22	3	13	16	34	-1.007							7	90	15	2	102	-0.798
						37	33	10	29	11	0.29							392	303	395	370	229	0.612
						27	11	4	38	21	-1.002							249	231	282	250	64	-3.189
						33	18	37	42	20	-1.113							78	74	94	15	52	1.045
						41	219	5	95	9	-2.592							38	36	93	43	90	-1.338
						115	88	190	70	772	-0.353							62	67	63	40	108	0.474
						79	2	160	14	32	-1.159							59	14	48	58	12	-2.034
						324	173	364	277	59	-1.072							12	9	62	50	2	0.006
						575	525	23	338	33	-1.164							87	118	59	27	54	-0.111
						53	3	30	67	5	-1.788							68	70	47	19	28	-3.503
						468	472	495	444	17	-0.796							277	86	61	306	71	-2.472
						19	3	15	37	24	-0.368							310	334	334	370	260	-2.721
						676	602	684	584	627	-0.739							21	32	69	2	6	-2.469
						795	856	798	738	243	-0.3							428	398	439	410	163	-0.443
						640	583	650	593	257	-0.518							336	200	356	287	259	-0.228
						2	1	1	1	3	-0.974							27	105	114	44	272	-0.456
						175	13	76	89	45	0.14							218	221	226	175	68	-0.667
						510	158	38	282	80	-0.591							28	74	57	25	52	-1.617
						602	563	37	695	8	-1.203							145	152	176	135	126	-1.439
						36	8	70	70	13	-0.833							64	8	27	74	5	-3.355
						203	182	71	190	18	-0.658							40	99	89	112	66	-2.599
						188	176	35	179	9	-2.548							79	45	106	86	79	-2.239
						202	181	92	161	12	-1.084							84	61	167	424	41	-0.25
						213	190	66	147	37	-0.66							374	314	76	324	91	-1.356
						15	2	2	2	5	-2.792							181	46	9	165	19	-3.115
						135	26	85	115	7	-1.96							19	68	114	51	128	-1.554
						286	262	56	270	24	-3.024							136	189	206	122	172	0.501
						329	292	352	220	66	-0.35							56	8	141	88	193	-1.814
						129	110	46	135	397	-0.666							306	286	74	337	87	-3.42
						31	63	21	75	38	-1.388							194	23	41	173	26	-2.312
						293	122	326	275	7	-1.798							30	141	3	63	16	-2.363
						398	322	409	331	40	-1.542							155	83	75	220	232	-2.245
						258	250	296	251	12	-0.269							195	220	238	206	260	-0.054
						85	167	162	122	179	-0.37							127	60	14	103	2	-4.27
						317	284	57	297	29	-1.459							210	61	215	139	43	-2.87
						51	7	5	30	49	-0.104							137	63	32	137	31	-1.745
						41	23	129	46	5	0.107							55	91	19	71	44	-2.439
						90	4	8	119	17	-0.384							3	70	45	20	37	-1.051
						333	333	74	323	43	-0.551							6	4	53	12	141	-0.688
						527	429	47	501	9	-0.031							16	3	58	223	143	0.404
						149	63	30	229	36	-0.27
						18	3	9	14	10	-0.095
						78	229	155	193	102	-0.348
						351	101	370	343	51	-0.219
						82	92	158	86	104	-0.154
						27	23	25	32	45	-0.427
						3	6	10	4	15	-0.943
						7	1	9	8	2	-1.139
						19	7	6	14	5	-1.153
						13	18	3	24	8	-0.636
						12	3	4	49	11	-0.889
						80	40	14	81	495	-0.837
						241	58	40	204	16	-1.426
						180	93	42	324	63	-1.476
						221	23	30	280	34	-1.706
						33	6	15	54	12	-0.746
						441	382	38	379	1	-1.856
						127	76	10	125	14	-2.685
						318	59	321	305	1	-2.842
						143	18	68	69	2	-1.089
						221	226	76	151	4	-3.276
						95	92	15	125	21	-1.186
						57	119	1	70	8	-0.828
						84	165	152	14	47	-0.751
						543	489	554	536	96	-0.105
						235	119	296	198	41	-0.962
						33	24	1	683	1	-1.624
						565	620	575	460	121	-1.27
						300	32	3	168	10	-0.691
						261	37	92	140	31	-2.706
						44	2	65	17	14	-2.161
						77	25	41	74	10	-0.271
						252	209	50	237	1	-2.702
						108	34	10	76	14	-0.719
						78	14	5	83	43	-0.501
						178	170	54	140	39	-2.507
						153	64	47	61	2	-1.021
						61	7	6	118	24	-1.144
						50	40	2	50	40	-1.353
						237	200	17	215	42	-2.572
						135	77	4	172	7	-1.137
						79	164	14	54	37	-0.987
						89	13	2	34	8	-1.416
						33	14	50	86	29	-1.584
						296	255	36	337	26	-0.504
						363	286	79	363	38	-2.581
						46	11	41	238	23	-1.333
						272	91	60	143	1	-0.745
						266	240	293	289	256	-0.7
						89	30	80	60	16	-1.409
						135	130	71	137	23	-0.882
						53	6	4	42	2	-0.656
						99	32	28	98	1	-2.112
						85	78	45	70	78	-1.617
						10	2	42	8	5	-1.249
						139	105	58	135	6	-0.928
						123	100	37	125	40	-0.091
						95	29	6	86	10	-1.792
						101	89	22	123	8	-0.784
						12	9	62	50	2	-1.918
						129	90	55	125	19	-3.166
						116	127	49	109	13	-2.844
						122	88	35	89	4	-0.501
						73	73	31	29	125	-1.451
						107	82	46	84	16	-0.931
						2	7	18	10	55	-0.77
						39	21	9	45	32	-0.509
						59	14	48	58	12	-1.169
						426	206	437	239	22	0.172
						366	191	382	232	3	-1.026
						163	42	94	212	48	-2.061
						21	32	69	2	6	-0.91
						35	61	7	6	4	-3.313
						448	409	86	302	58	-0.585
						482	430	486	407	60	-0.98
						77	47	145	136	110	-0.128
						119	52	45	165	12	-2.837
						235	57	47	139	2	-2.027
						259	209	72	253	8	-0.995
						16	1	3	2	3	-3.107
						100	76	81	92	170	-2.334
						39	44	59	43	31	-1.482
						130	67	9	122	48	-1.944
						79	18	140	32	6	-1.666
						64	8	27	74	5	-0.852
						44	14	41	33	19	-1.871
						46	7	35	38	1	-0.179
						9	25	3	2	6	0.185
						135	114	56	118	17	0.083
						402	329	411	340	14	-0.61
						423	382	428	411	86	-0.561
						409	332	62	367	3	-1.124
						430	410	100	393	92	-0.206
						295	119	73	266	70	-0.594
						328	294	353	331	62	-0.114
						63	155	148	11	75	-0.223
						296	278	5	172	36	-0.439
						332	295	358	254	6	-0.664
						194	23	41	173	26	0.191
						370	414	21	286	58	-0.342
						279	267	312	330	54	-0.265
						15	112	2	52	64	-0.572
						412	336	85	413	45	-0.796
						280	268	313	305	182	-0.187
						422	344	91	428	67	0.248
						307	287	38	307	28	0.159
						104	18	1	140	1	-0.099
						85	35	40	90	14	-0.069
						194	162	7	168	7	-0.675
						65	26	29	47	5	-0.278
						189	159	54	166	13	0.121
						183	157	39	172	122	-0.04
						143	135	20	134	46	-0.173

## Sheet: Figure3b
Delta estimates
	CCTop	FlashFry	CRISPick	CHOPCHOP	crisprDesign
Achilles	0.108338	0.0981622	0.335432	0.0307017	0.431603
Wang2015	-0.00160133	-0.0418535	0.239928	-0.0170002	0.35956
Hart2015	-0.109575	0.236778	0.704265	0.140889	0.912937
Hart2017	0.00609283	0.141105	0.386582	0.102557	0.497817
Tzelepis2016	0.0228692	0.174217	0.385848	0.189502	0.409507
P-values
	CCTop	FlashFry	CRISPick	CHOPCHOP	crisprDesign
Achilles	0.0562743	0.0575499	5.73e-11	0.62669	1.21e-17
Wang2015	0.97823	0.435209	8.97e-07	0.779437	5.97e-15
Hart2015	0.305794	0.010678	4.52e-11	0.157589	2.96e-21
Hart2017	0.944939	0.0868271	1.12e-05	0.219275	1.15e-08
Tzelepis2016	0.727682	0.0186472	7.55e-08	0.00532548	1.81e-07

## Sheet: Figure4
Figure 4A: BE4max editing weights
	-36	-35	-34	-33	-32	-31	-30	-29	-28	-27	-26	-25	-24	-23	-22	-21	-20	-19	-18	-17	-16	-15	-14	-13	-12	-11	-10	-9	-8	-7	-6	-5	-4	-3	-2	-1
C2A	0	0	0	0.007	0.001	0.002	0	0.002	0.003	0	0.002	0	0.009	0	0.001	0.002	0.001	0.003	0.01	0.02	0.027	0.03	0.027	0.019	0.008	0.006	0.003	0	0.001	0.001	0.001	0	0	0	0	0
G2A	0	0	0.005	0	0	0.003	0.004	0.011	0.009	0.006	0.003	0.017	0.007	0.008	0.001	0.003	0.001	0	0	0	0.001	0.0001	0	0	0	0	0	0	0	0	0	0.002	0.002	0	0	0.001
T2A	0	0	0	0	0	0	0	0	0	0	0	0	0	0	0	0	0	0	0	0	0	0	0	0	0	0	0	0	0	0	0	0	0	0	0	0
A2C	0	0	0	0	0	0	0	0	0	0	0	0	0	0	0	0	0	0	0	0	0	0	0	0	0	0	0	0	0	0	0	0	0	0	0	0
G2C	0.001	0	0	0	0.006	0.028	0	0	0.003	0.002	0.002	0.001	0	0.003	0	0	0	0	0	0	0.002	0	0	0.001	0.001	0.002	0.002	0	0	0	0.001	0	0	0	0	0
T2C	0	0	0	0	0	0	0	0	0	0	0	0	0	0	0	0	0	0	0	0	0	0	0	0	0	0	0	0	0	0	0	0	0	0	0	0
A2G	0	0	0	0	0	0	0	0	0	0	0	0	0	0	0	0	0	0	0	0	0	0	0	0	0	0	0	0	0	0	0	0	0	0	0	0
C2G	0.009	0.001	0.001	0	0.003	0.007	0.001	0.001	0.007	0	0.004	0.001	0.001	0.001	0.001	0.001	0	0.005	0.013	0.027	0.047	0.054	0.056	0.039	0.017	0.006	0.006	0.004	0.005	0.001	0	0.001	0	0	0	0
T2G	0	0	0	0	0	0	0	0	0	0	0	0	0	0	0	0	0	0	0	0	0	0	0	0	0	0	0	0	0	0	0	0	0	0	0	0
A2T	0	0	0	0	0	0	0	0	0	0	0	0	0	0	0	0	0	0	0	0	0	0	0	0	0	0	0	0	0	0	0	0	0	0	0	0
C2T	0.007	0.007	0.008	0.018	0.01	0.02	0.014	0.012	0.023	0.013	0.024	0.022	0.034	0.022	0.021	0.035	0.058	0.162	0.318	0.632	0.903	1	0.87	0.62	0.314	0.163	0.1	0.056	0.033	0.019	0.018	0.024	0.017	0.005	0.002	0.001
G2T	0	0	0	0	0	0	0	0	0	0	0	0	0	0	0	0	0	0	0	0	0	0	0	0	0	0	0	0	0	0	0	0	0	0	0	0
Figure 4C
grna	aminoAcid	scoreDeepHF	scoreNonsense	label
GCTGCAGTCAGTAGTGGCTG	1860	0.607828	0.00183322	silent
CTGCAGTCAGTAGTGGCTGT	1860	0.580272	0.00184455	silent
TGCAGTCAGTAGTGGCTGTG	1859	0.603333	0.000922509	silent
GCAGTCAGTAGTGGCTGTGG	1859	0.662331	0.000922509	silent
AGTAGTGGCTGTGGGGGATC	1857	0.534838	0	missense
GTAGTGGCTGTGGGGGATCT	1857	0.561019	0	missense
TAGTGGCTGTGGGGGATCTG	1856	0.666281	0	missense
TGTGGGGGATCTGGGGTATC	1854	0.319078	0	silent
GGGGATCTGGGGTATCAGGT	1853	0.761921	0	silent
ACTCTACCAGTGCCAGGAGC	1850	0.539964	0.59563	nonsense
TGTAGCACTCTACCAGTGCC	1848	0.455607	0.00534414	missense
TCAGGTAGGTGTCCAGCTCC	1848	0.554803	0.0018465	silent
AGGTGTCCAGCTCCTGGCAC	1846	0.604222	0.000684494	missense
GGTGACCCGAGAGTGGGTGT	1839	0.641154	0.571416	nonsense
ACCTGTGGTGACCCGAGAGT	1837	0.632484	0	missense
CACCTGTGGTGACCCGAGAG	1837	0.605628	0	missense
CACTGTCCAACACCCACTCT	1835	0.45584	0	missense
ACTGTCCAACACCCACTCTC	1835	0.512769	0.0282849	missense
GCAGATGTGTGAGGCACCTG	1832	0.67421	0.149446	nonsense
ACCCACTCTCGGGTCACCAC	1831	0.581637	0.660603	nonsense
AGCAATTGGGCAGATGTGTG	1829	0.656475	0.0922509	missense
ACAGAGGACAATGGCTTCCA	1822	0.64505	0	silent
GATGCCTGGACAGAGGACAA	1819	0.619459	0	missense
GCAGCCAGATGCCTGGACAG	1817	0.645293	0.203216	missense
TGGTTGTGCAGCCAGATGCC	1815	0.458287	0.289336	nonsense
GAAGCCATTGTCCTCTGTCC	1815	0.695693	0	missense
TTGTCCTCTGTCCAGGCATC	1812	0.339078	0.093276	missense
CCAGGGTGTCCACCCAATTG	1808	0.549456	0.000441143	silent
TCTGGCTGCACAACCACAAT	1806	0.435797	0	silent
CTGGCTGCACAACCACAATT	1806	0.414945	0	silent
GCTGCACAACCACAATTGGG	1805	0.657858	0	missense
GAGCTTTCATCATTCACCCT	1800	0.542422	0.061363	missense
CCCAATACTTACTGTGCCAA	1800	0.431824	0	silent
GTGTGGTGCTTCTGTGGTGA	1793	0.644718	0	missense
ACAGCTGTGTGGTGCTTCTG	1791	0.659409	0.149446	silent
GAATGGATGGTACAGCTGTG	1787	0.700156	0.0314264	nonsense
TTTAGATCAACTGGAATGGA	1783	0.5362	0.571956	nonsense
CCATTTTAGATCAACTGGAA	1782	0.400337	0.0516605	silent
CCCTTCACCAACATGCCCAC	1777	0.490654	0	missense
GCTCTTACCTGTGGGCATGT	1774	0.386567	0	silent
ACCTGTGGGCATGTTGGTGA	1772	0.631571	0	missense
CCTGTGGGCATGTTGGTGAA	1771	0.571723	0	missense
GGCTAGAAATCTGTTGCTAT	1770	0.285	0	silent
GGGCTAGAAATCTGTTGCTA	1769	0.56647	0	silent
TCTTCTTCCAGATCTTCAGG	1763	0.627167	0	silent
CTCTTCTTCCAGATCTTCAG	1762	0.632482	0	silent
AAGAGAATCCCAGGACAGAA	1759	0.555786	0.0923985	missense
AAAGCGAGCAAGAGAATCCC	1756	0.670896	0.833026	nonsense
GGAGCTTTACCTTTCTGTCC	1756	0.530347	0	silent
GAGCTTTACCTTTCTGTCCT	1756	0.37892	0	silent
TGGGATTCTCTTGCTCGCTT	1749	0.42597	0.0175277	missense
GTCAATGGAAGAAACCACCA	1747	0.732194	0	silent
CTCTTGCTCGCTTTGGACCT	1747	0.357517	0.000313098	missense
TTGCTCGCTTTGGACCTTGG	1746	0.575587	0	missense
GTCAGAGGAGATGTGGTCAA	1742	0.630399	0	silent
TTTTGAAGTCAGAGGAGATG	1740	0.395964	0	silent
CAGCATGATTTTGAAGTCAG	1737	0.643097	0	missense
AGAAAGAAAAATGCTGAATG	1731	0.607014	0	missense
TTTTTCTTTCTTTAATAGAC	1721	0.0122533	0.00553506	missense
TTTTCTTTCTTTAATAGACT	1721	0.208834	0.00738007	missense
AGGAATTGCGGGAGGAAAAT	1712	0.49359	0	missense
TAGGAATTGCGGGAGGAAAA	1712	0.532311	0	missense
TATTTTCTAGGAATTGCGGG	1709	0.414497	0	silent
AAATATTTTCTAGGAATTGC	1708	0.316399	0	silent
GAAATATTTTCTAGGAATTG	1708	0.467972	0	silent
CGGACACTGAAATATTTTCT	1705	0.391983	0	missense
ATGCTGAGTTTGTGTGTGAA	1699	0.465358	0	missense
ACTCATGTTGTTATGAAAAC	1691	0.351578	0	missense
TTAGATTAGTTAAAGTGATG	1673	0.567004	0	missense
TAAAGTGATGTGGTGTTTTC	1670	0.216934	0	missense
GATACACTCACAAATTCTTC	1659	0.313184	0	silent
ATACACTCACAAATTCTTCT	1659	0.279822	0	silent
TACACTCACAAATTCTTCTG	1659	0.643605	0	silent
TCACAAATTCTTCTGGGGTC	1657	0.400242	0.00636087	silent
AGAATGTCCATGGTGGTGTC	1655	0.521198	0.000669755	missense
CAACAAAAGAATGTCCATGG	1653	0.636319	0	silent
GGTCAACAAAAGAATGTCCA	1652	0.63527	0	silent
GGTCAGGCCAGACACCACCA	1652	0.765585	0	missense
ATTGACAGCTTCAACAGAAA	1645	0.478979	0.00369004	missense
AATTGACAGCTTCAACAGAA	1645	0.569672	0.00552281	missense
TCTGTTGAAGCTGTCAATTC	1637	0.354184	0.00276753	missense
AATGGAAGAAAGTGTGAGCA	1634	0.637531	0	missense
CAATGGAAGAAAGTGTGAGC	1634	0.614678	0	missense
TACTGCTGGGTATAATGCAA	1628	0.708668	0	missense
CTCATACTACTGATACTGCT	1624	0.592218	0	missense
GCTCATACTACTGATACTGC	1623	0.595571	0	missense
TCAGTAGTATGAGCAGCAGC	1614	0.606814	0	missense
TATGAGCAGCAGCTGGACTC	1612	0.595964	0	missense
ATGAGCAGCAGCTGGACTCT	1612	0.57563	0	missense
CAGATTCTGCAACTTTCAAT	1604	0.300371	0.0248826	missense
AGATTCTGCAACTTTCAATT	1604	0.317208	0.0276819	missense
GATTCTGCAACTTTCAATTG	1603	0.548881	0.0249074	missense
TTGGGGAACTTTCAATGCAG	1598	0.664393	0	missense
TTCAATGCAGAGGTTGAAGA	1594	0.537768	0	missense
GCCCCAGAGTCAGCTCGTGT	1590	0.642399	0.0429785	missense
TTGCCAACACGAGCTGACTC	1585	0.506418	0	missense
TGCCAACACGAGCTGACTCT	1585	0.554028	0	missense
GCCAACACGAGCTGACTCTG	1585	0.707161	0	missense
TCTGGGGCTCTGTCTTCAGA	1579	0.572048	0.00276043	missense
TCTTCAGAAGGATCAGATTC	1575	0.402958	0.0249077	missense
CTTCAGAAGGATCAGATTCA	1575	0.490475	0.0184496	missense
ATTCAGGGTCATCAGAGAAG	1570	0.633845	0.0184543	missense
GGAACCCCTTACCTGGAATC	1566	0.542116	0.00207469	missense
TTCAGAGGGAACCCCTTACC	1564	0.30921	0	silent
AGAGGCTGATTCCAGATTCC	1564	0.459233	0.000918839	missense
CTGATTCCAGATTCCAGGTA	1562	0.593091	0.0161856	missense
TGATTCCAGATTCCAGGTAA	1562	0.626935	0.0238789	missense
GATTCCAGATTCCAGGTAAG	1562	0.645646	0.0257695	missense
TACTTGCCAAGGCAAGATCT	1558	0.46126	0.0907865	missense
CGGAAACATCTTACTTGCCA	1555	0.572933	0	missense
ATATTACCTAGATCTTGCCT	1554	0.392164	0.0175277	missense
GTCTGGGCCACACGATTTGA	1548	0.502441	0.0121868	missense
GATGTTTCCGTCAAATCGTG	1544	0.600916	0.0175266	missense
AGCAACAGCTGGAAGAGTCT	1543	0.640914	0.944638	nonsense
GAGCAACAGCTGGAAGAGTC	1542	0.617501	0.917356	nonsense
TGATGTGGAGGAGCAACAGC	1539	0.638151	0	missense
CATTAAGGTTGTTGATGTGG	1535	0.684972	0	silent
GCTCATTAAGGTTGTTGATG	1534	0.554565	0	silent
ATCTCAAGAGGAGCTCATTA	1530	0.421789	0.833026	nonsense
TAGAAACTACCCATCTCAAG	1526	0.64154	0.0113402	silent
TTAATGAGCTCCTCTTGAGA	1523	0.54691	0.00270368	silent
TAATGAGCTCCTCTTGAGAT	1523	0.572273	0.00602135	silent
GGTACATGCACAGTTGCTCT	1515	0.532751	0.0713476	silent
TGGTACATGCACAGTTGCTC	1514	0.588673	0.0780026	silent
GCCCATCATTAGATGATAGG	1508	0.623316	0.0893431	missense
AATGCCCATCATTAGATGAT	1507	0.415548	0.103246	missense
TACCACCTATCATCTAATGA	1502	0.563672	0.675801	nonsense
ACCACCTATCATCTAATGAT	1502	0.544613	0.386183	missense
TCTAATGATGGGCATTTAGA	1498	0.470966	0	missense
CTAATGATGGGCATTTAGAA	1498	0.497218	9.53146e-05	missense
TAATGATGGGCATTTAGAAG	1498	0.638334	0.00201491	missense
ATAAAGAACCAGGAGTGGAA	1495	0.594992	0.00320666	missense
TAAAAATAAAGAACCAGGAG	1493	0.531712	0	missense
ACCAGTAAAAATAAAGAACC	1491	0.630324	0	silent
GTTTCTTACCTTTCCACTCC	1491	0.44514	0	silent
TCCTGGTTCTTTATTTTTAC	1486	0.237412	0.0164592	missense
CCTTTCTGCTGACAAGTTTG	1478	0.417364	0	missense
CCTCAAACTTGTCAGCAGAA	1472	0.2947	0.0178006	missense
CCTATAAGCCAGAATCCAGA	1470	0.522724	0.150333	missense
TTGTCAGCAGAAAGGCCTTC	1469	0.372836	0	missense
CAGAAAGGCCTTCTGGATTC	1467	0.354519	0.00091095	missense
CCTTCTGGATTCTGGCTTAT	1464	0.251992	0.0249018	missense
CTTCTGGATTCTGGCTTATA	1464	0.289104	0.0184502	missense
GAACAAAGCACATCAGAAAA	1452	0.545143	0.583019	nonsense
TTTTCTGATGTGCTTTGTTC	1445	0.319239	0.0249077	missense
TGCTTTGTTCTGGATTTCGC	1442	0.398665	0.00553506	missense
AAGTGACTCTTCTGCCCTTG	1440	0.547662	0	silent
CTGGATTTCGCAGGTCCTCA	1439	0.450435	0.000922509	missense
TGGATTTCGCAGGTCCTCAA	1439	0.598539	0	missense
GGCAGAAGAGTCACTTATGA	1432	0.569043	0	missense
GAAGAGTCACTTATGATGGA	1430	0.713899	0	missense
AAGAGTCACTTATGATGGAA	1430	0.60789	4.59553e-05	missense
ATGGAAGGGTAGCTGTTAGA	1425	0.562733	0.000922509	missense
AAGGGTAGCTGTTAGAAGGC	1424	0.604577	0.00184502	missense
AAGCTGTGTTAGAACAGCAT	1422	0.654052	0	missense
GAAGCTGTGTTAGAACAGCA	1421	0.657461	0	missense
GATAAAGCTCCAGCAGGAAA	1411	0.587966	0.0922509	missense
TAACCTGATAAAGCTCCAGC	1409	0.606408	0	silent
CTAGTTCAGCCATTTCCTGC	1408	0.48382	0.0257281	missense
TTTCCTGCTGGAGCTTTATC	1404	0.283376	0.0184065	missense
CTTTATCAGGTTATGTTGCA	1400	0.394224	0	silent
GAGTGACATTTTAACCACTC	1395	0.54397	0	silent
GGTTAAAATGTCACTCTGAG	1387	0.660343	0	missense
GCGTCTCTGAAGACTGCTCA	1384	0.682115	0	missense
AGCGTCTCTGAAGACTGCTC	1383	0.616741	0	missense
TTTAAGGTGAAGCAGCATCT	1371	0.430008	0	missense
ATTTAAGGTGAAGCAGCATC	1370	0.429727	0	missense
CAAAGCATGGATTCAAACTT	1365	0.467878	0.0535055	silent
TAATCAAGAAGAGCAAAGCA	1361	0.652168	0.833026	nonsense
TGAAGAAAGAGGAACGGGCT	1351	0.604285	0	missense
GATGATGAAGAAAGAGGAAC	1349	0.67132	0	missense
AGATGATGAAGAAAGAGGAA	1349	0.660323	0	missense
GTTTCAGATGATGAAGAAAG	1347	0.694734	0.0682657	missense
TGGTCTGAGTGACAAGGAAT	1340	0.617165	0	silent
GGGAGTTGGTCTGAGTGACA	1338	0.663191	0	silent
CAGTCTGAAAGCCAGGGAGT	1333	0.614512	0.082306	missense
AGGCATCAGTCTGAAAGCCA	1331	0.679219	0.801843	nonsense
GAGGCATCAGTCTGAAAGCC	1331	0.438367	0.570899	nonsense
TGTCACTCAGACCAACTCCC	1331	0.677394	0	missense
TTGGTTCTTCCAAACAAATG	1325	0.515407	6.12737e-05	missense
AGACTGATGCCTCATTTGTT	1322	0.300451	6.41086e-05	silent
ACCCAGGATCCTTTCTTGAT	1318	0.217982	0.579667	nonsense
TTGGAAGAACCAATCAAGAA	1315	0.494706	0	missense
GACTGCAAATACAAACACCC	1313	0.74984	0	missense
AACCAATCAAGAAAGGATCC	1313	0.517113	0	missense
ACCAATCAAGAAAGGATCCT	1313	0.570248	0	missense
TTCTTCACAGTGCAGTGAAT	1303	0.322368	0.604169	nonsense
TCAGGAACATCACCTTAGTG	1287	0.680564	0.149658	missense
AACATTTTGTTTCCTCACTA	1285	0.47096	0.000922509	missense
AATATTGGCAAAGGCATCTC	1281	0.486108	0	missense
TAACCAGGTAATATTGGCAA	1278	0.614978	0.833026	nonsense
CTGCAGTAACCAGGTAATAT	1276	0.356747	0.108955	silent
CTTAAATGACTGCAGTAACC	1273	0.431428	0.000922509	silent
ATGCCTTTGCCAATATTACC	1273	0.393683	0	missense
GTGTCTGTCTAAGAACACAG	1257	0.730556	0	silent
TGTGTTCTTAGACAGACACT	1250	0.625163	0	silent
AGACAGACACTCGGTAGCAA	1247	0.637216	0	missense
ATATACCTTCTCAGTCTACT	1243	0.386326	0.0516518	missense
CTATGCCTAGTAGACTGAGA	1238	0.617119	0	missense
TGCTTCCAACACTTGTTATT	1231	0.230284	0.802409	nonsense
CTTTACCAAATAACAAGTGT	1227	0.517451	0	missense
AAATAACAAGTGTTGGAAGC	1225	0.496367	0	silent
AATAACAAGTGTTGGAAGCA	1224	0.646778	0	silent
AGAAGAGAACTTATCTAGTG	1219	0.65552	0	silent
ACTAGATAAGTTCTCTTCTG	1212	0.656898	0	missense
TTCTGAGGACTCTAATTTCT	1207	0.309752	0.0110471	missense
GGCTCAGGGTTACCGAAGAG	1205	0.671727	0.833935	nonsense
TGGCTCAGGGTTACCGAAGA	1205	0.68498	0.921658	nonsense
TTGGCTCAGGGTTACCGAAG	1204	0.676229	0.801843	nonsense
CTAATTTCTTGGCCCCTCTT	1203	0.277798	0.000922509	silent
ACCCATACACATTTGGCTCA	1200	0.411775	0	missense
CACCCATACACATTTGGCTC	1200	0.413479	0	missense
CCCTTTCACCCATACACATT	1198	0.289383	0	missense
AACCCTGAGCCAAATGTGTA	1195	0.46306	0	missense
ACCCTGAGCCAAATGTGTAT	1195	0.360602	0	missense
GCCAAATGTGTATGGGTGAA	1192	0.495143	0	silent
CCAAATGTGTATGGGTGAAA	1192	0.437669	0	silent
TGTGTATGGGTGAAAGGGCT	1190	0.653024	0	missense
TCCAGAAAGGAGAGCTTAGC	1188	0.260153	0.292817	nonsense
TTTAGCAAAAGCGTCCAGAA	1183	0.465516	0	silent
TCCTGCTAAGCTCTCCTTTC	1182	0.305475	0.000706849	missense
TTTTGCTGAAAATGACATTA	1171	0.149532	0	missense
GTTAGATGATGGTGAAATAA	1160	0.546597	0	missense
CCTGATGACCTGTTAGATGA	1156	0.583249	0	silent
TTATTTCACCATCATCTAAC	1153	0.184909	0.0248322	missense
CCATCATCTAACAGGTCATC	1150	0.288892	0	missense
GGGAAGTAGTCATGCATCTC	1144	0.454558	0	missense
GATAACTTAGAACAGCCTAT	1137	0.570202	0.0304428	silent
AGATAACTTAGAACAGCCTA	1137	0.611014	0	silent
GATGCATGACTACTTCCCAT	1136	0.681218	0	missense
AAGTTATCTGAAATCAGATA	1126	0.46219	0.00184502	missense
TATTCTTGCTTTTTTATTTC	1106	0.106019	0.0249077	missense
GTCTATAAACAAAGTCTTCC	1099	0.388486	0.150369	silent
GGATGCTTACAATTACTTCC	1099	0.514719	0	silent
ATTAGGGGTTTTGCAACCTG	1092	0.721793	0	missense
AGACTTTGTTTATAGACCTC	1091	0.516921	0	missense
GAATGCTATGCTTAGATTAG	1087	0.516285	0	missense
TGAATGCTATGCTTAGATTA	1087	0.49694	0	missense
TTGAATGCTATGCTTAGATT	1086	0.439786	0	missense
CTAAGCATAGCATTCAATTT	1078	0.328496	0	missense
CAGAACTAGGTAGAAACAGA	1077	0.678052	0	silent
GCAGAACTAGGTAGAAACAG	1076	0.703222	0	silent
GAAAACATTCAAGCAGAACT	1072	0.580725	0.150369	silent
TGCTTGAATGTTTTCATCAC	1064	0.387792	9.22509e-05	missense
GGCTCCAGTATTAATGAAAT	1061	0.442158	0.00312737	missense
GGAACCTATTTCATTAATAC	1057	0.386498	0	missense
GGTTCCAGTACTAATGAAGT	1054	0.693515	0.00312948	missense
AGGTTCCAGTACTAATGAAG	1054	0.677977	0.00335984	missense
GGAGCCCACTTCATTAGTAC	1050	0.576247	0	missense
TCAAGCAATATTAATGAAGT	1047	0.544772	0.00738007	silent
TTCATTAATATTGCTTGAGC	1040	0.316854	0.00922509	missense
CATTTTCTCTAATGTTATTA	1028	0.179168	0.0249077	missense
CTAATTGTGCTCACTGTACT	1020	0.343308	0	missense
ATGTCACCTGAAAGAGAAAT	1014	0.502596	0.068256	missense
AATGTCACCTGAAAGAGAAA	1014	0.489491	0.0774908	missense
TCATTTCCCATTTCTCTTTC	1010	0.219134	0.0182406	missense
TCTGCTAGAGGAAAACTTTG	1004	0.450027	0	silent
AGTTTTAACAAATGACTTGA	986	0.323102	0	missense
GTTTTAACAAATGACTTGAT	985	0.381678	0	missense
AATGACTTGATGGGAAAAAG	982	0.694067	0	silent
GACTTGATGGGAAAAAGTGG	981	0.69025	0	silent
AAAAGTGGTGGTATACGATA	977	0.498258	0	missense
AAAGTGGTGGTATACGATAT	977	0.443617	0	missense
CTCATTACTCCAAATAAACA	971	0.336191	0.00079688	missense
TGTAAAAGTCCATGTTTATT	968	0.213423	0.00273689	missense
CAGTTCAGAGGCAACGAAAC	963	0.473883	0.0535054	silent
TGTCTATCATCTCAGTTCAG	959	0.585905	0.0819961	missense
GTAGTATCAAAGGAGGCTCT	951	0.613121	0	silent
GCCAAATGTAGTATCAAAGG	948	0.662649	0	silent
AATGCCAAATGTAGTATCAA	947	0.502086	0	missense
GCCTCCTTTGATACTACATT	943	0.400969	0.0255521	missense
CTACATTTGGCATTATCAAC	938	0.373594	0	missense
ACTGCAGGCTTTCCTGTGGT	932	0.571175	0	missense
TATCACTGCAGGCTTTCCTG	931	0.777313	0	missense
TTATCTTTCTGACCAACCAC	930	0.61076	0	missense
CAGACAGTTAATATCACTGC	927	0.647481	0.0535055	missense
GTGATATTAACTGTCTGTAC	919	0.58348	0	missense
GAACAAAAGGAAGAAAATCA	910	0.604426	0.583026	nonsense
CACTTTTGAATGTGAACAAA	906	0.238054	0	missense
TCACATTCAAAAGTGACTTT	897	0.32974	0.0202467	missense
TTTTGGACTTTGTTTCTTTA	892	0.0948899	1.70205e-07	missense
CAACATTCTCTGCCCACTCT	890	0.310431	0	missense
GCAACATTCTCTGCCCACTC	889	0.444529	0	missense
GTTTCTTTAAGGACCCAGAG	888	0.625527	0.000922509	silent
TTTCTTTAAGGACCCAGAGT	888	0.45091	0	silent
AAATCCAGGAAATGCAGAAG	880	0.633408	0.0645518	missense
TTTGCTCCGTTTTCAAATCC	875	0.289965	0.0140544	missense
CATTCCTCTTCTGCATTTCC	875	0.375815	0.0415405	missense
GCATTTCCTGGATTTGAAAA	871	0.383138	0.0161598	missense
TTGAAAACGGAGCAAATGAC	867	0.523274	0	silent
GTATTTGCAGAATACATTCA	862	0.54135	0.5709	nonsense
TCGGGAAACAAGCATAGAAA	847	0.54886	0	missense
ACATGAAGTTAACCACAGTC	841	0.614056	0	missense
GACATGAAGTTAACCACAGT	841	0.620892	0	missense
CTATGCTTGTTTCCCGACTG	839	0.656775	0.00184376	missense
GAAGGCTTTAAGTATCCATT	833	0.559903	0	silent
AGAAGGCTTTAAGTATCCAT	833	0.617649	0	silent
TGGTTAACTTCATGTCCCAA	832	0.515011	0.00276753	missense
GATAATAGAAATGACACAGA	827	0.637271	0	missense
TGTGTCATTTCTATTATCTT	820	0.327062	0	missense
AACCCCAAGGGACTAATTCA	816	0.506154	0.00120028	missense
GCAGCATTTGAAAACCCCAA	812	0.640805	0	missense
TGCAGCATTTGAAAACCCCA	812	0.682007	0	missense
ACAACCATGAATTAGTCCCT	812	0.535129	0	missense
CAACCATGAATTAGTCCCTT	811	0.333782	0	missense
AACCATGAATTAGTCCCTTG	811	0.5894	0	missense
CACTGACTCACACATTTATT	798	0.203923	0.000285959	missense
GGAAGTTAGCACTCTAGGGA	793	0.651136	0	silent
TACTGGAAGTTAGCACTCTA	792	0.583879	0	silent
TTACTGGAAGTTAGCACTCT	791	0.447419	0	silent
TCAGGAAAGTATCTCGTTAC	786	0.443452	0.149446	nonsense
TGGTACTGATTATGGCACTC	780	0.557373	0	missense
TTGGTACCTGGTACTGATTA	777	0.474934	0	missense
AGCAGTATTTCATTGGTACC	773	0.454841	0.00830258	silent
TGAGTGCCATAATCAGTACC	773	0.634676	0	missense
AGAGAGTAGCAGTATTTCAT	771	0.487282	0	silent
TCTCATGTTAAGTGGAGAAA	756	0.537555	0	silent
ATCTCATGTTAAGTGGAGAA	756	0.597284	0	silent
CCCAAAGATCTCATGTTAAG	753	0.385384	0	missense
TCCACTTAACATGAGATCTT	748	0.37954	0.00903483	missense
CCACTTAACATGAGATCTTT	747	0.252272	0.00274545	missense
CACTTAACATGAGATCTTTG	747	0.423662	0.000922509	missense
TTCTCTTCTTTTTCTTCTCT	727	0.240463	0.0414796	missense
CTTCTTTTTCTTCTCTTGGA	726	0.336706	0.0256472	missense
TTTTCTTCTCTTGGAAGGCT	724	0.299145	0.0419988	missense
GACAAATTCTTTAAGTTCAC	716	0.320326	0.00738007	missense
CTGAAGTTAACAAATGCACC	706	0.415497	0	missense
GAACACTTAGTAAAAGAACC	706	0.690232	0	missense
GCATTTGTTAACTTCAGCTC	698	0.538798	0	missense
CATTTGTTAACTTCAGCTCT	698	0.361684	0	silent
CTTTTACTTGTCTGTTCATT	684	0.178959	0	missense
ATTTGGCTTGTTACTCTTCT	679	0.340075	1.70205e-07	silent
GAAGGTAAAGAACCTGCAAC	676	0.602201	0	missense
CTCTTCTTGGCTCCAGTTGC	674	0.346148	0	silent
AGAAACCTACAACTCATGGA	670	0.675624	0.150322	silent
CAGCAGAAACCTACAACTCA	669	0.619776	0	silent
CTTTACCTTCCATGAGTTGT	666	0.366045	0.00587531	missense
AGTACAACCAAATGCCAGTC	661	0.529663	0.338159	silent
AGGTTTCTGCTGTGCCTGAC	659	0.334882	0	missense
TGCTGTGCCTGACTGGCATT	657	0.372854	0	missense
ATTTGCAATTCAGTACAATT	634	0.356884	0.00368748	silent
TGCAATTCAGTACAATTAGG	633	0.620801	0.0175273	missense
GCAATTCAGTACAATTAGGT	633	0.59095	0.0258059	missense
TGAGGAGGAAGTCTTCTACC	618	0.609246	0	missense
TTCAAGCGCATGAATATGCC	618	0.458607	0.00922775	missense
CTAAAAAGAATAGGCTGAGG	613	0.590763	0	missense
CACCTAAAAAGAATAGGCTG	612	0.619413	0	missense
CAAAAGCACCTAAAAAGAAT	610	0.326013	0.000870363	missense
CTCCTCAGCCTATTCTTTTT	606	0.157104	0	missense
TTTTAGGTGCTTTTGAATTG	601	0.310199	5.10614e-06	missense
AAGCAGCAGTATAAGCAATA	594	0.482005	0	silent
TTGCTTATACTGCTGCTTAT	586	0.272278	0	missense
TCTTTTTCGAGTGATTCTAT	570	0.346982	0.0202467	missense
CTTTTTCGAGTGATTCTATT	570	0.258673	0.0258073	missense
TCGAGTGATTCTATTGGGTT	568	0.58693	0.0055274	missense
GGTCATGAGAATAAAACAAA	558	0.540333	0	missense
GTGATGAATATTACTAATAG	551	0.603845	0	missense
ACTAACCAAACGGAGCAGAA	542	0.553134	0.80254	nonsense
AAATCAGGGAACTAACCAAA	539	0.61083	0.833026	nonsense
CTTGACCATTCTGCTCCGTT	538	0.376956	0	missense
ACTCCTGAAATGATAAATCA	534	0.593358	0	missense
GACTCCTGAAATGATAAATC	534	0.435696	0	missense
GTTCCCTGATTTATCATTTC	529	0.320867	0.0238244	missense
TTTTATCAAGAAAGCAGATT	523	0.292318	0	silent
TACATCAGGCCTTCATCCTG	515	0.702186	0.0771717	missense
GCTTTCTTGATAAAATCCTC	514	0.481883	0	silent
TGATAAAATCCTCAGGATGA	512	0.548762	0.00091485	missense
CGTAAAAGGAGACCTACATC	510	0.596274	0	missense
TCAGGATGAAGGCCTGATGT	508	0.661848	0.0027675	missense
CAAATAAATTAAAGCGTAAA	506	0.0994684	0	missense
TACGCTTTAATTTATTTGTG	498	0.507053	0	silent
ACGCTTTAATTTATTTGTGA	498	0.225861	0	silent
CGCTTTAATTTATTTGTGAG	497	0.366928	0	silent
GGACGCTCTTGTATTATCTG	490	0.686728	0.016137	missense
GTAACTGAAAATCTAATTAT	483	0.481124	0	missense
TAATTAGATTTTCAGTTACA	476	0.230117	0.000922509	missense
TTCAGTTACATGGCTTAAGT	473	0.403737	0.00922509	missense
TCAGTTACATGGCTTAAGTT	472	0.601964	0.00276739	missense
CAGTTACATGGCTTAAGTTG	472	0.676372	0.000922459	missense
TTACATGGCTTAAGTTGGGG	471	0.595309	0	missense
TGGGAAAACCTATCGGAAGA	468	0.624577	0	missense
AAATATTTGGGAAAACCTAT	466	0.390062	0	missense
GAGGCTTGCCTTCTTCCGAT	465	0.560817	0	missense
ATATTGAAGACAAAATATTT	462	0.282332	0	silent
AATATTGAAGACAAAATATT	461	0.312992	0	silent
AATATTACTCTCTACTGATT	450	0.30402	0	missense
ACTGGCCAGTGATCCTCATG	438	0.666586	0	missense
TTACATATTAAAGCCTCATG	436	0.608872	0	missense
TAAAGCCTCATGAGGATCAC	434	0.454454	0.00681353	missense
TTCAGAGAAAATAGACTTAC	432	0.327089	0.0212177	missense
AATGAGGTAGATGAATATTC	423	0.338873	0	missense
TGTATTGGACGTTCTAAATG	418	0.662214	0	silent
TGCCAAAGTAGCTGATGTAT	413	0.413949	0	silent
GTCCAATACATCAGCTACTT	408	0.340899	0	missense
TTCTGATGACTCACATGATG	401	0.606506	0.00368673	missense
GTTCTGATGACTCACATGAT	401	0.579103	0.00552966	missense
GGTTCTGATGACTCACATGA	400	0.657304	0	missense
TCCAGAAGTGATGAACTGTT	393	0.512033	0.000101224	silent
ACCTAACAGTTCATCACTTC	388	0.320944	0	silent
GCATTCAGAAAGTTAATGAG	385	0.649822	0.921658	nonsense
GAGATACTGAAGATGTTCCT	372	0.562778	0	missense
CTGCTATTTAGTGTTATCCA	371	0.582475	0	missense
GGAACATCTTCAGTATCTCT	364	0.563387	0.00276713	missense
TCTCTAGGATTCTCTGAGCA	359	0.579465	0	missense
CCCTGTGTGAGAGAAAAGAA	353	0.617881	0	silent
TCCATTCTTTTCTCTCACAC	347	0.500761	0.408689	missense
CCATTCTTTTCTCTCACACA	347	0.380846	0.216476	missense
CATTCTTTTCTCTCACACAG	346	0.617881	0.0770766	missense
GACTCCCAGCACAGAAAAAA	339	0.415796	0.00120564	missense
ATCTACCTTTTTTTCTGTGC	335	0.307126	0	missense
TCTACCTTTTTTTCTGTGCT	334	0.313519	0	missense
AGGAAACATGTAATGATAGG	332	0.63778	0	missense
GTAAGGAAACATGTAATGAT	331	0.657433	0	missense
TAACAGATGGGCTGGAAGTA	325	0.456261	0	silent
AGCCAACATAACAGATGGGC	322	0.616767	0.582916	nonsense
AAGGAGCCAACATAACAGAT	321	0.683119	0.571956	nonsense
CAAGGAGCCAACATAACAGA	321	0.63417	0.28956	silent
TTCCAGCCCATCTGTTATGT	317	0.369465	0.633534	nonsense
GCAAACAGCCTGGCTTAGCA	315	0.515597	0.921455	nonsense
TGTAATAAAAGCAAACAGCC	311	0.568708	0	silent
TGTTGGCTCCTTGCTAAGCC	311	0.439881	0.000902858	missense
AGACAGAATGAATGTAGAAA	301	0.482207	0	silent
GTTCTCATGCTGTAATGAGC	281	0.552992	0.0264748	missense
AACTTGCATGTGGAGCCATG	274	0.629189	0	missense
GCATGAGTATTTGTGCCACA	273	0.284661	0	missense
TTCTGTTTCAAACTTGCATG	271	0.457677	0.0230586	missense
AGGCATCCAGAAAAGTATCA	262	0.600007	0.0429405	missense
GAGGCATCCAGAAAAGTATC	262	0.486008	0.0131815	missense
GAACTACCCTGATACTTTTC	258	0.32798	0	missense
CTGAGAAGCGTGCAGCTGAG	256	0.667712	0	missense
CTCAGCTGCACGCTTCTCAG	249	0.713399	0.00801632	missense
GGTGTTCAAATCATTATTAC	242	0.311088	0	silent
GTGTTCAAATCATTATTACT	241	0.39161	0	silent
TGCTTGTGAATTTTCTGAGA	231	0.45389	0	missense
AGTTTGGATTCTGCAAAAAA	223	0.501163	0	missense
CAGTTTGGATTCTGCAAAAA	223	0.275262	0	missense
AACCAGGGATGAAATCAGTT	218	0.341848	0	silent
AATCACCCCTCAAGGAACCA	213	0.640921	0.0719773	missense
AAATCACCCCTCAAGGAACC	213	0.463912	0.0382607	missense
ATCCAAACTGATTTCATCCC	213	0.541062	0	missense
TTGTTACAAATCACCCCTCA	210	0.448971	0.802583	nonsense
ATTTCATCCCTGGTTCCTTG	209	0.408989	0.024359	missense
TTTCATCCCTGGTTCCTTGA	209	0.378812	0.0167093	missense
TTCATCCCTGGTTCCTTGAG	209	0.607602	0.00865801	missense
TTAATAAGGCAACTTATTGC	198	0.409995	0	missense
TTCTGAAGATACCGTTAATA	193	0.336779	0	missense
GCAATAAGTTGCCTTATTAA	191	0.400749	0	missense
ACGTCTGTCTACATTGAATT	182	0.391814	0.0036275	missense
GACGTCTGTCTACATTGAAT	182	0.418747	0.00543316	missense
ATGTAGACAGACGTCTTTTG	173	0.553331	0	missense
GAACTCTGAGGACAAAGCAG	170	0.686613	0	missense
TTGGAACTGTGAGAACTCTG	166	0.710892	0	missense
AGTGTCCAACTCTCTAACCT	159	0.602011	0.80258	nonsense
TCAGAGTTCTCACAGTTCCA	159	0.652442	0	missense
CAGTTCCAAGGTTAGAGAGT	155	0.633591	0.0229776	missense
AGAGAGTTGGACACTGAGAC	151	0.648408	0	missense
TGAACCCGAAAATCCTTCCT	147	0.486057	0.00279883	missense
TTTTACCAAGGAAGGATTTT	143	0.236023	0	silent
TTTACCAAGGAAGGATTTTC	142	0.278445	0	silent
TTCACTCTGTAGAAGTCTTT	135	0.323374	0.0092238	missense
TCTGTAGAAGTCTTTTGGCA	133	0.583902	0	silent
GTTTCTATCATCCAAAGTAT	128	0.516931	0.0303788	missense
AGTTTCTATCATCCAAAGTA	128	0.554984	0	missense
GGTTTCTGTAGCCCATACTT	126	0.424194	0.000921919	missense
ACTTCATCTTTTAGATGTTC	115	0.250934	0.0249077	missense
CAGCTATAATTTTGCAAAAA	110	0	0	silent
TTTTCAGCTTGACACAGGTT	99	0.418309	0.833026	nonsense
TGTGCTTTTCAGCTTGACAC	97	0.616213	0.150369	missense
TAAATCTCGTACTTTCTTGT	73	0.412854	0	missense
GTAAGAATGATATAACCAAA	71	0.657659	0	missense
GTTATATCATTCTTACATAA	62	0.391536	0	missense
TTACATAAAGGACACTGTGA	58	0.631266	0	missense
AACTTCTCAACCAGAAGAAA	57	0.525698	0.050437	missense
AAACTTCTCAACCAGAAGAA	56	0.348962	0.0287863	missense
ACTGTGAAGGCCCTTTCTTC	54	0.381222	0.000121998	silent
AAACTTACTTGCAAAATATG	41	0.380996	9.53146e-05	silent
AAATATGTGGTCACACTTTG	37	0.438289	0	missense
TGGTCACACTTTGTGGAGAC	34	0.604216	0	missense
TGCTAGTCTGGAGTTGATCA	32	0.619764	0	silent
AAATCTTAGAGTGTCCCATC	27	0.364443	0	silent
Figure 4D
grna	score_deephf	score_ruleset1	score_azimuth	lfc	variant
CTTGTGCTGACTTACCAGAT	0.501368	0.26781	0.57252	-0.54947	not_targeting
TCTTGTGCTGACTTACCAGA	0.617596	0.654733	0.585656	-2.24904	not_targeting
AAATCTTAGAGTGTCCCATC	0.364443	0.0371803	0.537249	0.217791	silent
TGCTAGTCTGGAGTTGATCA	0.619764	0.052682	0.544004	-0.378769	silent
AAATATGTGGTCACACTTTG	0.438289	0.0451584	0.61023	0.229014	missense
AAACTTACTTGCAAAATATG	0.380996	0.102679	0.578115	-0.884308	silent
ACTGTGAAGGCCCTTTCTTC	0.381222	0.0257374	0.251422	0.0843638	silent
AACTTCTCAACCAGAAGAAA	0.525698	0.23662	0.42575	-1.35285	missense
TTACATAAAGGACACTGTGA	0.631266	0.179707	0.672498	-1.32054	missense
GTTATATCATTCTTACATAA	0.391536	0.155618	0.439572	-1.56064	missense
TTACCAAATTATATACCTTT	0.353808	0.214231	0.287999	-0.974939	not_targeting
GTAAGAATGATATAACCAAA	0.657659	0.733929	0.592529	-1.53671	missense
TAAATCTCGTACTTTCTTGT	0.412854	0.071052	0.400698	-0.0426159	missense
GGTTTCTGTAGCCCATACTT	0.424194	0.312463	0.437455	-0.146998	missense
AGTTTCTATCATCCAAAGTA	0.554984	0.040311	0.399576	-0.757396	missense
GTTTCTATCATCCAAAGTAT	0.516931	0.373418	0.593527	-0.771294	missense
TTCACTCTGTAGAAGTCTTT	0.323374	0.0410036	0.289431	0.189258	missense
TGAACCCGAAAATCCTTCCT	0.486057	0.134601	0.507189	0.431886	missense
CAGTTCCAAGGTTAGAGAGT	0.633591	0.0991316	0.5291	0.172699	missense
TCAGAGTTCTCACAGTTCCA	0.652442	0.675774	0.604418	-0.422712	missense
AGTGTCCAACTCTCTAACCT	0.602011	0.210798	0.571344	-0.167347	nonsense
TTGGAACTGTGAGAACTCTG	0.710892	0.260866	0.704429	-0.940057	missense
GAACTCTGAGGACAAAGCAG	0.686613	0.862406	0.71266	-0.337284	missense
GACGTCTGTCTACATTGAAT	0.418747	0.0611577	0.328368	-0.112981	missense
ACGTCTGTCTACATTGAATT	0.391814	0.1779	0.388951	0.347559	missense
GCAATAAGTTGCCTTATTAA	0.400749	0.662613	0.260085	-0.0962553	missense
TTCTGAAGATACCGTTAATA	0.336779	0.0313143	0.307744	0.268029	missense
TTAATAAGGCAACTTATTGC	0.409995	0.135242	0.428501	-0.359265	missense
TTCATCCCTGGTTCCTTGAG	0.607602	0.18054	0.492002	0.0643284	missense
TTTCATCCCTGGTTCCTTGA	0.378812	0.40428	0.379663	0.00200114	missense
ATTTCATCCCTGGTTCCTTG	0.408989	0.342639	0.506518	-0.0366883	missense
TTGTTACAAATCACCCCTCA	0.448971	0.0244187	0.590831	-0.406528	nonsense
AAATCACCCCTCAAGGAACC	0.463912	0.0307415	0.52995	-0.720243	missense
ATCCAAACTGATTTCATCCC	0.541062	0.166595	0.46433	-0.0197011	missense
AATCACCCCTCAAGGAACCA	0.640921	0.895278	0.705618	-0.78799	missense
AACCAGGGATGAAATCAGTT	0.341848	0.180571	0.462081	0.0839026	silent
CAGTTTGGATTCTGCAAAAA	0.275262	0.0119038	0.27634	0.132084	missense
AGTTTGGATTCTGCAAAAAA	0.501163	0.379702	0.445728	-0.573207	missense
GTGTTCAAATCATTATTACT	0.39161	0.137597	0.487946	-0.592873	silent
GGTGTTCAAATCATTATTAC	0.311088	0.043756	0.350623	-0.706934	silent
CTCAGCTGCACGCTTCTCAG	0.713399	0.467915	0.591011	0.117892	missense
CTGAGAAGCGTGCAGCTGAG	0.667712	0.468822	0.660506	-0.122554	missense
GAGGCATCCAGAAAAGTATC	0.486008	0.0620092	0.437091	-0.405317	missense
AGGCATCCAGAAAAGTATCA	0.600007	0.518932	0.543293	-0.660293	missense
TTCTGTTTCAAACTTGCATG	0.457677	0.157128	0.563073	0.487716	missense
GCATGAGTATTTGTGCCACA	0.284661	0.830891	0.58566	0.308673	missense
AACTTGCATGTGGAGCCATG	0.629189	0.295272	0.753429	0.0747545	missense
GTTCTCATGCTGTAATGAGC	0.552992	0.192347	0.51757	-0.454194	missense
AGACAGAATGAATGTAGAAA	0.482207	0.103256	0.459402	-0.0847638	silent
TGTAATAAAAGCAAACAGCC	0.568708	0.155382	0.556295	-0.508958	silent
TGTTGGCTCCTTGCTAAGCC	0.439881	0.371816	0.457941	-0.146026	missense
GCAAACAGCCTGGCTTAGCA	0.515597	0.363963	0.561196	-0.18077	nonsense
TTCCAGCCCATCTGTTATGT	0.369465	0.0219404	0.390931	0.401181	nonsense
CAAGGAGCCAACATAACAGA	0.63417	0.126428	0.559156	-0.542278	silent
AAGGAGCCAACATAACAGAT	0.683119	0.428301	0.592011	-1.07785	nonsense
AGCCAACATAACAGATGGGC	0.616767	0.0597547	0.479163	-0.0419664	nonsense
TAACAGATGGGCTGGAAGTA	0.456261	0.0224845	0.421108	-0.177626	silent
GTAAGGAAACATGTAATGAT	0.657433	0.20061	0.5387	-0.563001	missense
AGGAAACATGTAATGATAGG	0.63778	0.310656	0.659378	-0.221077	missense
GACTCCCAGCACAGAAAAAA	0.415796	0.243365	0.373159	-0.512343	missense
CCCTGTGTGAGAGAAAAGAA	0.617881	0.338189	0.513967	-1.10742	silent
GGAACATCTTCAGTATCTCT	0.563387	0.098618	0.492472	-1.56895	missense
CTGCTATTTAGTGTTATCCA	0.582475	0.0816111	0.592293	-0.543659	missense
GAGATACTGAAGATGTTCCT	0.562778	0.243712	0.448435	0.114515	missense
GCATTCAGAAAGTTAATGAG	0.649822	0.694669	0.609896	-1.76275	nonsense
ACCTAACAGTTCATCACTTC	0.320944	0.0151727	0.292509	-0.397243	silent
TCCAGAAGTGATGAACTGTT	0.512033	0.244667	0.538334	-0.145608	silent
GGTTCTGATGACTCACATGA	0.657304	0.29349	0.57137	-0.658686	missense
GTTCTGATGACTCACATGAT	0.579103	0.183984	0.548573	-0.372028	missense
TTCTGATGACTCACATGATG	0.606506	0.102726	0.615194	-0.257685	missense
GTCCAATACATCAGCTACTT	0.340899	0.0278518	0.407615	-0.0711665	missense
TGCCAAAGTAGCTGATGTAT	0.413949	0.0312018	0.424049	-0.0645495	silent
TGTATTGGACGTTCTAAATG	0.662214	0.315922	0.599828	0.382711	silent
AATGAGGTAGATGAATATTC	0.338873	0.19782	0.38186	-0.844229	missense
TTCAGAGAAAATAGACTTAC	0.327089	0.0150952	0.312857	-0.329825	missense
TAAAGCCTCATGAGGATCAC	0.454454	0.0891172	0.503435	0.209675	missense
TTACATATTAAAGCCTCATG	0.608872	0.179867	0.590515	-0.0983386	missense
ACTGGCCAGTGATCCTCATG	0.666586	0.210047	0.678353	0.392212	missense
AATATTACTCTCTACTGATT	0.30402	0.0239382	0.27888	-0.152619	missense
AATATTGAAGACAAAATATT	0.312992	0.062928	0.192264	-0.858871	silent
ATATTGAAGACAAAATATTT	0.282332	0.062327	0.28545	-0.701941	silent
GAGGCTTGCCTTCTTCCGAT	0.560817	0.59301	0.550576	0.508089	missense
AAATATTTGGGAAAACCTAT	0.390062	0.498864	0.535706	-1.07469	missense
TGGGAAAACCTATCGGAAGA	0.624577	0.0548562	0.558595	0.490015	missense
TTACATGGCTTAAGTTGGGG	0.595309	0.456153	0.587669	0.373974	missense
CAGTTACATGGCTTAAGTTG	0.676372	0.143511	0.554961	0.56392	missense
TCAGTTACATGGCTTAAGTT	0.601964	0.183225	0.431898	-0.0184395	missense
TTCAGTTACATGGCTTAAGT	0.403737	0.0346042	0.341957	-0.182561	missense
GTAACTGAAAATCTAATTAT	0.481124	0.174224	0.228973	-0.5166	missense
GGACGCTCTTGTATTATCTG	0.686728	0.349377	0.633639	0.388732	missense
CGCTTTAATTTATTTGTGAG	0.366928	0.205445	0.522065	0.339331	silent
ACGCTTTAATTTATTTGTGA	0.225861	0.121623	0.550252	-0.534051	silent
TACGCTTTAATTTATTTGTG	0.507053	0.0924864	0.484573	0.429068	silent
CAAATAAATTAAAGCGTAAA	0.0994684	0.020136	0.367273	-0.640833	missense
TCAGGATGAAGGCCTGATGT	0.661848	0.267243	0.548363	0.237826	missense
CGTAAAAGGAGACCTACATC	0.596274	0.0221168	0.54766	-0.0797054	missense
TGATAAAATCCTCAGGATGA	0.548762	0.0425637	0.51164	0.339455	missense
GCTTTCTTGATAAAATCCTC	0.481883	0.470894	0.49847	-1.0462	silent
TACATCAGGCCTTCATCCTG	0.702186	0.0616766	0.598194	0.150478	missense
GTTCCCTGATTTATCATTTC	0.320867	0.0478937	0.19008	0.298231	missense
GACTCCTGAAATGATAAATC	0.435696	0.0226234	0.375539	-0.174539	missense
ACTCCTGAAATGATAAATCA	0.593358	0.183454	0.57836	-1.17876	missense
CTTGACCATTCTGCTCCGTT	0.376956	0.315066	0.372382	0.434209	missense
AAATCAGGGAACTAACCAAA	0.61083	0.196325	0.621753	-1.99849	nonsense
ACTAACCAAACGGAGCAGAA	0.553134	0.308869	0.646496	-2.479	nonsense
GTGATGAATATTACTAATAG	0.603845	0.0753906	0.487135	-0.450804	missense
GGTCATGAGAATAAAACAAA	0.540333	0.308024	0.48339	-0.763838	missense
TCGAGTGATTCTATTGGGTT	0.58693	0.046296	0.37516	0.598958	missense
TTGCTTATACTGCTGCTTAT	0.272278	0.345818	0.203988	-0.278612	missense
AAGCAGCAGTATAAGCAATA	0.482005	0.0704075	0.403601	-1.54539	silent
CAAAAGCACCTAAAAAGAAT	0.326013	0.152915	0.423355	-0.893954	missense
CACCTAAAAAGAATAGGCTG	0.619413	0.124257	0.575258	0.386227	missense
CTAAAAAGAATAGGCTGAGG	0.590763	0.244229	0.599204	0.182521	missense
TGAGGAGGAAGTCTTCTACC	0.609246	0.303071	0.627698	0.0255412	missense
TTCAAGCGCATGAATATGCC	0.458607	0.204122	0.528589	0.209564	missense
GCAATTCAGTACAATTAGGT	0.59095	0.443847	0.468845	-0.394545	missense
TGCAATTCAGTACAATTAGG	0.620801	0.195832	0.487278	-0.831141	missense
ATTTGCAATTCAGTACAATT	0.356884	0.128816	0.364433	-0.762792	silent
TGCTGTGCCTGACTGGCATT	0.372854	0.0891833	0.298156	0.491319	missense
AGGTTTCTGCTGTGCCTGAC	0.334882	0.0336838	0.395745	0.455163	missense
AGTACAACCAAATGCCAGTC	0.529663	0.0303906	0.48234	0.473695	silent
CTTTACCTTCCATGAGTTGT	0.366045	0.0208282	0.329762	0.675203	missense
CAGCAGAAACCTACAACTCA	0.619776	0.0645754	0.563469	-0.208597	silent
AGAAACCTACAACTCATGGA	0.675624	0.515528	0.641974	-0.866522	silent
CTCTTCTTGGCTCCAGTTGC	0.346148	0.0256376	0.17199	0.621183	silent
GAAGGTAAAGAACCTGCAAC	0.602201	0.170179	0.436203	-0.047902	missense
ATTTGGCTTGTTACTCTTCT	0.340075	0.0210529	0.198582	0.40984	silent
CATTTGTTAACTTCAGCTCT	0.361684	0.0257833	0.479846	0.637618	silent
GCATTTGTTAACTTCAGCTC	0.538798	0.0467643	0.379167	-0.0564669	missense
CTGAAGTTAACAAATGCACC	0.415497	0.191924	0.503751	-0.00255402	missense
GAACACTTAGTAAAAGAACC	0.690232	0.384448	0.618594	-0.837626	missense
GACAAATTCTTTAAGTTCAC	0.320326	0.177293	0.430636	-0.460202	missense
CACTTAACATGAGATCTTTG	0.423662	0.153001	0.570869	-0.426031	missense
CCACTTAACATGAGATCTTT	0.252272	0.0349861	0.220174	-0.454769	missense
TCCACTTAACATGAGATCTT	0.37954	0.0172725	0.287219	0.17888	missense
CCCAAAGATCTCATGTTAAG	0.385384	0.104406	0.489688	-0.108074	missense
ATCTCATGTTAAGTGGAGAA	0.597284	0.0322907	0.496578	-0.225921	silent
AGAGAGTAGCAGTATTTCAT	0.487282	0.251848	0.470918	0.19669	silent
AGCAGTATTTCATTGGTACC	0.454841	0.0416659	0.578843	0.534162	silent
TGAGTGCCATAATCAGTACC	0.634676	0.35448	0.632249	0.141316	missense
TTGGTACCTGGTACTGATTA	0.474934	0.0348216	0.386164	0.486568	missense
TGGTACTGATTATGGCACTC	0.557373	0.0822452	0.58477	0.207372	missense
TCAGGAAAGTATCTCGTTAC	0.443452	0.0362611	0.362667	0.284132	nonsense
TTACTGGAAGTTAGCACTCT	0.447419	0.0182436	0.4642	-0.1906	silent
TACTGGAAGTTAGCACTCTA	0.583879	0.29389	0.471113	-0.590245	silent
GGAAGTTAGCACTCTAGGGA	0.651136	0.275634	0.623061	0.0730944	silent
CACTGACTCACACATTTATT	0.203923	0.130383	0.242685	0.0982348	missense
AACCATGAATTAGTCCCTTG	0.5894	0.123623	0.559773	0.208705	missense
CAACCATGAATTAGTCCCTT	0.333782	0.0437841	0.428436	0.068114	missense
ACAACCATGAATTAGTCCCT	0.535129	0.101536	0.580285	0.195835	missense
TGCAGCATTTGAAAACCCCA	0.682007	0.135141	0.645848	-2.13121	missense
GCAGCATTTGAAAACCCCAA	0.640805	0.921184	0.742393	-1.15743	missense
AACCCCAAGGGACTAATTCA	0.506154	0.0639182	0.458992	-0.400796	missense
TGTGTCATTTCTATTATCTT	0.327062	0.0447189	0.339628	0.269074	missense
GATAATAGAAATGACACAGA	0.637271	0.133269	0.644191	-1.05872	missense
TGGTTAACTTCATGTCCCAA	0.515011	0.331256	0.583367	-0.278248	missense
AGAAGGCTTTAAGTATCCAT	0.617649	0.104705	0.493911	-1.41731	silent
GAAGGCTTTAAGTATCCATT	0.559903	0.225945	0.509067	-0.660884	silent
CTATGCTTGTTTCCCGACTG	0.656775	0.358927	0.497552	0.304256	missense
GACATGAAGTTAACCACAGT	0.620892	0.150299	0.58814	-0.414524	missense
ACATGAAGTTAACCACAGTC	0.614056	0.182341	0.561561	-0.441361	missense
TCGGGAAACAAGCATAGAAA	0.54886	0.140467	0.409605	-0.712549	missense
GTATTTGCAGAATACATTCA	0.54135	0.361372	0.375753	-0.471344	nonsense
TTGAAAACGGAGCAAATGAC	0.523274	0.186849	0.525503	0.329604	silent
GCATTTCCTGGATTTGAAAA	0.383138	0.775108	0.431395	-0.476973	missense
CATTCCTCTTCTGCATTTCC	0.375815	0.0294719	0.223945	-0.359298	missense
AAATCCAGGAAATGCAGAAG	0.633408	0.0150403	0.5514	0.15897	missense
TTTCTTTAAGGACCCAGAGT	0.45091	0.20949	0.548058	0.0294774	silent
GTTTCTTTAAGGACCCAGAG	0.625527	0.396582	0.708842	0.0851178	silent
GCAACATTCTCTGCCCACTC	0.444529	0.117464	0.408966	-0.125701	missense
CAACATTCTCTGCCCACTCT	0.310431	0.0108942	0.422159	0.479843	missense
TCACATTCAAAAGTGACTTT	0.32974	0.0873495	0.315133	0.467475	missense
GAACAAAAGGAAGAAAATCA	0.604426	0.0636295	0.602604	-0.905622	nonsense
GTGATATTAACTGTCTGTAC	0.58348	0.105485	0.531569	-0.158941	missense
CAGACAGTTAATATCACTGC	0.647481	0.0175226	0.55829	0.0884731	missense
TTATCTTTCTGACCAACCAC	0.61076	0.56271	0.570155	-0.46818	missense
TATCACTGCAGGCTTTCCTG	0.777313	0.473634	0.576667	-0.27437	missense
ACTGCAGGCTTTCCTGTGGT	0.571175	0.185105	0.458053	0.729882	missense
CTACATTTGGCATTATCAAC	0.373594	0.229184	0.371988	-0.514258	missense
GCCTCCTTTGATACTACATT	0.400969	0.130138	0.318455	0.0861687	missense
AATGCCAAATGTAGTATCAA	0.502086	0.0396671	0.519357	-0.179542	missense
GCCAAATGTAGTATCAAAGG	0.662649	0.309966	0.637391	-0.505929	silent
GTAGTATCAAAGGAGGCTCT	0.613121	0.0800211	0.597855	-0.16735	silent
TGTCTATCATCTCAGTTCAG	0.585905	0.482443	0.594609	0.0143338	missense
CAGTTCAGAGGCAACGAAAC	0.473883	0.0983624	0.420323	-0.30024	silent
TGTAAAAGTCCATGTTTATT	0.213423	0.0292743	0.197955	0.485989	missense
CTCATTACTCCAAATAAACA	0.336191	0.157269	0.484179	-0.958431	missense
AAAGTGGTGGTATACGATAT	0.443617	0.0433999	0.442409	-0.287846	missense
AAAAGTGGTGGTATACGATA	0.498258	0.028937	0.487173	-0.580364	missense
GACTTGATGGGAAAAAGTGG	0.69025	0.448599	0.605935	-0.664499	silent
AATGACTTGATGGGAAAAAG	0.694067	0.338446	0.590632	-0.187575	silent
ATGTAAGAAAAATCTGCTAG	0.517346	0.0990752	0.613642	0.278456	not_targeting
TCTGCTAGAGGAAAACTTTG	0.450027	0.307478	0.485393	-0.346938	silent
TCATTTCCCATTTCTCTTTC	0.219134	0.0701455	0.0352447	0.148303	missense
AATGTCACCTGAAAGAGAAA	0.489491	0.215305	0.390836	-1.40655	missense
ATGTCACCTGAAAGAGAAAT	0.502596	0.429092	0.426717	-0.0429034	missense
CTAATTGTGCTCACTGTACT	0.343308	0.192503	0.383858	0.480435	missense
TTCATTAATATTGCTTGAGC	0.316854	0.00777043	0.343982	-0.74482	missense
TCAAGCAATATTAATGAAGT	0.544772	0.140434	0.575588	-0.00532783	silent
GGAGCCCACTTCATTAGTAC	0.576247	0.280472	0.487919	-0.759898	missense
AGGTTCCAGTACTAATGAAG	0.677977	0.0856858	0.592653	-0.638976	missense
GGTTCCAGTACTAATGAAGT	0.693515	0.184584	0.642253	0.203702	missense
GGAACCTATTTCATTAATAC	0.386498	0.105975	0.427682	-0.801908	missense
GGCTCCAGTATTAATGAAAT	0.442158	0.088311	0.402356	-0.183747	missense
GAAAACATTCAAGCAGAACT	0.580725	0.0756298	0.630594	-0.650877	silent
GCAGAACTAGGTAGAAACAG	0.703222	0.664664	0.663143	-0.50157	silent
CAGAACTAGGTAGAAACAGA	0.678052	0.336261	0.668961	-0.887336	silent
CTAAGCATAGCATTCAATTT	0.328496	0.0780545	0.247023	0.487913	missense
TTGAATGCTATGCTTAGATT	0.439786	0.0290205	0.355147	0.0821121	missense
TGAATGCTATGCTTAGATTA	0.49694	0.169903	0.393953	0.473769	missense
GAATGCTATGCTTAGATTAG	0.516285	0.122156	0.45947	0.310158	missense
AGACTTTGTTTATAGACCTC	0.516921	0.224276	0.490129	0.399604	missense
GGATGCTTACAATTACTTCC	0.514719	0.40308	0.353366	-0.402973	silent
GTCTATAAACAAAGTCTTCC	0.388486	0.0175597	0.307413	-0.57169	silent
AAGTTATCTGAAATCAGATA	0.46219	0.159022	0.542836	-0.493832	missense
GATGCATGACTACTTCCCAT	0.681218	0.874104	0.69641	-0.271732	missense
AGATAACTTAGAACAGCCTA	0.611014	0.0563985	0.48545	-0.162837	silent
GATAACTTAGAACAGCCTAT	0.570202	0.922452	0.539437	0.194569	silent
GGGAAGTAGTCATGCATCTC	0.454558	0.0225356	0.431787	0.408463	missense
CCATCATCTAACAGGTCATC	0.288892	0.132737	0.420977	-0.263152	missense
TTATTTCACCATCATCTAAC	0.184909	0.345284	0.380552	-1.16193	missense
CCTGATGACCTGTTAGATGA	0.583249	0.282366	0.583974	-0.177864	silent
GTTAGATGATGGTGAAATAA	0.546597	0.127388	0.377418	-0.242627	missense
TCCTGCTAAGCTCTCCTTTC	0.305475	0.0057793	0.202836	0.680655	missense
TTTAGCAAAAGCGTCCAGAA	0.465516	0.0623083	0.629757	-0.0355941	silent
TCCAGAAAGGAGAGCTTAGC	0.260153	0.085948	0.490423	0.100828	nonsense
TGTGTATGGGTGAAAGGGCT	0.653024	0.0371041	0.471186	0.00301818	missense
CCAAATGTGTATGGGTGAAA	0.437669	0.142635	0.493696	0.146254	silent
GCCAAATGTGTATGGGTGAA	0.495143	0.0249926	0.550394	0.136548	silent
ACCCTGAGCCAAATGTGTAT	0.360602	0.192618	0.54049	0.211748	missense
AACCCTGAGCCAAATGTGTA	0.46306	0.0559359	0.468363	0.361132	missense
CCCTTTCACCCATACACATT	0.289383	0.0387183	0.30941	0.646249	missense
CACCCATACACATTTGGCTC	0.413479	0.0434088	0.38243	0.320832	missense
ACCCATACACATTTGGCTCA	0.411775	0.09041	0.545403	0.461271	missense
CTAATTTCTTGGCCCCTCTT	0.277798	0.442999	0.369166	0.470099	silent
TTGGCTCAGGGTTACCGAAG	0.676229	0.0325282	0.586934	-1.02288	nonsense
TGGCTCAGGGTTACCGAAGA	0.68498	0.0300749	0.511406	-0.832206	nonsense
GGCTCAGGGTTACCGAAGAG	0.671727	0.154155	0.609467	-1.22598	nonsense
TTCTGAGGACTCTAATTTCT	0.309752	0.0194297	0.268022	0.218015	missense
ACTAGATAAGTTCTCTTCTG	0.656898	0.0934091	0.639656	-0.0862782	missense
AGAAGAGAACTTATCTAGTG	0.65552	0.155257	0.585784	0.310525	silent
AATAACAAGTGTTGGAAGCA	0.646778	0.270016	0.602779	0.0489241	silent
AAATAACAAGTGTTGGAAGC	0.496367	0.0178575	0.454281	0.202033	silent
CTTTACCAAATAACAAGTGT	0.517451	0.22407	0.518922	-0.410227	missense
TGCTTCCAACACTTGTTATT	0.230284	0.0566603	0.17245	-0.00819769	nonsense
CTATGCCTAGTAGACTGAGA	0.617119	0.264006	0.589864	-0.533881	missense
ATATACCTTCTCAGTCTACT	0.386326	0.245555	0.537512	-0.52236	missense
AGACAGACACTCGGTAGCAA	0.637216	0.705644	0.619638	0.0830699	missense
TGTGTTCTTAGACAGACACT	0.625163	0.527254	0.743219	0.235137	silent
GTGTCTGTCTAAGAACACAG	0.730556	0.870105	0.789954	-1.17698	silent
ATGCCTTTGCCAATATTACC	0.393683	0.190376	0.488489	-0.609848	missense
CTTAAATGACTGCAGTAACC	0.431428	0.234568	0.48008	-0.298868	silent
CTGCAGTAACCAGGTAATAT	0.356747	0.0551712	0.358254	0.404063	silent
TAACCAGGTAATATTGGCAA	0.614978	0.124621	0.586568	-0.44944	nonsense
AATATTGGCAAAGGCATCTC	0.486108	0.0478466	0.421001	-0.345231	missense
TCAGGAACATCACCTTAGTG	0.680564	0.377243	0.627479	-0.417323	missense
TTCTTCACAGTGCAGTGAAT	0.322368	0.0579696	0.365029	0.208211	nonsense
ACCAATCAAGAAAGGATCCT	0.570248	0.26139	0.541395	0.122053	missense
AACCAATCAAGAAAGGATCC	0.517113	0.00872503	0.537516	-0.420322	missense
GACTGCAAATACAAACACCC	0.74984	0.343941	0.656559	-1.87574	missense
TTGGAAGAACCAATCAAGAA	0.494706	0.0956909	0.497307	-0.710487	missense
ACCCAGGATCCTTTCTTGAT	0.217982	0.0628766	0.374812	0.347463	nonsense
AGACTGATGCCTCATTTGTT	0.300451	0.155763	0.354148	0.516734	silent
TTGGTTCTTCCAAACAAATG	0.515407	0.0842911	0.557817	0.284777	missense
GAGGCATCAGTCTGAAAGCC	0.438367	0.0392331	0.478034	-0.126447	nonsense
TGTCACTCAGACCAACTCCC	0.677394	0.551336	0.486215	-0.966278	missense
AGGCATCAGTCTGAAAGCCA	0.679219	0.639883	0.673037	-0.533173	nonsense
CAGTCTGAAAGCCAGGGAGT	0.614512	0.0339478	0.611866	0.166914	missense
GGGAGTTGGTCTGAGTGACA	0.663191	0.0411478	0.663337	-0.145253	silent
TGGTCTGAGTGACAAGGAAT	0.617165	0.189818	0.417817	-0.299604	silent
GTTTCAGATGATGAAGAAAG	0.694734	0.522331	0.606114	-0.31944	missense
AGATGATGAAGAAAGAGGAA	0.660323	0.397299	0.574736	-0.942125	missense
GATGATGAAGAAAGAGGAAC	0.67132	0.309371	0.504469	-0.0781789	missense
TGAAGAAAGAGGAACGGGCT	0.604285	0.116941	0.493393	0.372009	missense
TAATCAAGAAGAGCAAAGCA	0.652168	0.168061	0.604812	-1.78651	nonsense
CAAAGCATGGATTCAAACTT	0.467878	0.111589	0.519276	-0.214738	silent
ATTTAAGGTGAAGCAGCATC	0.429727	0.0573381	0.396227	0.206671	missense
TTTAAGGTGAAGCAGCATCT	0.430008	0.128638	0.544273	0.0376044	missense
GGTTAAAATGTCACTCTGAG	0.660343	0.497916	0.611301	-0.170914	missense
CTTTATCAGGTTATGTTGCA	0.394224	0.104051	0.497502	0.170048	silent
TTTCCTGCTGGAGCTTTATC	0.283376	0.182621	0.308676	-0.111287	missense
CTAGTTCAGCCATTTCCTGC	0.48382	0.54992	0.41417	0.253488	missense
TAACCTGATAAAGCTCCAGC	0.606408	0.312108	0.55569	-0.593197	silent
GATAAAGCTCCAGCAGGAAA	0.587966	0.470342	0.484546	-0.0897362	missense
GAAGCTGTGTTAGAACAGCA	0.657461	0.358653	0.605618	-0.667844	missense
AAGCTGTGTTAGAACAGCAT	0.654052	0.314607	0.631101	-0.28559	missense
AAGGGTAGCTGTTAGAAGGC	0.604577	0.135233	0.534945	0.418504	missense
ATGGAAGGGTAGCTGTTAGA	0.562733	0.0821587	0.464508	0.386711	missense
AAGAGTCACTTATGATGGAA	0.60789	0.156	0.58198	0.256616	missense
GAAGAGTCACTTATGATGGA	0.713899	0.102881	0.532705	0.20975	missense
GGCAGAAGAGTCACTTATGA	0.569043	0.192589	0.399369	-0.127909	missense
TGGATTTCGCAGGTCCTCAA	0.598539	0.624401	0.570362	-0.0811706	missense
CTGGATTTCGCAGGTCCTCA	0.450435	0.0142856	0.501627	0.452206	missense
AAGTGACTCTTCTGCCCTTG	0.547662	0.0842875	0.574931	0.668108	silent
TGCTTTGTTCTGGATTTCGC	0.398665	0.104208	0.467143	-0.475568	missense
GAACAAAGCACATCAGAAAA	0.545143	0.237187	0.442608	-0.537237	nonsense
CTTCTGGATTCTGGCTTATA	0.289104	0.065992	0.327567	0.416605	missense
CCTTCTGGATTCTGGCTTAT	0.251992	0.0402454	0.238942	0.528002	missense
CAGAAAGGCCTTCTGGATTC	0.354519	0.0123449	0.268059	0.623013	missense
TTGTCAGCAGAAAGGCCTTC	0.372836	0.160032	0.307791	0.368023	missense
CCTATAAGCCAGAATCCAGA	0.522724	0.563795	0.612292	-0.908043	missense
CCTCAAACTTGTCAGCAGAA	0.2947	0.328105	0.637378	-0.175477	missense
CCTTTCTGCTGACAAGTTTG	0.417364	0.317281	0.360588	0.717457	missense
ACCAGTAAAAATAAAGAACC	0.630324	0.0775667	0.584701	-0.828659	silent
GTTTCTTACCTTTCCACTCC	0.44514	0.0146588	0.335938	-0.107277	silent
TAAAAATAAAGAACCAGGAG	0.531712	0.0546074	0.602017	-1.12898	missense
ATAAAGAACCAGGAGTGGAA	0.594992	0.22281	0.654672	-0.778525	missense
TAATGATGGGCATTTAGAAG	0.638334	0.055709	0.580694	0.11925	missense
CTAATGATGGGCATTTAGAA	0.497218	0.443817	0.448207	-0.45299	missense
TCTAATGATGGGCATTTAGA	0.470966	0.14505	0.368679	-0.706854	missense
ACCACCTATCATCTAATGAT	0.544613	0.169604	0.559137	-0.754048	missense
TACCACCTATCATCTAATGA	0.563672	0.128307	0.485172	-1.37369	nonsense
AATGCCCATCATTAGATGAT	0.415548	0.203506	0.502983	0.213205	missense
GCCCATCATTAGATGATAGG	0.623316	0.418663	0.589069	-0.381848	missense
TGGTACATGCACAGTTGCTC	0.588673	0.0525027	0.369438	-0.150701	silent
GGTACATGCACAGTTGCTCT	0.532751	0.100429	0.572165	0.359923	silent
TAATGAGCTCCTCTTGAGAT	0.572273	0.282515	0.514584	0.170869	silent
TTAATGAGCTCCTCTTGAGA	0.54691	0.187768	0.521851	-0.572765	silent
TAGAAACTACCCATCTCAAG	0.64154	0.371074	0.605896	-0.0764897	silent
ATCTCAAGAGGAGCTCATTA	0.421789	0.130966	0.4017	-1.29344	nonsense
GCTCATTAAGGTTGTTGATG	0.554565	0.0198832	0.595602	0.489276	silent
CATTAAGGTTGTTGATGTGG	0.684972	0.11292	0.570014	0.31825	silent
TGATGTGGAGGAGCAACAGC	0.638151	0.371508	0.552594	0.135685	missense
GAGCAACAGCTGGAAGAGTC	0.617501	0.0153829	0.414868	0.111695	nonsense
AGCAACAGCTGGAAGAGTCT	0.640914	0.0950732	0.494715	-0.654022	nonsense
GATGTTTCCGTCAAATCGTG	0.600916	0.40854	0.636683	0.764167	missense
GTCTGGGCCACACGATTTGA	0.502441	0.411421	0.465301	0.445184	missense
ATATTACCTAGATCTTGCCT	0.392164	0.228731	0.550103	-0.248142	missense
CGGAAACATCTTACTTGCCA	0.572933	0.128042	0.545342	0.119571	missense
TACTTGCCAAGGCAAGATCT	0.46126	0.0644465	0.472154	0.498773	missense
GATTCCAGATTCCAGGTAAG	0.645646	0.448907	0.568941	0.286286	missense
TGATTCCAGATTCCAGGTAA	0.626935	0.159173	0.574405	0.374504	missense
CTGATTCCAGATTCCAGGTA	0.593091	0.0394379	0.476051	0.451637	missense
AGAGGCTGATTCCAGATTCC	0.459233	0.122664	0.425857	0.655921	missense
TTCAGAGGGAACCCCTTACC	0.30921	0.0178687	0.407897	-0.265599	silent
GGAACCCCTTACCTGGAATC	0.542116	0.0378112	0.420349	0.162317	missense
ATTCAGGGTCATCAGAGAAG	0.633845	0.481173	0.580409	0.257772	missense
CTTCAGAAGGATCAGATTCA	0.490475	0.236243	0.474187	0.278759	missense
TCTTCAGAAGGATCAGATTC	0.402958	0.0274321	0.341014	0.271533	missense
TCTGGGGCTCTGTCTTCAGA	0.572048	0.213375	0.532982	0.25713	missense
GCCAACACGAGCTGACTCTG	0.707161	0.0609591	0.64779	0.440981	missense
TGCCAACACGAGCTGACTCT	0.554028	0.0390516	0.459856	0.260281	missense
TTGCCAACACGAGCTGACTC	0.506418	0.0527593	0.423355	0.031138	missense
GCCCCAGAGTCAGCTCGTGT	0.642399	0.202389	0.594159	0.55167	missense
TTCAATGCAGAGGTTGAAGA	0.537768	0.418756	0.524408	-0.364012	missense
TTGGGGAACTTTCAATGCAG	0.664393	0.359542	0.587275	0.0534664	missense
GATTCTGCAACTTTCAATTG	0.548881	0.145878	0.555652	0.473527	missense
AGATTCTGCAACTTTCAATT	0.317208	0.0963461	0.316309	-0.264073	missense
CAGATTCTGCAACTTTCAAT	0.300371	0.111457	0.291866	-0.502758	missense
ATGAGCAGCAGCTGGACTCT	0.57563	0.0266564	0.474661	0.609141	missense
TATGAGCAGCAGCTGGACTC	0.595964	0.0231746	0.430859	0.196511	missense
TCAGTAGTATGAGCAGCAGC	0.606814	0.195157	0.485626	0.0476323	missense
GCTCATACTACTGATACTGC	0.595571	0.111228	0.517403	-0.730547	missense
CTCATACTACTGATACTGCT	0.592218	0.391726	0.619534	-0.826506	missense
TACTGCTGGGTATAATGCAA	0.708668	0.129329	0.508959	-0.667002	missense
CAATGGAAGAAAGTGTGAGC	0.614678	0.0430875	0.504114	-0.120193	missense
AATGGAAGAAAGTGTGAGCA	0.637531	0.262889	0.626727	0.416338	missense
TCTGTTGAAGCTGTCAATTC	0.354184	0.0118612	0.267499	0.413099	missense
AATTGACAGCTTCAACAGAA	0.569672	0.0955434	0.599437	-1.46697	missense
ATTGACAGCTTCAACAGAAA	0.478979	0.432471	0.501091	-1.28908	missense
GGTCAGGCCAGACACCACCA	0.765585	0.532695	0.681227	-3.17105	missense
GGTCAACAAAAGAATGTCCA	0.63527	0.242689	0.577795	-0.00932163	silent
CAACAAAAGAATGTCCATGG	0.636319	0.0525321	0.726118	-0.347102	silent
AGAATGTCCATGGTGGTGTC	0.521198	0.03126	0.49583	0.520081	missense
TCACAAATTCTTCTGGGGTC	0.400242	0.0126326	0.46546	0.554863	silent
TACACTCACAAATTCTTCTG	0.643605	0.0983022	0.615497	-1.5813	silent
ATACACTCACAAATTCTTCT	0.279822	0.135884	0.415205	-1.07794	silent
GATACACTCACAAATTCTTC	0.313184	0.0874087	0.238487	-0.693452	silent
TTAGATTAGTTAAAGTGATG	0.567004	0.146976	0.647721	0.336648	missense
ACTCATGTTGTTATGAAAAC	0.351578	0.180523	0.430334	-0.0417122	missense
ATGCTGAGTTTGTGTGTGAA	0.465358	0.109714	0.661518	0.46291	missense
TAGGAATTGCGGGAGGAAAA	0.532311	0.0499583	0.322109	-0.79371	missense
AGGAATTGCGGGAGGAAAAT	0.49359	0.453195	0.33943	0.184104	missense
AGAAAGAAAAATGCTGAATG	0.607014	0.0654319	0.600483	0.388962	missense
GTCAGAGGAGATGTGGTCAA	0.630399	0.21702	0.564918	0.182914	silent
TTGCTCGCTTTGGACCTTGG	0.575587	0.214821	0.475643	0.0167511	missense
CTCTTGCTCGCTTTGGACCT	0.357517	0.0632218	0.383228	0.598399	missense
GTCAATGGAAGAAACCACCA	0.732194	0.236522	0.757816	-1.87956	silent
TGGGATTCTCTTGCTCGCTT	0.42597	0.107629	0.323774	0.329416	missense
GAGCTTTACCTTTCTGTCCT	0.37892	0.106189	0.469109	0.614409	silent
AAAGCGAGCAAGAGAATCCC	0.670896	0.164703	0.531298	-1.30354	nonsense
GGAGCTTTACCTTTCTGTCC	0.530347	0.0303416	0.324354	0.257188	silent
AAGAGAATCCCAGGACAGAA	0.555786	0.393108	0.587431	-0.622299	missense
TTTCTAGCCCCCTGAAGATC	0.328153	0.0450844	0.382859	0.360778	missense
CTCTCTTCTTCCAGATCTTC	0.315461	0.00965897	0.139121	-0.21277	not_targeting
CTCTTCTTCCAGATCTTCAG	0.632482	0.296869	0.516256	-1.36295	silent
TCTTCTTCCAGATCTTCAGG	0.627167	0.632779	0.640797	-0.412692	silent
GGGCTAGAAATCTGTTGCTA	0.56647	0.0185738	0.452587	0.486678	silent
GGCTAGAAATCTGTTGCTAT	0.285	0.0460401	0.525576	0.297189	silent
CCTGTGGGCATGTTGGTGAA	0.571723	0.411288	0.627838	0.47289	missense
ACCTGTGGGCATGTTGGTGA	0.631571	0.0139755	0.456003	0.385989	missense
GCTCTTACCTGTGGGCATGT	0.386567	0.178105	0.502785	0.148894	silent
TTCTCCCAGGCTCTTACCTG	0.648971	0.017024	0.446295	0.0830688	not_targeting
CCCTTCACCAACATGCCCAC	0.490654	0.314126	0.606481	-0.674466	missense
TTTAGATCAACTGGAATGGA	0.5362	0.17355	0.548364	0.0400942	nonsense
GAATGGATGGTACAGCTGTG	0.700156	0.286372	0.738048	-1.2985	nonsense
ACAGCTGTGTGGTGCTTCTG	0.659409	0.0676857	0.558562	0.5882	silent
GTGTGGTGCTTCTGTGGTGA	0.644718	0.061983	0.488488	0.525484	missense
CCCAATACTTACTGTGCCAA	0.431824	0.176906	0.63531	0.0525755	silent
ACCCAATACTTACTGTGCCA	0.590942	0.137296	0.600968	-0.249772	not_targeting
GAGCTTTCATCATTCACCCT	0.542422	0.176464	0.56001	0.546069	missense
CCACAATTGGGTGGACACCC	0.522509	0.108574	0.526896	-0.485507	missense
GCTGCACAACCACAATTGGG	0.657858	0.650991	0.673817	-1.20008	missense
CTGGCTGCACAACCACAATT	0.414945	0.126685	0.44795	-0.588228	silent
TCTGGCTGCACAACCACAAT	0.435797	0.258532	0.291193	-0.144172	silent
CCAGGGTGTCCACCCAATTG	0.549456	0.121016	0.518988	0.0146149	silent
TTGTCCTCTGTCCAGGCATC	0.339078	0.0571371	0.387667	-0.0280239	missense
GAAGCCATTGTCCTCTGTCC	0.695693	0.0185629	0.517832	0.574195	missense
TGGTTGTGCAGCCAGATGCC	0.458287	0.139615	0.507207	0.303337	nonsense
GCAGCCAGATGCCTGGACAG	0.645293	0.532192	0.676291	0.15836	missense
GATGCCTGGACAGAGGACAA	0.619459	0.190079	0.642022	-0.0467907	missense
ACAGAGGACAATGGCTTCCA	0.64505	0.164268	0.551533	-0.516443	silent
TCACACATCTGCCCAATTGC	0.398314	0.23288	0.369298	-0.452729	missense
TGTTCTCTGTCTCCAGCAAT	0.487505	0.105395	0.294395	0.246165	not_targeting
GTTCTCTGTCTCCAGCAATT	0.346228	0.408101	0.37836	0.191493	not_targeting
AGCAATTGGGCAGATGTGTG	0.656475	0.0256283	0.630274	0.439678	missense
ACCCACTCTCGGGTCACCAC	0.581637	0.083932	0.548343	0.340845	nonsense
GCAGATGTGTGAGGCACCTG	0.67421	0.283378	0.643479	-0.179668	nonsense
ACTGTCCAACACCCACTCTC	0.512769	0.0974045	0.543763	-0.920686	missense
CACTGTCCAACACCCACTCT	0.45584	0.0263395	0.454314	0.0258206	missense
CACCTGTGGTGACCCGAGAG	0.605628	0.0220757	0.598021	0.493802	missense
ACCTGTGGTGACCCGAGAGT	0.632484	0.270146	0.586135	-0.0680945	missense
GGTGACCCGAGAGTGGGTGT	0.641154	0.141758	0.608645	-0.0817444	nonsense
TGTAGCACTCTACCAGTGCC	0.455607	0.217576	0.560669	0.349115	missense
GGGGATCTGGGGTATCAGGT	0.761921	0.171058	0.552337	0.150013	silent
TGTGGGGGATCTGGGGTATC	0.319078	0.023531	0.344192	0.588143	silent
TAGTGGCTGTGGGGGATCTG	0.666281	0.159076	0.535719	0.38847	missense
GTAGTGGCTGTGGGGGATCT	0.561019	0.0263332	0.295071	0.362895	missense
AGTAGTGGCTGTGGGGGATC	0.534838	0.00182705	0.187071	0.631957	missense
GCAGTCAGTAGTGGCTGTGG	0.662331	0.243218	0.57351	0.291938	silent
TGCAGTCAGTAGTGGCTGTG	0.603333	0.0194368	0.559626	0.586904	silent
CTGCAGTCAGTAGTGGCTGT	0.580272	0.0587558	0.465642	0.71488	silent
GCTGCAGTCAGTAGTGGCTG	0.607828	0.184993	0.392113	0.848091	silent
TGGCTGGCTGCAGTCAGTAG	0.6485	0.265213	0.528749	0.518944	not_targeting

## Sheet: Figure5
Figure 5A
grna	score_casrxrf	lfc
CGCGGCGCGGAAGACGCTGTTAT	0.217932	-0.318699
GCGCGGCGCGGAAGACGCTGTTA	0.204224	0.360904
TGCGCGGCGCGGAAGACGCTGTT	0.170735	-0.224372
CATGCGCGGCGCGGAAGACGCTG	0.497518	1.16495
CCATGCGCGGCGCGGAAGACGCT	0.790703	2.32984
TCCATGCGCGGCGCGGAAGACGC	0.782656	2.14371
CTCCATGCGCGGCGCGGAAGACG	0.634956	1.65821
GCTCCATGCGCGGCGCGGAAGAC	0.38909	0.409546
GGCTCCATGCGCGGCGCGGAAGA	0.300049	0.0938942
AGGCTCCATGCGCGGCGCGGAAG	0.395597	0.637473
GGAGGCTCCATGCGCGGCGCGGA	0.394164	0.695579
GGGAGGCTCCATGCGCGGCGCGG	0.413624	0.801661
CGGGAGGCTCCATGCGCGGCGCG	0.386885	0.529844
CCGGGAGGCTCCATGCGCGGCGC	0.250496	-0.0502508
GGCCGGGAGGCTCCATGCGCGGC	0	-1.06322
CGGCCGGGAGGCTCCATGCGCGG	0.204229	0.213594
GGCGGCCGGGAGGCTCCATGCGC	0.21206	0.278975
CGGCGGCCGGGAGGCTCCATGCG	0.189139	0.106547
GCGGCGGCCGGGAGGCTCCATGC	0.092084	-0.510813
CGCGGCGGCCGGGAGGCTCCATG	0.136362	-0.255435
CTCGCGGCGGCCGGGAGGCTCCA	0.258056	0.274037
ACTCGCGGCGGCCGGGAGGCTCC	0.330231	0.87019
CACTCGCGGCGGCCGGGAGGCTC	0.243849	0.020248
ACACTCGCGGCGGCCGGGAGGCT	0.241925	0.390612
GACACTCGCGGCGGCCGGGAGGC	0.118555	-0.481755
GGACACTCGCGGCGGCCGGGAGG	0.0995994	-0.384195
GGGACACTCGCGGCGGCCGGGAG	0.147855	0.110007
AGGGACACTCGCGGCGGCCGGGA	0.25016	0.106468
AAGGGACACTCGCGGCGGCCGGG	0.254616	-0.0429976
AAAGGGACACTCGCGGCGGCCGG	0.259936	0.100938
GGAAAGGGACACTCGCGGCGGCC	0.217665	-0.232015
AGGAAAGGGACACTCGCGGCGGC	0.226364	0.113253
AAGGAAAGGGACACTCGCGGCGG	0.167508	-0.601714
GGAAGGAAAGGGACACTCGCGGC	0.428491	0.7539
AGGAAGGAAAGGGACACTCGCGG	0.474036	0.806881
CAGGAAGGAAAGGGACACTCGCG	0.480359	0.410274
CCAGGAAGGAAAGGGACACTCGC	0.683196	1.4786
GCCAGGAAGGAAAGGGACACTCG	0.707359	1.66716
CGCCAGGAAGGAAAGGGACACTC	0.712009	1.78567
AGCGCCAGGAAGGAAAGGGACAC	0.816154	2.30302
AAGCGCCAGGAAGGAAAGGGACA	0.532304	0.934005
AAAGCGCCAGGAAGGAAAGGGAC	0.526051	0.878549
GAAAGCGCCAGGAAGGAAAGGGA	0.618337	1.46741
GGAAAGCGCCAGGAAGGAAAGGG	0.474219	0.573065
AGGAAAGCGCCAGGAAGGAAAGG	0.636839	1.56341
CAGGAAAGCGCCAGGAAGGAAAG	0.481792	0.888643
CCAGGAAAGCGCCAGGAAGGAAA	0.311112	-0.0645851
CCCAGGAAAGCGCCAGGAAGGAA	0.259757	-0.166698
ACCCAGGAAAGCGCCAGGAAGGA	0.372698	0.54186
AACCCAGGAAAGCGCCAGGAAGG	0.346864	-0.0423114
CAACCCAGGAAAGCGCCAGGAAG	0.597312	1.23065
GCAACCCAGGAAAGCGCCAGGAA	0.615198	1.23764
AGCAACCCAGGAAAGCGCCAGGA	0.810615	1.84768
AAGCAACCCAGGAAAGCGCCAGG	0.802713	1.86545
GAAGCAACCCAGGAAAGCGCCAG	0.84699	1.94748
AGAAGCAACCCAGGAAAGCGCCA	0.869406	1.96478
CAGAAGCAACCCAGGAAAGCGCC	0.827096	1.83308
GCCAGAAGCAACCCAGGAAAGCG	0.649226	1.63927
CCGCCAGAAGCAACCCAGGAAAG	0.284645	-0.067695
GCCGCCAGAAGCAACCCAGGAAA	0.209138	-0.35087
GGCCGCCAGAAGCAACCCAGGAA	0.164628	-0.403317
TGGCCGCCAGAAGCAACCCAGGA	0.233988	-0.157297
ATGGCCGCCAGAAGCAACCCAGG	0.484899	0.861405
ACCATGGCCGCCAGAAGCAACCC	0.409638	0.467033
ACACCATGGCCGCCAGAAGCAAC	0.371777	0.36028
CAACACCATGGCCGCCAGAAGCA	0.359331	0.345016
GCAACACCATGGCCGCCAGAAGC	0.436078	0.633838
CAGCAACACCATGGCCGCCAGAA	0.430095	0.229806
GCAGCAACACCATGGCCGCCAGA	0.513182	0.728011
CAGCAGCAACACCATGGCCGCCA	0.429303	0.636111
ACAGCAGCAACACCATGGCCGCC	0.411738	0.278406
TACAGCAGCAACACCATGGCCGC	0.505425	0.911416
GTACAGCAGCAACACCATGGCCG	0.384491	-0.115741
AGTACAGCAGCAACACCATGGCC	0.493644	0.464676
GAGTACAGCAGCAACACCATGGC	0.492661	0.80766
GGAGTACAGCAGCAACACCATGG	0.414502	0.152405
AGGAGTACAGCAGCAACACCATG	0.66689	1.35049
AAGGAGTACAGCAGCAACACCAT	0.688408	1.49732
AGAAGGAGTACAGCAGCAACACC	0.801738	1.91632
GAGAAGGAGTACAGCAGCAACAC	0.708512	1.44872
GGAGAAGGAGTACAGCAGCAACA	0.590035	0.878902
CGGAGAAGGAGTACAGCAGCAAC	0.442742	0.166505
TCGGAGAAGGAGTACAGCAGCAA	0.514642	0.869706
ATCGGAGAAGGAGTACAGCAGCA	0.593018	0.894745
CATCGGAGAAGGAGTACAGCAGC	0.610408	1.10872
GCATCGGAGAAGGAGTACAGCAG	0.571849	0.744572
GGCATCGGAGAAGGAGTACAGCA	0.658334	1.40809
AGGCATCGGAGAAGGAGTACAGC	0.740214	1.71834
CAGGCATCGGAGAAGGAGTACAG	0.764972	1.76668
CACAGGCATCGGAGAAGGAGTAC	0.608145	1.52579
TCACAGGCATCGGAGAAGGAGTA	0.428323	0.4366
CTCACAGGCATCGGAGAAGGAGT	0.359208	0.239419
CCTCACAGGCATCGGAGAAGGAG	0.443657	0.759764
TCCTCACAGGCATCGGAGAAGGA	0.344734	0.192947
CTCCTCACAGGCATCGGAGAAGG	0.368718	0.384181
GCTCCTCACAGGCATCGGAGAAG	0.399896	0.620651
GGCTCCTCACAGGCATCGGAGAA	0.3398	0.290023
TGGCTCCTCACAGGCATCGGAGA	0.300425	0.0191376
GTGGCTCCTCACAGGCATCGGAG	0.399625	0.375425
GGTGGCTCCTCACAGGCATCGGA	0.569828	1.50504
TGGTGGCTCCTCACAGGCATCGG	0.436821	0.564553
TTGGTGGCTCCTCACAGGCATCG	0.535682	0.95736
GTTGGTGGCTCCTCACAGGCATC	0.544171	1.04149
TGTTGGTGGCTCCTCACAGGCAT	0.573139	1.21352
ATGTTGGTGGCTCCTCACAGGCA	0.416149	0.537978
AATGTTGGTGGCTCCTCACAGGC	0.627522	1.3182
TCAAATGTTGGTGGCTCCTCACA	0.606062	1.04463
CTTCAAATGTTGGTGGCTCCTCA	0.592195	0.864912
AGCTTCAAATGTTGGTGGCTCCT	0.768644	1.72653
ATAGCTTCAAATGTTGGTGGCTC	0.78135	1.6483
CATAGCTTCAAATGTTGGTGGCT	0.466985	0.339934
CCATAGCTTCAAATGTTGGTGGC	0.688493	1.76623
TCCATAGCTTCAAATGTTGGTGG	0.413125	0.564156
CTCCATAGCTTCAAATGTTGGTG	0.27203	-0.087995
GCTCCATAGCTTCAAATGTTGGT	0.193167	-0.0398646
AGCTCCATAGCTTCAAATGTTGG	0.314275	0.614115
GAGCTCCATAGCTTCAAATGTTG	0.120274	-0.287338
TGAGCTCCATAGCTTCAAATGTT	0.0654362	-0.556104
ATGAGCTCCATAGCTTCAAATGT	0.105366	-0.251129
AATGAGCTCCATAGCTTCAAATG	0.162636	0.0325903
CAATGAGCTCCATAGCTTCAAAT	0.21635	0.0979767
CCAATGAGCTCCATAGCTTCAAA	0.289909	0.317287
TACCAATGAGCTCCATAGCTTCA	0.374892	0.627815
TTACCAATGAGCTCCATAGCTTC	0.408006	0.799586
TTTACCAATGAGCTCCATAGCTT	0.264301	-0.156298
GTTTACCAATGAGCTCCATAGCT	0.384995	0.336292
GGTTTACCAATGAGCTCCATAGC	0.585321	1.33079
TTGGTTTACCAATGAGCTCCATA	0.713544	1.51056
TTTGGTTTACCAATGAGCTCCAT	0.70473	1.24156
TCACCAATCTCATAGTAGGGTTT	0.447097	0.598963
TTCACCAATCTCATAGTAGGGTT	0.377875	0.578664
GTTCACCAATCTCATAGTAGGGT	0.240258	-0.222512
CGTTCACCAATCTCATAGTAGGG	0.286014	-0.06749
TCGTTCACCAATCTCATAGTAGG	0.588794	1.60174
CTCGTTCACCAATCTCATAGTAG	0.269109	0.394415
ACTCGTTCACCAATCTCATAGTA	0.173294	-0.260204
TACTCGTTCACCAATCTCATAGT	0.26065	0.218917
CTACTCGTTCACCAATCTCATAG	0.36426	0.592386
TCTACTCGTTCACCAATCTCATA	0.283282	0.536614
ATCTACTCGTTCACCAATCTCAT	0.321479	0.333847
AATCTACTCGTTCACCAATCTCA	0.524486	1.02859
TATAATCTACTCGTTCACCAATC	0.670611	1.48113
CTTATAATCTACTCGTTCACCAA	0.435584	0.440548
ACTTATAATCTACTCGTTCACCA	0.716166	1.55476
CACTTATAATCTACTCGTTCACC	0.569035	0.598977
TACACTTATAATCTACTCGTTCA	0.311183	-0.0496947
TTACACTTATAATCTACTCGTTC	0.363566	0.272328
AGGAGGTATATAGAAGTATCCTT	0.434378	0.961905
GAGGAGGTATATAGAAGTATCCT	0.352654	0.35426
AGAGGAGGTATATAGAAGTATCC	0.498506	0.863401
AAGAGGAGGTATATAGAAGTATC	0.237202	0.0252277
CAAGAGGAGGTATATAGAAGTAT	0.156283	-0.0560075
GCAAGAGGAGGTATATAGAAGTA	0.13065	-0.0987242
GGCAAGAGGAGGTATATAGAAGT	0.0906682	-0.31593
TGGCAAGAGGAGGTATATAGAAG	0.0885334	-0.10173
GTGGCAAGAGGAGGTATATAGAA	0	-0.854794
GGTGGCAAGAGGAGGTATATAGA	0.0726251	-0.257032
TGGGTGGCAAGAGGAGGTATATA	0.0412152	-0.696771
ATGGGTGGCAAGAGGAGGTATAT	0.449147	1.26059
TATGGGTGGCAAGAGGAGGTATA	0.57702	1.46054
GTATGGGTGGCAAGAGGAGGTAT	0.411043	0.607763
TAGTATGGGTGGCAAGAGGAGGT	0.322284	0.169885
ATAGTATGGGTGGCAAGAGGAGG	0.594087	1.14459
AATAGTATGGGTGGCAAGAGGAG	0.752789	1.87176
AAATAGTATGGGTGGCAAGAGGA	0.746339	1.61559
ACAAATAGTATGGGTGGCAAGAG	0.857288	2.14305
TCACAAATAGTATGGGTGGCAAG	0.973578	2.25659
ATCACAAATAGTATGGGTGGCAA	0.877713	1.74654
GATCACAAATAGTATGGGTGGCA	0.564039	0.556618
CGATCACAAATAGTATGGGTGGC	0.599885	1.11605
TCCGATCACAAATAGTATGGGTG	0.260622	0.0369123
ATTCCGATCACAAATAGTATGGG	0.436123	0.722583
TGATTCCGATCACAAATAGTATG	0.0494181	-0.497344
ATGATTCCGATCACAAATAGTAT	0.0546709	-0.414808
TATGATTCCGATCACAAATAGTA	0.107721	-0.116125
GTATGATTCCGATCACAAATAGT	0.173198	0.0612394
TGTATGATTCCGATCACAAATAG	0.206193	0.165901
CCATGTATGATTCCGATCACAAA	0.446867	1.03674
GCCATGTATGATTCCGATCACAA	0.64552	1.31296
AGCCATGTATGATTCCGATCACA	0.975742	2.19335
TAGCCATGTATGATTCCGATCAC	0.942861	2.28546
GGTAGCCATGTATGATTCCGATC	0.54376	1.06549
AGGTAGCCATGTATGATTCCGAT	0.550733	0.933517
CAGGTAGCCATGTATGATTCCGA	0.600156	1.04985
ACAGGTAGCCATGTATGATTCCG	0.568374	1.19043
GACAGGTAGCCATGTATGATTCC	0.317427	0.536571
AGACAGGTAGCCATGTATGATTC	0.195024	-0.0277707
GAGACAGGTAGCCATGTATGATT	0.151037	-0.20344
TGAGACAGGTAGCCATGTATGAT	0.205893	0.230724
CTGAGACAGGTAGCCATGTATGA	0.186744	-0.0973479
TCTGAGACAGGTAGCCATGTATG	0.338438	0.260114
ATCTGAGACAGGTAGCCATGTAT	0.510682	1.03416
CATCTGAGACAGGTAGCCATGTA	0.440114	0.451727
TCATCTGAGACAGGTAGCCATGT	0.686409	1.41014
GTCATCTGAGACAGGTAGCCATG	0.746602	1.68386
CGTCATCTGAGACAGGTAGCCAT	0.708775	1.48238
GCGTCATCTGAGACAGGTAGCCA	0.478789	0.520151
GGCGTCATCTGAGACAGGTAGCC	0.331229	0.35134
AGGCGTCATCTGAGACAGGTAGC	0.441733	0.823994
CAGGCGTCATCTGAGACAGGTAG	0.330388	0.123275
ACAGGCGTCATCTGAGACAGGTA	0.41016	0.647517
AACAGGCGTCATCTGAGACAGGT	0.523724	0.815432
TAACAGGCGTCATCTGAGACAGG	0.490788	0.489334
ATAACAGGCGTCATCTGAGACAG	0.510992	0.584939
TATAACAGGCGTCATCTGAGACA	0.320178	0.0168468
CTATAACAGGCGTCATCTGAGAC	0.230907	-0.18533
TCTCTATAACAGGCGTCATCTGA	0.363097	0.194531
TTTCTCTATAACAGGCGTCATCT	0.642744	1.29802
TGTTTCTCTATAACAGGCGTCAT	0.705893	1.39743
ATGTTTCTCTATAACAGGCGTCA	0.596962	0.968744
CATGTTTCTCTATAACAGGCGTC	0.734546	1.56679
GACATGTTTCTCTATAACAGGCG	0.414931	0.513318
GGACATGTTTCTCTATAACAGGC	0.358335	0.150062
TGGACATGTTTCTCTATAACAGG	0.223315	0.0486257
ATGGACATGTTTCTCTATAACAG	0.238203	0.216492
TATGGACATGTTTCTCTATAACA	0.192101	0.0289108
ATATGGACATGTTTCTCTATAAC	0.198749	-0.0982345
CGTATATATGGACATGTTTCTCT	0.247946	-0.0695887
CCCGTATATATGGACATGTTTCT	0.272727	0.0102234
TCCCGTATATATGGACATGTTTC	0.426158	1.04439
ATCCCGTATATATGGACATGTTT	0.439047	0.826146
GATCCCGTATATATGGACATGTT	0.744196	1.83316
GGATCCCGTATATATGGACATGT	0.80122	1.80826
AGGATCCCGTATATATGGACATG	0.813768	2.14157
AAGGATCCCGTATATATGGACAT	0.578261	1.42211
AAAGGATCCCGTATATATGGACA	0.321033	0.41884
TAAAGGATCCCGTATATATGGAC	0.280421	0.253362
TTAAAGGATCCCGTATATATGGA	0.07802	-0.516224
GCCATTTAAAGGATCCCGTATAT	0.312673	-0.0814702
GGCCATTTAAAGGATCCCGTATA	0.367272	0.451272
TGGCCATTTAAAGGATCCCGTAT	0.469655	0.345748
TTGGCCATTTAAAGGATCCCGTA	0.809062	1.84501
CTTGGCCATTTAAAGGATCCCGT	0.857553	1.98963
GCTTGGCCATTTAAAGGATCCCG	0.849239	1.9093
TGCTTGGCCATTTAAAGGATCCC	0.801479	1.88935
CTGCTTGGCCATTTAAAGGATCC	0.609861	1.69642
ACTGCTTGGCCATTTAAAGGATC	0.215355	0.119424
GACTGCTTGGCCATTTAAAGGAT	0.151765	-0.0571724
GGGACTGCTTGGCCATTTAAAGG	0.0285412	-0.622442
AGGGACTGCTTGGCCATTTAAAG	0.0368367	-0.745377
CAGGGACTGCTTGGCCATTTAAA	0.223793	0.462081
TGCAGGGACTGCTTGGCCATTTA	0.335756	0.211619
TTGCAGGGACTGCTTGGCCATTT	0.358013	0.171487
TTTGCAGGGACTGCTTGGCCATT	0.380661	0.482312
ATTTGCAGGGACTGCTTGGCCAT	0.529123	0.967064
CATTTGCAGGGACTGCTTGGCCA	0.303614	-0.0485895
CCATTTGCAGGGACTGCTTGGCC	0.222531	0.0305656
CCCATTTGCAGGGACTGCTTGGC	0.161304	-0.329628
TCCCATTTGCAGGGACTGCTTGG	0.17265	-0.491069
GTCCCATTTGCAGGGACTGCTTG	0.0784359	-0.625074
AGTCCCATTTGCAGGGACTGCTT	0.244228	0.384583
AAGTCCCATTTGCAGGGACTGCT	0.14729	-0.266618
TAAGTCCCATTTGCAGGGACTGC	0.163158	-0.131078
GTAAGTCCCATTTGCAGGGACTG	0.229807	0.0818989
CGTAAGTCCCATTTGCAGGGACT	0.161941	-0.121705
TCGTAAGTCCCATTTGCAGGGAC	0.116644	-0.445605
CTCGTAAGTCCCATTTGCAGGGA	0.211671	-0.108045
AACTCGTAAGTCCCATTTGCAGG	0.162051	-0.597021
CAAACTCGTAAGTCCCATTTGCA	0.212574	-0.480732
CCAAACTCGTAAGTCCCATTTGC	0.246018	-0.191171
ACCAAACTCGTAAGTCCCATTTG	0.20743	-0.223876
AACCAAACTCGTAAGTCCCATTT	0.35638	0.449166
TAACCAAACTCGTAAGTCCCATT	0.311153	-0.282157
ATAACCAAACTCGTAAGTCCCAT	0.406874	0.331912
GATAACCAAACTCGTAAGTCCCA	0.396713	0.176895
TGATAACCAAACTCGTAAGTCCC	0.409474	0.102602
CTGATAACCAAACTCGTAAGTCC	0.22015	-0.12154
TCTGATAACCAAACTCGTAAGTC	0.148367	-0.305536
ATCTGATAACCAAACTCGTAAGT	0.145342	-0.38682
GCATCTGATAACCAAACTCGTAA	0.210085	0.0404538
TGCATCTGATAACCAAACTCGTA	0.192306	-0.162164
GTGCATCTGATAACCAAACTCGT	0.249797	-0.146703
AGTGCATCTGATAACCAAACTCG	0.561937	0.927312
AAGTGCATCTGATAACCAAACTC	0.367654	0.189016
TAAAGTGCATCTGATAACCAAAC	0.193667	-0.0588407
ATAAAGTGCATCTGATAACCAAA	0.110347	-0.229768
AATAAAGTGCATCTGATAACCAA	0.342767	0.511627
AAATAAAGTGCATCTGATAACCA	0.40173	0.718664
ACAAATAAAGTGCATCTGATAAC	0.271346	0.162507
TACAAATAAAGTGCATCTGATAA	0.125113	-0.306062
TTACAAATAAAGTGCATCTGATA	0.363803	0.585802
ATTACAAATAAAGTGCATCTGAT	0.369395	-0.254064
CATTACAAATAAAGTGCATCTGA	0.663491	1.18253
CCTCATTACAAATAAAGTGCATC	0.619363	1.21111
CCCTCATTACAAATAAAGTGCAT	0.349246	0.369815
ACCCTCATTACAAATAAAGTGCA	0.277989	0.261788
AACCCTCATTACAAATAAAGTGC	0.126166	-0.388705
TAACCCTCATTACAAATAAAGTG	0.148646	0.125638
ATAACCCTCATTACAAATAAAGT	0.0458023	-0.501693
AATAACCCTCATTACAAATAAAG	0.0186013	-0.590494
GTAATAACCCTCATTACAAATAA	0.0942994	-0.102376
AGTAATAACCCTCATTACAAATA	0.00698776	-0.755595
AAGTAATAACCCTCATTACAAAT	0.089055	-0.289332
TTAAGTAATAACCCTCATTACAA	0.149207	-0.0591239
CAATTAAGTAATAACCCTCATTA	0.359931	-0.224706
CCAATTAAGTAATAACCCTCATT	0.635786	1.05392
ACCAATTAAGTAATAACCCTCAT	0.799615	1.86328
CACCAATTAAGTAATAACCCTCA	0.860127	1.95121
TCACCAATTAAGTAATAACCCTC	0.758885	1.88009
TTCACCAATTAAGTAATAACCCT	0.639696	1.692
CTTCACCAATTAAGTAATAACCC	0.615952	1.59297
TCTTCACCAATTAAGTAATAACC	0.168269	-0.116814
TTCTTCACCAATTAAGTAATAAC	0	-0.850965
GATCCTTTAAGTTCACAATATAG	0.0161523	-0.504787
TGATCCTTTAAGTTCACAATATA	0	-0.73904
ACTGATCCTTTAAGTTCACAATA	0.0995282	-0.430887
CTACTGATCCTTTAAGTTCACAA	0.318346	0.220043
GCTACTGATCCTTTAAGTTCACA	0.45272	1.09909
TGCTACTGATCCTTTAAGTTCAC	0.291347	0.332673
TTGCTACTGATCCTTTAAGTTCA	0.0962704	-0.304286
ATTGCTACTGATCCTTTAAGTTC	0.113207	-0.102231
AATTGCTACTGATCCTTTAAGTT	0.0615168	-0.444394
CAAATTGCTACTGATCCTTTAAG	0.201651	-0.022316
CCAAATTGCTACTGATCCTTTAA	0.0394199	-0.542309
TCCAAATTGCTACTGATCCTTTA	0.339248	0.518418
GCTCCAAATTGCTACTGATCCTT	0.422328	0.56057
CGCTCCAAATTGCTACTGATCCT	0.692613	1.64329
CCGCTCCAAATTGCTACTGATCC	0.461757	0.756548
ACCGCTCCAAATTGCTACTGATC	0.499609	1.03462
TACCGCTCCAAATTGCTACTGAT	0.333759	-0.0966194
TTACCGCTCCAAATTGCTACTGA	0.495816	0.807718
CTTACCGCTCCAAATTGCTACTG	0.642208	1.7646
GCTTACCGCTCCAAATTGCTACT	0.332045	0.404738
GGCTTACCGCTCCAAATTGCTAC	0.19638	-0.0114077
GGGCTTACCGCTCCAAATTGCTA	0.193607	0.0707489
GAGGTGGTGTACACAAAACCTTT	0.192194	0.0478186
GGAGGTGGTGTACACAAAACCTT	0.183286	-0.0438773
TTGGAGGTGGTGTACACAAAACC	0.292639	0.271639
TTTGGAGGTGGTGTACACAAAAC	0.173295	-0.116663
TTCTACTTCACTAAAGGTGTGTT	0.215926	-0.407258
ACTTCTACTTCACTAAAGGTGTG	0.635562	1.83337
TACTTCTACTTCACTAAAGGTGT	0.366196	0.540924
ATACTTCTACTTCACTAAAGGTG	0.346195	0.319107
AATACTTCTACTTCACTAAAGGT	0.393857	0.703753
TCAAATACTTCTACTTCACTAAA	0.108573	-0.301887
CTCAAATACTTCTACTTCACTAA	0.221643	-0.0638076
ACTCAAATACTTCTACTTCACTA	0.257438	0.142597
TACTCAAATACTTCTACTTCACT	0.253188	0.0537072
GATACTCAAATACTTCTACTTCA	0.314938	0.278472
AGATACTCAAATACTTCTACTTC	0.295551	0.113946
CAAGATACTCAAATACTTCTACT	0.462736	0.856274
TCAAGATACTCAAATACTTCTAC	0.489589	1.29257
ATCAAGATACTCAAATACTTCTA	0.169174	0.0548475
CATCAAGATACTCAAATACTTCT	0.0847348	-0.464425
CTGCATCAAGATACTCAAATACT	0.159826	0.00591184
ACTGCATCAAGATACTCAAATAC	0.262877	0.383449
TACTGCATCAAGATACTCAAATA	0.162792	-0.00991302
GTTACTGCATCAAGATACTCAAA	0.2008	0.192812
AGTTACTGCATCAAGATACTCAA	0.288761	0.209916
AAGTTACTGCATCAAGATACTCA	0.35859	0.522712
ATAAGTTACTGCATCAAGATACT	0.54764	1.16763
TATAAGTTACTGCATCAAGATAC	0.525111	1.02274
CTATAAGTTACTGCATCAAGATA	0.130328	-0.183573
ACTATAAGTTACTGCATCAAGAT	0.560371	1.26705
CAACTATAAGTTACTGCATCAAG	0.687104	1.49456
ACAACTATAAGTTACTGCATCAA	0.570602	0.640988
CACAACTATAAGTTACTGCATCA	0.861915	1.99178
TCACAACTATAAGTTACTGCATC	0.809675	1.85303
ATCACAACTATAAGTTACTGCAT	0.568526	1.38119
GATCACAACTATAAGTTACTGCA	0.701697	1.47547
AGGATCACAACTATAAGTTACTG	0.350155	0.498371
CAGGATCACAACTATAAGTTACT	0.150929	-0.000225792
GCAGGATCACAACTATAAGTTAC	0.129372	-0.0837984
TGCAGGATCACAACTATAAGTTA	0.0791239	-0.470494
GTGCAGGATCACAACTATAAGTT	0.121644	-0.149503
GGTGCAGGATCACAACTATAAGT	0.157786	-0.0701872
AGGTGCAGGATCACAACTATAAG	0.087527	-0.37022
CAGGTGCAGGATCACAACTATAA	0.0380229	-0.638538
CCAGGTGCAGGATCACAACTATA	0.20434	0.132452
GTCCAGGTGCAGGATCACAACTA	0.368284	0.800084
GGTCCAGGTGCAGGATCACAACT	0.164802	-0.361621
TGGTCCAGGTGCAGGATCACAAC	0.295875	0.177444
CTGGTCCAGGTGCAGGATCACAA	0.4466	0.664718
TCTGGTCCAGGTGCAGGATCACA	0.559507	1.0917
ATCTGGTCCAGGTGCAGGATCAC	0.676408	1.5839
GATCTGGTCCAGGTGCAGGATCA	0.387096	0.473777
TGGATCTGGTCCAGGTGCAGGAT	0.170957	-0.219926
ATGGATCTGGTCCAGGTGCAGGA	0.664857	1.42997
AATGGATCTGGTCCAGGTGCAGG	0.754423	1.72343
AAATGGATCTGGTCCAGGTGCAG	0.8192	1.99301
AAAATGGATCTGGTCCAGGTGCA	0.661469	1.6001
GAAAATGGATCTGGTCCAGGTGC	0.55016	1.04864
TGAAAATGGATCTGGTCCAGGTG	0.586748	1.35269
GTGAAAATGGATCTGGTCCAGGT	0.77556	1.67104
AGTGAAAATGGATCTGGTCCAGG	0.816566	1.79571
AAGTGAAAATGGATCTGGTCCAG	0.743797	1.25968
ATAAGTGAAAATGGATCTGGTCC	0.423182	0.602417
CAATAAGTGAAAATGGATCTGGT	0.829131	1.72155
TCCAATAAGTGAAAATGGATCTG	0.7219	1.76121
CTCCAATAAGTGAAAATGGATCT	0.227625	0.139921
TCTCCAATAAGTGAAAATGGATC	0.141478	-0.332831
CTCTCCAATAAGTGAAAATGGAT	0.106339	-0.289327
CTCTCTCCAATAAGTGAAAATGG	0.235702	0.215995
GCTCTCTCCAATAAGTGAAAATG	0.140737	-0.0661014
TGCTCTCTCCAATAAGTGAAAAT	0	-0.907285
GTGCTCTCTCCAATAAGTGAAAA	0.178726	0.212724
TCGTGCTCTCTCCAATAAGTGAA	0.0305723	-0.862079
ATCGTGCTCTCTCCAATAAGTGA	0.155915	0.256687
AATCGTGCTCTCTCCAATAAGTG	0.176631	0.105424
AAATCGTGCTCTCTCCAATAAGT	0.134971	-0.30251
TAAATCGTGCTCTCTCCAATAAG	0.166649	-0.0013283
ATAAATCGTGCTCTCTCCAATAA	0.190242	0.015876
AATAAATCGTGCTCTCTCCAATA	0.308224	0.356675
CAATAAATCGTGCTCTCTCCAAT	0.50542	0.80114
ACAATAAATCGTGCTCTCTCCAA	0.664204	1.31721
CACAATAAATCGTGCTCTCTCCA	0.785974	1.64202
CCACAATAAATCGTGCTCTCTCC	0.908565	2.25246
CACCACAATAAATCGTGCTCTCT	0.848614	2.00127
TCACCACAATAAATCGTGCTCTC	0.801327	1.53985
GTCACCACAATAAATCGTGCTCT	0.632721	0.853638
TGTCACCACAATAAATCGTGCTC	0.666213	1.12542
TTGTCACCACAATAAATCGTGCT	0.413934	0.452456
ATTGTCACCACAATAAATCGTGC	0.383154	0.326398
AATTGTCACCACAATAAATCGTG	0.306295	0.569603
GAATTGTCACCACAATAAATCGT	0.0983827	-0.4666
TGAATTGTCACCACAATAAATCG	0.217959	0.397703
ACTGAATTGTCACCACAATAAAT	0.123101	-0.363875
CACTGAATTGTCACCACAATAAA	0.177409	0.0462824
ACACTGAATTGTCACCACAATAA	0.26333	0.183537
CCACACTGAATTGTCACCACAAT	0.688201	1.4101
TCCACACTGAATTGTCACCACAA	0.618517	0.698039
CTCCACACTGAATTGTCACCACA	0.897616	1.76265
ACTCCACACTGAATTGTCACCAC	0.916978	2.25067
CGACTCCACACTGAATTGTCACC	0.433381	0.596513
ACGACTCCACACTGAATTGTCAC	0.32844	0.579083
CACGACTCCACACTGAATTGTCA	0.206376	-0.0469191
GCACGACTCCACACTGAATTGTC	0.192066	-0.0359203
AGCACGACTCCACACTGAATTGT	0.22132	0.175526
CAGCACGACTCCACACTGAATTG	0.193862	-0.00760443
GCAGCACGACTCCACACTGAATT	0.202379	0.0475762
AGCAGCACGACTCCACACTGAAT	0.25622	0.241342
GAGCAGCACGACTCCACACTGAA	0.285288	-0.0567679
GGAGCAGCACGACTCCACACTGA	0.311138	0.202792
TGGAGCAGCACGACTCCACACTG	0.278404	0.212906
CTGGAGCAGCACGACTCCACACT	0.248007	0.00042081
TCTGGAGCAGCACGACTCCACAC	0.255443	0.162406
ACTCTGGAGCAGCACGACTCCAC	0.267256	-0.012517
CACTCTGGAGCAGCACGACTCCA	0.259454	-0.230527
ACACTCTGGAGCAGCACGACTCC	0.475164	0.338176
TTTACACTCTGGAGCAGCACGAC	0.39219	0.245122
ACTTTACACTCTGGAGCAGCACG	0.283197	-0.201441
CACTTTACACTCTGGAGCAGCAC	0.32664	0.232898
CCACTTTACACTCTGGAGCAGCA	0.418897	0.361601
ACCACTTTACACTCTGGAGCAGC	0.554459	1.2024
TGACCACTTTACACTCTGGAGCA	0.269843	-0.134775
TTGACCACTTTACACTCTGGAGC	0.319115	0.402233
TTTGACCACTTTACACTCTGGAG	0.301665	0.170184
ATTTGACCACTTTACACTCTGGA	0.546912	1.10748
CATTTGACCACTTTACACTCTGG	0.56312	1.05308
ACATTTGACCACTTTACACTCTG	0.668284	1.45569
GACATTTGACCACTTTACACTCT	0.509629	1.05402
CGACATTTGACCACTTTACACTC	0.493448	0.982338
ATCGACATTTGACCACTTTACAC	0.526834	1.41963
AATCGACATTTGACCACTTTACA	0.420239	0.919003
GAAATCGACATTTGACCACTTTA	0.436573	0.754158
GGAAATCGACATTTGACCACTTT	0.769425	2.00352
TGGAAATCGACATTTGACCACTT	0.854861	1.90315
CTGGAAATCGACATTTGACCACT	0.898437	2.17604
TACTGGAAATCGACATTTGACCA	0.341305	0.405753
CTACTGGAAATCGACATTTGACC	0.327267	0.354192
ACTACTGGAAATCGACATTTGAC	0.351463	0.558457
GACTACTGGAAATCGACATTTGA	0.332257	0.424613
CGACTACTGGAAATCGACATTTG	0.346349	0.443591
TCGACTACTGGAAATCGACATTT	0.344821	0.244478
TTCGACTACTGGAAATCGACATT	0.459804	0.794503
TTTCGACTACTGGAAATCGACAT	0.536329	1.34722
TTTCCAAATCCTGATATCTGTTT	0.0988139	-0.211676
CATAACTGTTGCTTTGTAGTAAA	0.172509	-0.214687
AACATAACTGTTGCTTTGTAGTA	0.270791	0.358236
AAACATAACTGTTGCTTTGTAGT	0.274996	0.193647
TCAAACATAACTGTTGCTTTGTA	0.245782	-0.246915
TTCAAACATAACTGTTGCTTTGT	0.377277	0.801346
CATTCAAACATAACTGTTGCTTT	0.42056	0.766871
CGCATTCAAACATAACTGTTGCT	0.516293	0.689039
TCGCATTCAAACATAACTGTTGC	0.705846	2.00614
ATCGCATTCAAACATAACTGTTG	0.250448	0.125337
TATCGCATTCAAACATAACTGTT	0.214937	0.224291
TTATCGCATTCAAACATAACTGT	0.286177	0.206299
CTTATCGCATTCAAACATAACTG	0.333633	0.600792
CCCTTATCGCATTCAAACATAAC	0.0853999	-0.412425
ACCCTTATCGCATTCAAACATAA	0.114197	-0.161842
AACCCTTATCGCATTCAAACATA	0.091327	-0.401832
AAACCCTTATCGCATTCAAACAT	0.127652	-0.170803
AAAACCCTTATCGCATTCAAACA	0.238906	0.520039
TGTGTCGCTGCCATCGAGGTAAA	0.456996	0.87243
TTGTGTCGCTGCCATCGAGGTAA	0.384778	0.377532
AATTGTGTCGCTGCCATCGAGGT	0.688411	1.80766
CAATTGTGTCGCTGCCATCGAGG	0.875941	2.28422
ACAATTGTGTCGCTGCCATCGAG	0.986787	2.41184
GACAATTGTGTCGCTGCCATCGA	0.939975	2.36707
AGACAATTGTGTCGCTGCCATCG	0.988424	2.41863
CAGACAATTGTGTCGCTGCCATC	1	2.47103
ACAGACAATTGTGTCGCTGCCAT	0.963123	2.10229
CACAGACAATTGTGTCGCTGCCA	0.847145	1.5618
TCACAGACAATTGTGTCGCTGCC	0.94182	2.23626
GTCACAGACAATTGTGTCGCTGC	0.914887	2.19987
TGTCACAGACAATTGTGTCGCTG	0.870953	1.88649
ACTGTCACAGACAATTGTGTCGC	0.728583	1.61173
TACTGTCACAGACAATTGTGTCG	0.276749	-0.0881705
GTTACTGTCACAGACAATTGTGT	0.246642	0.165363
TGTTACTGTCACAGACAATTGTG	0.309428	0.440876
CTGTTACTGTCACAGACAATTGT	0.217852	0.0401112
ACTGTTACTGTCACAGACAATTG	0.238671	0.124935
TACTGTTACTGTCACAGACAATT	0.188254	-0.168226
AAGTACTGTTACTGTCACAGACA	0.807408	2.3242
CAAGTACTGTTACTGTCACAGAC	0.951722	2.21502
CCAAGTACTGTTACTGTCACAGA	0.937115	2.26026
CCCAAGTACTGTTACTGTCACAG	0.91856	2.14937
TCCCAAGTACTGTTACTGTCACA	0.903301	2.27702
ATCCCAAGTACTGTTACTGTCAC	0.731597	1.77443
GATCCCAAGTACTGTTACTGTCA	0.422387	1.09001
GGGATCCCAAGTACTGTTACTGT	0.401164	0.724827
CTTTAAGACACTTTGGAACTGGG	0.356865	-0.0274814
CACTTTAAGACACTTTGGAACTG	0.363139	0.0939157
ACACTTTAAGACACTTTGGAACT	0.233801	-0.0184518
TCGACACTTTAAGACACTTTGGA	0.218652	-0.262455
AGTCGACACTTTAAGACACTTTG	0.256208	-0.152222
AAGTCGACACTTTAAGACACTTT	0.21806	-0.159058
AAGAAGTCGACACTTTAAGACAC	0.221925	0.0841581
GAAGAAGTCGACACTTTAAGACA	0.094794	-0.258391
GGAAGAAGTCGACACTTTAAGAC	0.0439525	-0.474067
GTGGAAGAAGTCGACACTTTAAG	0	-0.736113
AGTGGAAGAAGTCGACACTTTAA	0.133306	-0.0409103
TAGTGGAAGAAGTCGACACTTTA	0.195382	-0.122642
GTAGTGGAAGAAGTCGACACTTT	0.200461	-0.329677
TGTAGTGGAAGAAGTCGACACTT	0.344327	0.186288
TTGTAGTGGAAGAAGTCGACACT	0.573327	1.10863
TTTGTAGTGGAAGAAGTCGACAC	0.577357	0.823538
GAGGCACTGGACGCTGGAGATTT	0.202103	-0.133185
TGAGGCACTGGACGCTGGAGATT	0.335132	0.0636428
CTGAGGCACTGGACGCTGGAGAT	0.349314	0.356753
CCTGAGGCACTGGACGCTGGAGA	0.366263	0.302387
ACCTGAGGCACTGGACGCTGGAG	0.537737	1.22285
GGACCTGAGGCACTGGACGCTGG	0.587595	1.40559
AGGACCTGAGGCACTGGACGCTG	0.635028	1.62529
TAGGACCTGAGGCACTGGACGCT	0.365203	0.106466
CTAGGACCTGAGGCACTGGACGC	0.3736	0.267773
AGGCCTAGGACCTGAGGCACTGG	0.192967	-0.192196
GTAGGCCTAGGACCTGAGGCACT	0.303762	0.261507
AGTAGGCCTAGGACCTGAGGCAC	0.264169	-0.0128048
AAGTAGGCCTAGGACCTGAGGCA	0.158363	-0.380697
TAAGTAGGCCTAGGACCTGAGGC	0.242728	0.0217249
TGTAAGTAGGCCTAGGACCTGAG	0.440509	0.505696
TTGTAAGTAGGCCTAGGACCTGA	0.45188	0.512489
CTTGTAAGTAGGCCTAGGACCTG	0.429917	0.48815
GCTTGTAAGTAGGCCTAGGACCT	0.371037	0.221948
GGCTTGTAAGTAGGCCTAGGACC	0.215159	-0.132555
AGGCTTGTAAGTAGGCCTAGGAC	0.244548	0.116402
GAGGCTTGTAAGTAGGCCTAGGA	0.327953	0.425047
GGAGGCTTGTAAGTAGGCCTAGG	0.425357	0.77109
TGGAGGCTTGTAAGTAGGCCTAG	0.392611	0.595089
CTGGAGGCTTGTAAGTAGGCCTA	0.330032	0.195517
GACTGGAGGCTTGTAAGTAGGCC	0.232023	0.0029275
AGACTGGAGGCTTGTAAGTAGGC	0.292363	0.17749
GAGACTGGAGGCTTGTAAGTAGG	0.319206	0.440899
TGAGACTGGAGGCTTGTAAGTAG	0.150479	-0.175885
TTTGAGACTGGAGGCTTGTAAGT	0.0779911	-0.57983
ATTTGAGACTGGAGGCTTGTAAG	0.377359	0.50593
TAATTTGAGACTGGAGGCTTGTA	0.497241	0.837901
ATAATTTGAGACTGGAGGCTTGT	0.645658	1.37045
GGATAATTTGAGACTGGAGGCTT	0.448326	0.27639
TGGATAATTTGAGACTGGAGGCT	0.236351	-0.544144
CTGGATAATTTGAGACTGGAGGC	0.261496	0.0947893
CCTGGATAATTTGAGACTGGAGG	0.287605	-0.0403983
TCCTGGATAATTTGAGACTGGAG	0.404287	0.527479
TATCCTGGATAATTTGAGACTGG	0.614342	1.10497
ATATCCTGGATAATTTGAGACTG	0.521379	0.633871
GATATCCTGGATAATTTGAGACT	0.16977	-0.184971
GGATATCCTGGATAATTTGAGAC	0.137314	-0.256202
AGGATATCCTGGATAATTTGAGA	0.070941	-0.555977
TAGGATATCCTGGATAATTTGAG	0.145223	-0.0187721
TTAGGATATCCTGGATAATTTGA	0.104325	-0.313079
TTTAGGATATCCTGGATAATTTG	0.166157	0.030511
GTTTAGGATATCCTGGATAATTT	0.152271	-0.143622
GGTTTAGGATATCCTGGATAATT	0.191106	0.102371
CAGGTTTAGGATATCCTGGATAA	0.201015	-0.0664148
TCAGGTTTAGGATATCCTGGATA	0.211384	-0.365766
CTCAGGTTTAGGATATCCTGGAT	0.307911	0.279186
CCTCAGGTTTAGGATATCCTGGA	0.622611	1.54236
TCCTCAGGTTTAGGATATCCTGG	0.41324	0.537751
CTTCCTCAGGTTTAGGATATCCT	0.300277	-0.0774064
CCTTCCTCAGGTTTAGGATATCC	0.416053	0.780292
TCCTTCCTCAGGTTTAGGATATC	0.236762	0.218495
TTCCTTCCTCAGGTTTAGGATAT	0.160438	-0.111425
ATTCCTTCCTCAGGTTTAGGATA	0.173951	0.0757336
TATTCCTTCCTCAGGTTTAGGAT	0.179003	-0.0565826
GTATTCCTTCCTCAGGTTTAGGA	0.205234	-0.411332
AAGTATTCCTTCCTCAGGTTTAG	0.35065	0.43041
CAAGTATTCCTTCCTCAGGTTTA	0.330303	0.577995
TCAAGTATTCCTTCCTCAGGTTT	0.168053	-0.365774
GTCAAGTATTCCTTCCTCAGGTT	0.221629	-0.145164
TGTCAAGTATTCCTTCCTCAGGT	0.579711	1.02041
CTGTCAAGTATTCCTTCCTCAGG	0.470938	0.596593
ACTGTCAAGTATTCCTTCCTCAG	0.645766	1.16837
AACTGTCAAGTATTCCTTCCTCA	0.658467	1.21089
CCAAACTGTCAAGTATTCCTTCC	0.533596	1.12464
TCCAAACTGTCAAGTATTCCTTC	0.371103	0.645387
ATCCAAACTGTCAAGTATTCCTT	0.399515	0.816035
ACATCCAAACTGTCAAGTATTCC	0.379526	0.867527
AACATCCAAACTGTCAAGTATTC	0.177633	0.0252
CAAACATCCAAACTGTCAAGTAT	0.219698	-0.0828034
CCAAACATCCAAACTGTCAAGTA	0.254094	0.138448
CCCAAACATCCAAACTGTCAAGT	0.575419	1.21546
ACCCAAACATCCAAACTGTCAAG	0.558796	0.93876
GACCCAAACATCCAAACTGTCAA	0.201721	-0.198242
TGACCCAAACATCCAAACTGTCA	0.23563	0.188737
ATGACCCAAACATCCAAACTGTC	0.462298	0.798029
AATGACCCAAACATCCAAACTGT	0.481593	0.47346
CAATGACCCAAACATCCAAACTG	0.683469	1.70896
AGCAATGACCCAAACATCCAAAC	0.528357	0.893722
CAGCAATGACCCAAACATCCAAA	0.401169	0.599438
ACAGCAATGACCCAAACATCCAA	0.411862	0.751816
CACAGCAATGACCCAAACATCCA	0.370018	0.49519
TCACAGCAATGACCCAAACATCC	0.474512	0.779372
ATCACAGCAATGACCCAAACATC	0.485817	0.711069
AATCACAGCAATGACCCAAACAT	0.81741	2.10394
CAATCACAGCAATGACCCAAACA	0.880594	2.25789
ACAATCACAGCAATGACCCAAAC	0.96245	2.21569
AACAATCACAGCAATGACCCAAA	0.934009	2.04051
TAACAATCACAGCAATGACCCAA	0.907088	1.97053
ATAACAATCACAGCAATGACCCA	0.938424	2.2848
AATAACAATCACAGCAATGACCC	0.757207	1.34176
CAATAACAATCACAGCAATGACC	0.711166	1.28215
GCAATAACAATCACAGCAATGAC	0.807196	1.90459
GGCAATAACAATCACAGCAATGA	0.760032	1.54145
TGGCAATAACAATCACAGCAATG	0.693504	1.3296
ATGGCAATAACAATCACAGCAAT	0.778246	1.85356
TATGGCAATAACAATCACAGCAA	0.786682	1.55302
AACTATGGCAATAACAATCACAG	0.522459	0.885352
ACAACTATGGCAATAACAATCAC	0.266377	0.143803
AACAACTATGGCAATAACAATCA	0.0822135	-0.404912
CAACAACTATGGCAATAACAATC	0.0960106	-0.323766
CCAACAACTATGGCAATAACAAT	0.0898604	-0.466954
TCCAACAACTATGGCAATAACAA	0.178266	0.195594
ACTCCAACAACTATGGCAATAAC	0.469343	0.762123
AACTCCAACAACTATGGCAATAA	0.158589	-0.370876
CAACTCCAACAACTATGGCAATA	0.345518	0.46262
GCAACTCCAACAACTATGGCAAT	0.395075	0.73269
TGCAACTCCAACAACTATGGCAA	0.363472	0.084605
CTGCAACTCCAACAACTATGGCA	0.383072	0.338599
ACTGCAACTCCAACAACTATGGC	0.418434	0.658214
TACTGCAACTCCAACAACTATGG	0.374802	0.53444
ATTACTGCAACTCCAACAACTAT	0.140438	-0.151195
AATTACTGCAACTCCAACAACTA	0.221852	0.039802
AAATTACTGCAACTCCAACAACT	0.514468	0.723768
ACAAATTACTGCAACTCCAACAA	0.551036	0.587615
CACAAATTACTGCAACTCCAACA	0.809784	1.8294
ACACAAATTACTGCAACTCCAAC	0.690383	1.24115
AACACAAATTACTGCAACTCCAA	0.745399	1.83053
CAACACAAATTACTGCAACTCCA	0.851832	1.64472
ACAACACAAATTACTGCAACTCC	0.888314	2.11281
GGACAACACAAATTACTGCAACT	0.687648	1.12231
GGGACAACACAAATTACTGCAAC	0.480707	0.433287
CGGGACAACACAAATTACTGCAA	0.270204	0.192294
ACGGGACAACACAAATTACTGCA	0.279222	0.287058
TACGGGACAACACAAATTACTGC	0.255193	0.260484
GTACGGGACAACACAAATTACTG	0.173189	0.0640662
CTGTACGGGACAACACAAATTAC	0.110572	-0.279726
TCTGTACGGGACAACACAAATTA	0.118827	-0.174791
ATCTGTACGGGACAACACAAATT	0.0820029	-0.412121
ATATCTGTACGGGACAACACAAA	0.262033	0.122514
GATATCTGTACGGGACAACACAA	0.628797	1.83448
AGATATCTGTACGGGACAACACA	0.833146	2.23862
AAGATATCTGTACGGGACAACAC	0.901998	2.18564
GAAGATATCTGTACGGGACAACA	0.795141	1.65301
TGAAGATATCTGTACGGGACAAC	0.702553	1.2867
TTGAAGATATCTGTACGGGACAA	0.68595	1.03356
TTTGAAGATATCTGTACGGGACA	0.436336	0.557349
CTTTGAAGATATCTGTACGGGAC	0.242304	-0.240018
TCCTTTGAAGATATCTGTACGGG	0.365802	-0.162825
CCTCCTTTGAAGATATCTGTACG	0.444793	0.818779
TTCCTCCTTTGAAGATATCTGTA	0.0579591	-0.544556
CTTCCTCCTTTGAAGATATCTGT	0.135778	-0.353927
TCTTCCTCCTTTGAAGATATCTG	0.183175	-0.00127257
CTTCTTCCTCCTTTGAAGATATC	0.248921	0.272926
TCTTCTTCCTCCTTTGAAGATAT	0.192983	0.153898
GCCTTTCTTCTTCCTCCTTTGAA	0.178401	-0.16977
GTGCCTTTCTTCTTCCTCCTTTG	0.237102	-0.0913355
ATGTGCCTTTCTTCTTCCTCCTT	0.166387	-0.505722
TATGTGCCTTTCTTCTTCCTCCT	0.272	0.14789
GTATGTGCCTTTCTTCTTCCTCC	0.222241	-0.251463
GGTATGTGCCTTTCTTCTTCCTC	0.155106	-0.504144
AGGTATGTGCCTTTCTTCTTCCT	0.271029	0.199184
TAGGTATGTGCCTTTCTTCTTCC	0.280519	0.0630165
TTAGGTATGTGCCTTTCTTCTTC	0.118987	-0.333352
GTTAGGTATGTGCCTTTCTTCTT	0.186511	0.0395201
CAGTTAGGTATGTGCCTTTCTTC	0.242959	-0.0372113
TCAGTTAGGTATGTGCCTTTCTT	0.315541	0.275318
ATCAGTTAGGTATGTGCCTTTCT	0.398258	0.561721
CATCAGTTAGGTATGTGCCTTTC	0.572068	0.847431
CTCATCAGTTAGGTATGTGCCTT	0.459665	0.648538
TCTCATCAGTTAGGTATGTGCCT	0.460074	0.614553
GTCTCATCAGTTAGGTATGTGCC	0.361438	0.129898
GGTCTCATCAGTTAGGTATGTGC	0.65772	1.6626
TGGGTCTCATCAGTTAGGTATGT	0.165482	-0.200526
GTGGGTCTCATCAGTTAGGTATG	0.25737	0.314874
CTGTGGGTCTCATCAGTTAGGTA	0.198936	0.0133081
TCTGTGGGTCTCATCAGTTAGGT	0.33019	0.288243
CTCTGTGGGTCTCATCAGTTAGG	0.428896	0.782713
TCTCTGTGGGTCTCATCAGTTAG	0.287	0.5117
TTCTCTGTGGGTCTCATCAGTTA	0.201522	-0.0601545
CTTCTCTGTGGGTCTCATCAGTT	0.545995	1.5727
ACTTCTCTGTGGGTCTCATCAGT	0.619105	1.25115
TACTTCTCTGTGGGTCTCATCAG	0.692932	1.67949
TTACTTCTCTGTGGGTCTCATCA	0.578545	1.25822
TTTACTTCTCTGTGGGTCTCATC	0.469085	0.58962
CCTTCTCAGAGAGAAGTAAATTT	0.134778	-0.208828
CTCCTTCTCAGAGAGAAGTAAAT	0.0967792	-0.606256
TCTCCTTCTCAGAGAGAAGTAAA	0.101064	0.14631
CTCTCCTTCTCAGAGAGAAGTAA	0.241638	-0.0431453
TCTCTCCTTCTCAGAGAGAAGTA	0.239496	-0.278268
ATCTCTCCTTCTCAGAGAGAAGT	0.229067	0.102728
CATCTCTCCTTCTCAGAGAGAAG	0.266301	0.257745
TCATCTCTCCTTCTCAGAGAGAA	0.249998	-0.613848
CTCATCTCTCCTTCTCAGAGAGA	0.300508	-0.234829
TCTCTCATCTCTCCTTCTCAGAG	0.463796	0.090545
TTCTCTCATCTCTCCTTCTCAGA	0.403641	0.544234
TTTCTCTCATCTCTCCTTCTCAG	0.543331	0.097381
CTTTCTCTCATCTCTCCTTCTCA	0.43714	-0.135319
ACCTTTCTCTCATCTCTCCTTCT	0.442652	0.511539
AAACCTTTCTCTCATCTCTCCTT	0.473659	0.275605
CAAACCTTTCTCTCATCTCTCCT	0.526659	0.465939
GCAAACCTTTCTCTCATCTCTCC	0.53747	0.530565
AGCAAACCTTTCTCTCATCTCTC	0.49468	0.40815
AAAGCAAACCTTTCTCTCATCTC	0.526912	0.857268
TAAAAGCAAACCTTTCTCTCATC	0.503206	0.152355
GATAAAAGCAAACCTTTCTCTCA	0.313857	0.0868066
TGATAAAAGCAAACCTTTCTCTC	0.382897	-0.151727
ATGATAAAAGCAAACCTTTCTCT	0.428274	-0.0807348
TTAATGATAAAAGCAAACCTTTC	0.246506	-0.1408
AGCTCCACCATCTGCTTTCCTTT	0.207653	0.59974
CAGCTCCACCATCTGCTTTCCTT	0.43828	1.22684
TCAGCTCCACCATCTGCTTTCCT	0.467993	0.753232
TTCAGCTCCACCATCTGCTTTCC	0.43782	0.51344
ATTCAGCTCCACCATCTGCTTTC	0.450448	0.792722
ATATTCAGCTCCACCATCTGCTT	0.485543	0.916338
CATATTCAGCTCCACCATCTGCT	0.56536	1.80009
GCATATTCAGCTCCACCATCTGC	0.608635	1.80747
GGCATATTCAGCTCCACCATCTG	0.514486	1.91886
TGGCATATTCAGCTCCACCATCT	0.601395	0.57558
GTGGCATATTCAGCTCCACCATC	0.713119	0.68747
AAGTGGCATATTCAGCTCCACCA	0.809337	2.03532
TAAGTGGCATATTCAGCTCCACC	0.761552	1.72128
GTAAGTGGCATATTCAGCTCCAC	0.670431	2.07379
GGTAAGTGGCATATTCAGCTCCA	0.611371	1.6067
CTGGTAAGTGGCATATTCAGCTC	0.464374	0.0118197
GTCTGGTAAGTGGCATATTCAGC	0.280385	-0.0395914
TAGTCTGGTAAGTGGCATATTCA	0.257695	0.273113
TTAGTCTGGTAAGTGGCATATTC	0.409714	0.901433
TTTAGTCTGGTAAGTGGCATATT	0.330339	-0.497828
ATTTAGTCTGGTAAGTGGCATAT	0.645522	0.734532
GATTTAGTCTGGTAAGTGGCATA	0.72414	0.0955397
TGATTTAGTCTGGTAAGTGGCAT	0.694652	1.21297
TTGATTTAGTCTGGTAAGTGGCA	0.475154	0.712705
GTTGATTTAGTCTGGTAAGTGGC	0.506196	1.94183
GGTTGATTTAGTCTGGTAAGTGG	0.482483	0.965211
GAGTGGTTGATTTAGTCTGGTAA	0.388009	-0.184788
GGAGTGGTTGATTTAGTCTGGTA	0.314825	-0.13283
TGGAGTGGTTGATTTAGTCTGGT	0.390862	1.22401
CTGGAGTGGTTGATTTAGTCTGG	0.371275	1.7924
GCTGGAGTGGTTGATTTAGTCTG	0.28644	0.702043
TGCTGGAGTGGTTGATTTAGTCT	0.200105	-0.290642
CTGCTGGAGTGGTTGATTTAGTC	0.216186	-0.254624
TCTGCTGGAGTGGTTGATTTAGT	0.187795	0.199021
CTCTGCTGGAGTGGTTGATTTAG	0.185744	-0.0483987
GCTCTGCTGGAGTGGTTGATTTA	0.189106	-0.0372662
TGCTCTGCTGGAGTGGTTGATTT	0.171892	-0.85562
CTGCTCTGCTGGAGTGGTTGATT	0.178078	0.391342
TCTGCTCTGCTGGAGTGGTTGAT	0.441299	1.30869
CTCTGCTCTGCTGGAGTGGTTGA	0.385372	1.07295
TCTCTGCTCTGCTGGAGTGGTTG	0.434151	0.759223
CTCTCTGCTCTGCTGGAGTGGTT	0.385592	0.219968
CCTCTCTGCTCTGCTGGAGTGGT	0.379764	1.65826
AGCCTCTCTGCTCTGCTGGAGTG	0.464594	1.24375
CAGCCTCTCTGCTCTGCTGGAGT	0.445554	0.0348525
TCAGCCTCTCTGCTCTGCTGGAG	0.482241	0.656647
TTCAGCCTCTCTGCTCTGCTGGA	0.505617	1.5018
TATTCAGCCTCTCTGCTCTGCTG	0.485025	1.65182
CTATTCAGCCTCTCTGCTCTGCT	0.489477	1.77953
TCTATTCAGCCTCTCTGCTCTGC	0.447102	1.96778
ATCTATTCAGCCTCTCTGCTCTG	0.444311	1.92357
AATCTATTCAGCCTCTCTGCTCT	0.481746	1.36937
GAATCTATTCAGCCTCTCTGCTC	0.489825	0.809884
GGAATCTATTCAGCCTCTCTGCT	0.502464	1.47632
TGGAATCTATTCAGCCTCTCTGC	0.496003	1.94297
GTGGAATCTATTCAGCCTCTCTG	0.547852	2.38625
TGTGGAATCTATTCAGCCTCTCT	0.549037	1.3809
TTGTGGAATCTATTCAGCCTCTC	0.569501	1.67223
GTTGTGGAATCTATTCAGCCTCT	0.549175	1.40909
GGTTGTGGAATCTATTCAGCCTC	0.434929	0.581297
AGGTTGTGGAATCTATTCAGCCT	0.368048	0.805086
CAGGTTGTGGAATCTATTCAGCC	0.36733	0.471631
CCAGGTTGTGGAATCTATTCAGC	0.37402	1.34106
ACCAGGTTGTGGAATCTATTCAG	0.264178	0.839246
AAACCAGGTTGTGGAATCTATTC	0.148087	0.268193
CAAACCAGGTTGTGGAATCTATT	0.167138	1.27384
GCAAACCAGGTTGTGGAATCTAT	0.373625	1.75421
GGCAAACCAGGTTGTGGAATCTA	0.394226	1.86752
ACTGGCAAACCAGGTTGTGGAAT	0.239937	0.730089
AACTGGCAAACCAGGTTGTGGAA	0.391141	0.275364
GAACTGGCAAACCAGGTTGTGGA	0.316013	0.183161
TGAACTGGCAAACCAGGTTGTGG	0.431453	1.48803
ATGAACTGGCAAACCAGGTTGTG	0.403134	2.19325
GATGAACTGGCAAACCAGGTTGT	0.395708	1.18776
AGATGAACTGGCAAACCAGGTTG	0.436266	1.53457
AAGATGAACTGGCAAACCAGGTT	0.433347	1.27718
AAAGATGAACTGGCAAACCAGGT	0.674197	2.3031
AAAAGATGAACTGGCAAACCAGG	0.749025	2.19094
CAAAAGATGAACTGGCAAACCAG	0.917716	2.15851
TCAAAAGATGAACTGGCAAACCA	1	2.30422
GTCAAAAGATGAACTGGCAAACC	0.671624	1.95177
AGTCAAAAGATGAACTGGCAAAC	0.829103	1.29265
GAGTCAAAAGATGAACTGGCAAA	0.695118	0.219261
AGAGTCAAAAGATGAACTGGCAA	0.715857	1.743
TAGAGTCAAAAGATGAACTGGCA	0.560108	1.05441
GCGCGCCGGGTTAGAACAAGGAC	0.331732	0.652606
GGCGCGCCGGGTTAGAACAAGGA	0.24696	-0.319509
TGGCGCGCCGGGTTAGAACAAGG	0.246932	-0.034576
ATGGCGCGCCGGGTTAGAACAAG	0.239913	0.0547414
CATGGCGCGCCGGGTTAGAACAA	0.155757	-0.0804012
TCATGGCGCGCCGGGTTAGAACA	0.200439	0.0814886
GTCATGGCGCGCCGGGTTAGAAC	0.250526	0.0218556
GGTCATGGCGCGCCGGGTTAGAA	0.178601	0.0319183
CGGTCATGGCGCGCCGGGTTAGA	0.0879198	-0.246673
ACGGTCATGGCGCGCCGGGTTAG	0.248117	0.333954
GACGGTCATGGCGCGCCGGGTTA	0.220817	0.0432664
CGACGGTCATGGCGCGCCGGGTT	0.110267	-0.259792
GCGACGGTCATGGCGCGCCGGGT	0.294159	0.386595
CGCGACGGTCATGGCGCGCCGGG	0.244404	0.347712
GCGCGACGGTCATGGCGCGCCGG	0.212413	0.0858108
CGCGCGACGGTCATGGCGCGCCG	0.199436	0.0488858
CCGCGCGACGGTCATGGCGCGCC	0.12303	-0.109232
GCCGCGCGACGGTCATGGCGCGC	0.164103	0.132801
GGCCGCGCGACGGTCATGGCGCG	0.0760849	-0.336454
CGGCCGCGCGACGGTCATGGCGC	0.188	0.0691936
TCGGCCGCGCGACGGTCATGGCG	0.169425	0.0918413
GCTCGGCCGCGCGACGGTCATGG	0.156695	-0.100761
CGCTCGGCCGCGCGACGGTCATG	0.156447	-0.137041
ACGCTCGGCCGCGCGACGGTCAT	0.424785	0.684583
CACGCTCGGCCGCGCGACGGTCA	0.263235	0.161615
GCACGCTCGGCCGCGCGACGGTC	0.37068	0.502623
GGCACGCTCGGCCGCGCGACGGT	0.323063	0.383513
GGGCACGCTCGGCCGCGCGACGG	0.418226	1.08021
CGGGCACGCTCGGCCGCGCGACG	0.296043	0.311624
GCGGGCACGCTCGGCCGCGCGAC	0.0979007	-0.321404
CGCGGGCACGCTCGGCCGCGCGA	0.175653	0.0409145
AGCGCCGCGGGCACGCTCGGCCG	0.193446	0.146427
CAGCGCCGCGGGCACGCTCGGCC	0.144483	-0.0907863
GCAGCGCCGCGGGCACGCTCGGC	0.191632	-0.00840296
GGCAGCGCCGCGGGCACGCTCGG	0.35534	1.0135
GGGCAGCGCCGCGGGCACGCTCG	0.21317	-0.0252265
GGGGCAGCGCCGCGGGCACGCTC	0.211929	0.0228117
AGGGGCAGCGCCGCGGGCACGCT	0.253691	0.432689
GAGGGGCAGCGCCGCGGGCACGC	0.179535	-0.0464661
GGAGGGGCAGCGCCGCGGGCACG	0.227407	0.215079
AGGAGGGGCAGCGCCGCGGGCAC	0.221989	0.072401
GAGGAGGGGCAGCGCCGCGGGCA	0.1759	0.131457
CGAGGAGGGGCAGCGCCGCGGGC	0.183802	0.197867
CCGAGGAGGGGCAGCGCCGCGGG	0.120818	-0.159748
CCCGAGGAGGGGCAGCGCCGCGG	0.137846	0.00270802
CCCCGAGGAGGGGCAGCGCCGCG	0.100345	-0.0370636
TCCCCGAGGAGGGGCAGCGCCGC	0.05878	-0.417639
CTCCCCGAGGAGGGGCAGCGCCG	0.0809321	-0.302766
GCTCCCCGAGGAGGGGCAGCGCC	0.11317	0.0209836
AGCTCCCCGAGGAGGGGCAGCGC	0.0764043	-0.292822
CAGCTCCCCGAGGAGGGGCAGCG	0.118822	-0.00421434
GCAGCTCCCCGAGGAGGGGCAGC	0.122812	0.0221593
GGCAGCTCCCCGAGGAGGGGCAG	0.052991	-0.38837
GGGCAGCTCCCCGAGGAGGGGCA	0.156313	0.080894
GGGGCAGCTCCCCGAGGAGGGGC	0.160784	0.0936372
CGGGGCAGCTCCCCGAGGAGGGG	0.15112	0.0625415
CCGGGGCAGCTCCCCGAGGAGGG	0.140067	-0.0839395
GCCGGGGCAGCTCCCCGAGGAGG	0.145074	0.0136198
AGCCGGGGCAGCTCCCCGAGGAG	0.150321	0.0923437
CAGCCGGGGCAGCTCCCCGAGGA	0.101973	-0.244734
GCAGCCGGGGCAGCTCCCCGAGG	0.204836	0.289576
AGCAGCCGGGGCAGCTCCCCGAG	0.193208	0.146166
CAGCAGCCGGGGCAGCTCCCCGA	0.0914137	-0.371573
GCAGCAGCCGGGGCAGCTCCCCG	0.132814	-0.0657393
CAGCAGCAGCCGGGGCAGCTCCC	0.359837	0.420413
GCAGCAGCAGCCGGGGCAGCTCC	0.404843	0.844722
AGCAGCAGCAGCCGGGGCAGCTC	0.367759	0.641025
CAGCAGCAGCAGCCGGGGCAGCT	0.296366	0.0712034
CCAGCAGCAGCAGCCGGGGCAGC	0.282241	0.385296
ACCAGCAGCAGCAGCCGGGGCAG	0.324287	-0.0145967
CACCAGCAGCAGCAGCCGGGGCA	0.104228	-0.512926
GCACCAGCAGCAGCAGCCGGGGC	0.145859	-0.197384
AGCACCAGCAGCAGCAGCCGGGG	0.363918	0.862434
CAGCACCAGCAGCAGCAGCCGGG	0.36261	0.474956
ACAGCACCAGCAGCAGCAGCCGG	0.542902	0.981707
AACAGCACCAGCAGCAGCAGCCG	0.59115	1.21334
CAACAGCACCAGCAGCAGCAGCC	0.501143	0.571895
ACAACAGCACCAGCAGCAGCAGC	0.724692	1.64309
CACAACAGCACCAGCAGCAGCAG	0.680341	1.2109
GCACAACAGCACCAGCAGCAGCA	0.641339	1.0574
GGCACAACAGCACCAGCAGCAGC	0.703579	1.34464
AGGCACAACAGCACCAGCAGCAG	0.759931	1.66299
CAGGCACAACAGCACCAGCAGCA	0.566617	0.668091
GCAGGCACAACAGCACCAGCAGC	0.744406	1.73488
GGCAGGCACAACAGCACCAGCAG	0.64405	1.34
CGGCAGGCACAACAGCACCAGCA	0.527907	0.625006
CCGGCAGGCACAACAGCACCAGC	0.656106	1.60236
GCCGGCAGGCACAACAGCACCAG	0.410028	0.716447
GGCCGGCAGGCACAACAGCACCA	0.233415	-0.0743037
CGGCCGGCAGGCACAACAGCACC	0.181182	-0.437067
ACGGCCGGCAGGCACAACAGCAC	0.395778	0.765904
CACGGCCGGCAGGCACAACAGCA	0.370128	0.370442
ACACGGCCGGCAGGCACAACAGC	0.485713	0.940416
CACACGGCCGGCAGGCACAACAG	0.478661	0.783505
CCACACGGCCGGCAGGCACAACA	0.44096	0.495137
CCCACACGGCCGGCAGGCACAAC	0.495199	0.875948
CCCCACACGGCCGGCAGGCACAA	0.494208	0.881847
ACCCCACACGGCCGGCAGGCACA	0.579972	1.1986
CACCCCACACGGCCGGCAGGCAC	0.517542	1.07574
TCACCCCACACGGCCGGCAGGCA	0.404538	0.655113
GTCACCCCACACGGCCGGCAGGC	0.384533	0.322391
AGTCACCCCACACGGCCGGCAGG	0.524665	1.31855
CAGTCACCCCACACGGCCGGCAG	0.387129	0.285244
ACAGTCACCCCACACGGCCGGCA	0.355189	0.0888815
CACAGTCACCCCACACGGCCGGC	0.372504	0.590328
CCACAGTCACCCCACACGGCCGG	0.266329	-0.159244
GCCACAGTCACCCCACACGGCCG	0.461082	0.741212
GGCCACAGTCACCCCACACGGCC	0.392888	0.504479
AGGCCACAGTCACCCCACACGGC	0.56253	1.09867
AAGGCCACAGTCACCCCACACGG	0.658908	1.53843
GAAGGCCACAGTCACCCCACACG	0.673657	1.4602
GGAAGGCCACAGTCACCCCACAC	0.6176	1.17335
GGGAAGGCCACAGTCACCCCACA	0.452264	0.814818
GGGGAAGGCCACAGTCACCCCAC	0.245709	0.0569691
CTGGGCATTAGGTACATCTGGGG	0.31834	0.311192
GCTGGGCATTAGGTACATCTGGG	0.445862	0.615333
GGCTGGGCATTAGGTACATCTGG	0.426016	0.522109
TGGCTGGGCATTAGGTACATCTG	0.376148	0.339716
CTGGCTGGGCATTAGGTACATCT	0.681448	1.60064
GCTGGCTGGGCATTAGGTACATC	0.714004	1.74656
AGCTGGCTGGGCATTAGGTACAT	0.472102	0.972909
AAGCTGGCTGGGCATTAGGTACA	0.232853	0.0498066
AAAGCTGGCTGGGCATTAGGTAC	0.329291	0.523528
CAAAGCTGGCTGGGCATTAGGTA	0.351772	0.678246
CCAAAGCTGGCTGGGCATTAGGT	0.771524	2.15304
CTTCCAAAGCTGGCTGGGCATTA	0.536797	0.860224
CCTTCCAAAGCTGGCTGGGCATT	0.470818	0.863054
GCCTTCCAAAGCTGGCTGGGCAT	0.387376	0.39875
GGCCTTCCAAAGCTGGCTGGGCA	0.228734	-0.0412246
CGGCCTTCCAAAGCTGGCTGGGC	0.26779	0.226618
ACGGCCTTCCAAAGCTGGCTGGG	0.553598	1.27156
TACGGCCTTCCAAAGCTGGCTGG	0.549844	1.19064
GTACGGCCTTCCAAAGCTGGCTG	0.273589	0.105669
TGTACGGCCTTCCAAAGCTGGCT	0.248274	0.0370702
TTGTACGGCCTTCCAAAGCTGGC	0.299117	0.119132
CTTGTACGGCCTTCCAAAGCTGG	0.363927	0.572998
ACTTGTACGGCCTTCCAAAGCTG	0.36266	0.236528
AACTTGTACGGCCTTCCAAAGCT	0.290793	0.126168
AAACTTGTACGGCCTTCCAAAGC	0.375356	0.667718
AAAACTTGTACGGCCTTCCAAAG	0.382462	0.595536
GAAAACTTGTACGGCCTTCCAAA	0.443238	0.654155
GGAAAACTTGTACGGCCTTCCAA	0.728987	1.45327
GGGAAAACTTGTACGGCCTTCCA	0.551513	0.826439
CGGGAAAACTTGTACGGCCTTCC	0.546147	0.865825
TCGGGAAAACTTGTACGGCCTTC	0.733538	1.783
CTCGGGAAAACTTGTACGGCCTT	0.642243	1.33661
CCTCGGGAAAACTTGTACGGCCT	0.589647	1.13998
TCCTCGGGAAAACTTGTACGGCC	0.381177	0.130721
ATCCTCGGGAAAACTTGTACGGC	0.359533	0.282184
TATCCTCGGGAAAACTTGTACGG	0.350005	0.218284
GTATCCTCGGGAAAACTTGTACG	0.172761	-0.315783
AGTATCCTCGGGAAAACTTGTAC	0.168209	-0.026235
CAGTATCCTCGGGAAAACTTGTA	0.108706	-0.204736
ACAGTATCCTCGGGAAAACTTGT	0.173583	0.0651674
TACAGTATCCTCGGGAAAACTTG	0.220424	0.174757
TTACAGTATCCTCGGGAAAACTT	0.381759	0.8854
TATTACAGTATCCTCGGGAAAAC	0.349588	0.389843
TTATTACAGTATCCTCGGGAAAA	0.279158	0.00643068
GTTATTACAGTATCCTCGGGAAA	0.295074	0.146486
CGTTATTACAGTATCCTCGGGAA	0.414909	0.589906
ACGTTATTACAGTATCCTCGGGA	0.650476	1.01932
TACGTTATTACAGTATCCTCGGG	0.736253	1.5534
GTACGTTATTACAGTATCCTCGG	0.841015	1.77034
TGTACGTTATTACAGTATCCTCG	0.926079	2.31502
TTTGTACGTTATTACAGTATCCT	0.521661	0.618161
ATTTGTACGTTATTACAGTATCC	0.663849	1.50433
CATTTGTACGTTATTACAGTATC	0.513496	1.1693
ACATTTGTACGTTATTACAGTAT	0.283903	0.381757
CACATTTGTACGTTATTACAGTA	0.368231	0.613908
TCACATTTGTACGTTATTACAGT	0.390058	0.807392
TTCACATTTGTACGTTATTACAG	0.319671	0.506755
CTTCACATTTGTACGTTATTACA	0.229062	0.229414
TCTTCACATTTGTACGTTATTAC	0.236099	0.227238
TTCTTCACATTTGTACGTTATTA	0.209116	0.187616
TTTCTTCACATTTGTACGTTATT	0.132157	-0.183235
CTTTCTTCACATTTGTACGTTAT	0.357909	0.592633
GCTTTCTTCACATTTGTACGTTA	0.422489	0.768184
AGCTTTCTTCACATTTGTACGTT	0.35548	0.494994
AAGCTTTCTTCACATTTGTACGT	0.325148	0.390853
AAAGCTTTCTTCACATTTGTACG	0.515751	1.57071
CAAAGCTTTCTTCACATTTGTAC	0.25655	0.13087
ACAAAGCTTTCTTCACATTTGTA	0.305613	0.662263
CACAAAGCTTTCTTCACATTTGT	0.450245	0.969849
TCACAAAGCTTTCTTCACATTTG	0.394073	0.528328
TTCACAAAGCTTTCTTCACATTT	0.299839	0.532641
TTTCACAAAGCTTTCTTCACATT	0.391434	0.792055
TGAGTCCTTCTCGCCAGGAATTT	0.241099	0.228905
CTGAGTCCTTCTCGCCAGGAATT	0.431908	0.704457
ACTGAGTCCTTCTCGCCAGGAAT	0.691108	1.73991
CACTGAGTCCTTCTCGCCAGGAA	0.586778	0.952027
TCACTGAGTCCTTCTCGCCAGGA	0.757825	1.45772
ATCACTGAGTCCTTCTCGCCAGG	0.977098	2.33652
GATCACTGAGTCCTTCTCGCCAG	1	2.37816
AGATCACTGAGTCCTTCTCGCCA	0.909497	2.03053
CAGATCACTGAGTCCTTCTCGCC	0.754806	1.30348
GCAGATCACTGAGTCCTTCTCGC	0.928965	2.21949
GGCAGATCACTGAGTCCTTCTCG	0.717354	1.5948
AGGCAGATCACTGAGTCCTTCTC	0.715714	1.35303
AAGGCAGATCACTGAGTCCTTCT	0.807067	1.96438
TAAGGCAGATCACTGAGTCCTTC	0.898079	2.16421
TTAAGGCAGATCACTGAGTCCTT	0.808833	1.9524
CTTAAGGCAGATCACTGAGTCCT	0.710955	1.57456
CCTTAAGGCAGATCACTGAGTCC	0.385313	0.517293
CCCTTAAGGCAGATCACTGAGTC	0.341602	0.47146
GCCCTTAAGGCAGATCACTGAGT	0.299041	0.274216
TGCCCTTAAGGCAGATCACTGAG	0.0960453	-0.43182
CTGCCCTTAAGGCAGATCACTGA	0.0940166	-0.172662
ACTGCCCTTAAGGCAGATCACTG	0.116068	-0.211234
GACTGCCCTTAAGGCAGATCACT	0.0943482	-0.180058
TGACTGCCCTTAAGGCAGATCAC	0.117248	-0.233477
TTGACTGCCCTTAAGGCAGATCA	0.064965	-0.393097
ATTGACTGCCCTTAAGGCAGATC	0.0926096	-0.166043
CATTGACTGCCCTTAAGGCAGAT	0.0857904	-0.253396
CCATTGACTGCCCTTAAGGCAGA	0.106953	-0.137163
ACCATTGACTGCCCTTAAGGCAG	0.234723	0.298456
GACCATTGACTGCCCTTAAGGCA	0.166859	-0.0880637
TGACCATTGACTGCCCTTAAGGC	0.165859	-0.102837
CTGACCATTGACTGCCCTTAAGG	0.148433	-0.115377
TCTGACCATTGACTGCCCTTAAG	0.132937	-0.369708
ATCTGACCATTGACTGCCCTTAA	0.220424	-0.207458
TATCTGACCATTGACTGCCCTTA	0.232528	-0.268894
ATATCTGACCATTGACTGCCCTT	0.387406	0.517238
AATATCTGACCATTGACTGCCCT	0.418139	0.288249
CAATATCTGACCATTGACTGCCC	0.365583	0.195797
TCAATATCTGACCATTGACTGCC	0.334559	0.0341244
TTCAATATCTGACCATTGACTGC	0.262231	-0.0987385
CTTCAATATCTGACCATTGACTG	0.251133	0.0392847
TCTTCAATATCTGACCATTGACT	0.420792	0.672074
CTCTTCAATATCTGACCATTGAC	0.477619	0.974407
ACTCTTCAATATCTGACCATTGA	0.301301	0.144352
AACTCTTCAATATCTGACCATTG	0.491921	0.916965
AGAACTCTTCAATATCTGACCAT	0.753029	1.52806
GCAGAACTCTTCAATATCTGACC	0.25705	0.0578342
TGCAGAACTCTTCAATATCTGAC	0.253387	0.231368
TTGCAGAACTCTTCAATATCTGA	0.121957	-0.133131
ATTGCAGAACTCTTCAATATCTG	0.177272	0.0502388
GATTGCAGAACTCTTCAATATCT	0.101743	-0.236597
CGATTGCAGAACTCTTCAATATC	0.180319	0.182892
ACGATTGCAGAACTCTTCAATAT	0.1244	-0.152451
TACGATTGCAGAACTCTTCAATA	0.131378	-0.147214
CTACGATTGCAGAACTCTTCAAT	0.177063	-0.142413
GCTACGATTGCAGAACTCTTCAA	0.351912	0.487269
AGCTACGATTGCAGAACTCTTCA	0.376878	0.662717
CAGCTACGATTGCAGAACTCTTC	0.44855	0.79628
GCAGCTACGATTGCAGAACTCTT	0.506051	1.08023
CGCAGCTACGATTGCAGAACTCT	0.673105	1.65419
CTCGCAGCTACGATTGCAGAACT	0.638792	1.47775
CCTCGCAGCTACGATTGCAGAAC	0.529917	0.864258
ACCTCGCAGCTACGATTGCAGAA	0.487476	0.91374
CACCTCGCAGCTACGATTGCAGA	0.726642	1.71518
GCACCTCGCAGCTACGATTGCAG	0.692519	1.45385
GGCACCTCGCAGCTACGATTGCA	0.510285	0.864313
TGGCACCTCGCAGCTACGATTGC	0.623342	1.39491
TTGGCACCTCGCAGCTACGATTG	0.418298	0.577398
GTTGGCACCTCGCAGCTACGATT	0.526807	0.945276
TGTTGGCACCTCGCAGCTACGAT	0.622068	1.34438
TTGTTGGCACCTCGCAGCTACGA	0.524439	0.638366
CTTGTTGGCACCTCGCAGCTACG	0.872662	2.12808
CCTTGTTGGCACCTCGCAGCTAC	0.82164	1.88015
GCCTTGTTGGCACCTCGCAGCTA	0.423669	0.327856
AGCCTTGTTGGCACCTCGCAGCT	0.646212	1.13939
TAGCCTTGTTGGCACCTCGCAGC	0.789809	1.77489
TTAGCCTTGTTGGCACCTCGCAG	0.877998	2.16296
TTTAGCCTTGTTGGCACCTCGCA	0.559418	0.78988
ATTTAGCCTTGTTGGCACCTCGC	0.345484	0.000861464
AATTTAGCCTTGTTGGCACCTCG	0.470699	0.656205
GAATTTAGCCTTGTTGGCACCTC	0.597498	1.27022
AGAATTTAGCCTTGTTGGCACCT	0.561133	0.97607
CAGAATTTAGCCTTGTTGGCACC	0.413781	0.216786
GCAGAATTTAGCCTTGTTGGCAC	0.385098	0.250121
TGCAGAATTTAGCCTTGTTGGCA	0.257802	-0.0325762
ATGCAGAATTTAGCCTTGTTGGC	0.292549	0.123803
GATGCAGAATTTAGCCTTGTTGG	0.157835	-0.381786
GGATGCAGAATTTAGCCTTGTTG	0.369928	0.480061
GGGATGCAGAATTTAGCCTTGTT	0.255486	0.0474968
AGGGATGCAGAATTTAGCCTTGT	0.327427	0.156954
GAGGGATGCAGAATTTAGCCTTG	0.465497	0.895533
TGAGGGATGCAGAATTTAGCCTT	0.175598	-0.219362
TTGAGGGATGCAGAATTTAGCCT	0.259007	0.335951
GTTTGAGGGATGCAGAATTTAGC	0.120981	-0.0701233
TGTTTGAGGGATGCAGAATTTAG	0.131627	-0.101945
CTGTTTGAGGGATGCAGAATTTA	0.163871	0.0766091
GCTGTTTGAGGGATGCAGAATTT	0.248422	0.225371
AGGCTGTTTGAGGGATGCAGAAT	0.172992	-0.0541496
AAGGCTGTTTGAGGGATGCAGAA	0.788972	1.82617
TAAGGCTGTTTGAGGGATGCAGA	1	2.56051
ATAAGGCTGTTTGAGGGATGCAG	1	2.4036
TATAAGGCTGTTTGAGGGATGCA	0.876701	2.18905
ATATAAGGCTGTTTGAGGGATGC	0.872225	2.1807
GATATAAGGCTGTTTGAGGGATG	0.408635	0.411631
TGATATAAGGCTGTTTGAGGGAT	0.425103	0.737116
GTGATATAAGGCTGTTTGAGGGA	0.277975	-0.116837
AGTGATATAAGGCTGTTTGAGGG	0.449767	0.788386
GAGTGATATAAGGCTGTTTGAGG	0.277504	0.0935847
TGAGTGATATAAGGCTGTTTGAG	0.299457	0.154313
CTGAGTGATATAAGGCTGTTTGA	0.645075	1.60776
TCTGAGTGATATAAGGCTGTTTG	0.60948	1.19542
TTCTGAGTGATATAAGGCTGTTT	0.575072	1.06001
ATTCTGAGTGATATAAGGCTGTT	0.839607	1.98829
AATTCTGAGTGATATAAGGCTGT	0.940989	2.28392
TAATTCTGAGTGATATAAGGCTG	0.793104	1.79732
ATAATTCTGAGTGATATAAGGCT	0.63001	1.6959
AATAATTCTGAGTGATATAAGGC	0.474229	0.748226
AAATAATTCTGAGTGATATAAGG	0.461587	1.05574
GGAAAATAATTCTGAGTGATATA	0.26706	0.465034
TGGAAAATAATTCTGAGTGATAT	0.258467	0.0985069
CTGGAAAATAATTCTGAGTGATA	0.311811	0.313859
ACTGGAAAATAATTCTGAGTGAT	0.581101	1.35327
GACTGGAAAATAATTCTGAGTGA	0.232022	-0.124322
CGACTGGAAAATAATTCTGAGTG	0.143984	-0.48441
CCGACTGGAAAATAATTCTGAGT	0.243901	0.22395
ACCGACTGGAAAATAATTCTGAG	0.254611	0.192338
TACCGACTGGAAAATAATTCTGA	0.0500162	-0.499529
GTACCGACTGGAAAATAATTCTG	0.146313	0.0434738
AGTACCGACTGGAAAATAATTCT	0.169146	0.167319
CAGTACCGACTGGAAAATAATTC	0.0983726	-0.259238
AACAGTACCGACTGGAAAATAAT	0.091111	-0.208046
CAACAGTACCGACTGGAAAATAA	0.0939571	-0.135501
ACAACAGTACCGACTGGAAAATA	0.0936844	-0.168364
CACAACAGTACCGACTGGAAAAT	0.155293	-0.160756
CCACAACAGTACCGACTGGAAAA	0.231379	0.22566
TCCACAACAGTACCGACTGGAAA	0.473745	0.740026
TTCCACAACAGTACCGACTGGAA	0.482822	0.751363
ATTCCACAACAGTACCGACTGGA	0.860141	1.78468
TATTCCACAACAGTACCGACTGG	0.895284	1.83883
CATATTCCACAACAGTACCGACT	0.809469	1.56691
TCATATTCCACAACAGTACCGAC	0.810689	1.60048
CTCATATTCCACAACAGTACCGA	0.812644	1.65975
ACTCATATTCCACAACAGTACCG	0.74644	1.38703
CACTCATATTCCACAACAGTACC	0.391995	0.277355
GCACTCATATTCCACAACAGTAC	0.385572	0.501292
CGGCACTCATATTCCACAACAGT	0.334453	0.104399
ACGGCACTCATATTCCACAACAG	0.503471	0.437266
GACGGCACTCATATTCCACAACA	0.557959	0.925931
GGACGGCACTCATATTCCACAAC	0.382929	0.317108
TGGACGGCACTCATATTCCACAA	0.211804	0.0125038
CTGGACGGCACTCATATTCCACA	0.227735	0.168349
CCTGGACGGCACTCATATTCCAC	0.169146	-0.0709493
ACCTGGACGGCACTCATATTCCA	0.202234	0.122922
AACCTGGACGGCACTCATATTCC	0.177819	0.0106414
TAACCTGGACGGCACTCATATTC	0.152737	-0.0359185
GTAACCTGGACGGCACTCATATT	0.159652	0.0541668
TGTAACCTGGACGGCACTCATAT	0.466576	1.17328
CTGTAACCTGGACGGCACTCATA	0.532449	0.871236
TCTGTAACCTGGACGGCACTCAT	0.624395	1.0934
TTCTGTAACCTGGACGGCACTCA	0.660579	1.4403
CTTCTGTAACCTGGACGGCACTC	0.485953	0.581951
TCTTCTGTAACCTGGACGGCACT	0.537848	1.17463
CTCTTCTGTAACCTGGACGGCAC	0.456949	0.619629
TCTCTTCTGTAACCTGGACGGCA	0.377424	0.274247
TTCTCTTCTGTAACCTGGACGGC	0.326292	0.178191
GTTCTCTTCTGTAACCTGGACGG	0.282702	0.0301075
GGTTCTCTTCTGTAACCTGGACG	0.216585	-0.110524
AGGTTCTCTTCTGTAACCTGGAC	0.23899	0.0389481
AAGGTTCTCTTCTGTAACCTGGA	0.45329	0.701989
GAAGGTTCTCTTCTGTAACCTGG	0.508315	1.01195
AGAAGGTTCTCTTCTGTAACCTG	0.293963	0.269284
GAGAAGGTTCTCTTCTGTAACCT	0.21105	-0.0799202
AGAGAAGGTTCTCTTCTGTAACC	0.226216	0.0746958
TAGAGAAGGTTCTCTTCTGTAAC	0.158627	0.00200512
ATAGAGAAGGTTCTCTTCTGTAA	0.18984	0.124033
GATAGAGAAGGTTCTCTTCTGTA	0.153863	-0.115317
TGATAGAGAAGGTTCTCTTCTGT	0.187876	-0.209633
GTGATAGAGAAGGTTCTCTTCTG	0.257418	0.262628
GGTGATAGAGAAGGTTCTCTTCT	0.150227	-0.0627312
TGGTGATAGAGAAGGTTCTCTTC	0.160692	-0.282061
TTGGTGATAGAGAAGGTTCTCTT	0.308315	0.341762
TTTGGTGATAGAGAAGGTTCTCT	0.288624	0.0223849
AAATTCTGAAGGCAAGTTAGTTT	0.130466	-0.229646
TAAATTCTGAAGGCAAGTTAGTT	0.273629	0.686709
TTAAATTCTGAAGGCAAGTTAGT	0.538507	1.45555
TTTAAATTCTGAAGGCAAGTTAG	0.487465	0.849486
AATTCGACTGCTGTGGACCATTT	0.537387	1.01365
AAATTCGACTGCTGTGGACCATT	0.717595	1.53068
AAAATTCGACTGCTGTGGACCAT	0.818054	1.74517
CAAAATTCGACTGCTGTGGACCA	0.73525	1.32004
ACAAAATTCGACTGCTGTGGACC	0.485586	0.694211
TTACAAAATTCGACTGCTGTGGA	0.462018	0.76558
TTTACAAAATTCGACTGCTGTGG	0.391958	0.376714
CCGGATTAGGGCATGATTTCTTT	0.169118	0.0117119
CCCGGATTAGGGCATGATTTCTT	0.194571	0.236111
TCCCGGATTAGGGCATGATTTCT	0.116115	-0.208082
CTCCCGGATTAGGGCATGATTTC	0.134915	-0.0708949
TCTCCCGGATTAGGGCATGATTT	0.215491	0.196059
TTCTCCCGGATTAGGGCATGATT	0.591033	1.13871
TTTCTCCCGGATTAGGGCATGAT	0.622398	1.15528
ATTTCTCCCGGATTAGGGCATGA	0.921536	2.22825
TATTTCTCCCGGATTAGGGCATG	0.805008	1.7801
GTATTTCTCCCGGATTAGGGCAT	0.521852	0.613489
TCGTATTTCTCCCGGATTAGGGC	0.435845	0.827146
TTCGTATTTCTCCCGGATTAGGG	0.329365	0.085617
TTTCGTATTTCTCCCGGATTAGG	0.362858	0.478597
ATTTCGTATTTCTCCCGGATTAG	0.435786	0.677758
CATTTCGTATTTCTCCCGGATTA	0.421459	0.627369
CCATTTCGTATTTCTCCCGGATT	0.347924	0.0935742
ACCATTTCGTATTTCTCCCGGAT	0.698207	1.31294
GACCATTTCGTATTTCTCCCGGA	0.74779	1.55327
TGACCATTTCGTATTTCTCCCGG	0.636541	0.966772
CTGACCATTTCGTATTTCTCCCG	0.71089	1.52717
TCTGACCATTTCGTATTTCTCCC	0.492487	0.919935
ATCTGACCATTTCGTATTTCTCC	0.357748	0.656905
AATCTGACCATTTCGTATTTCTC	0.265867	0.359568
CAATCTGACCATTTCGTATTTCT	0.234818	0.232584
TCAATCTGACCATTTCGTATTTC	0.257255	0.285716
ATCAATCTGACCATTTCGTATTT	0.104724	-0.162333
CATCAATCTGACCATTTCGTATT	0.110653	-0.154852
ACATCAATCTGACCATTTCGTAT	0.222239	0.345411
TACATCAATCTGACCATTTCGTA	0.175784	-0.172666
GTACATCAATCTGACCATTTCGT	0.637922	1.46509
GGTACATCAATCTGACCATTTCG	0.644366	1.82332
TGGTACATCAATCTGACCATTTC	0.337276	-0.00379777
CTGGTACATCAATCTGACCATTT	0.313971	0.428347
CCTGGTACATCAATCTGACCATT	0.615265	1.3285
ACCTGGTACATCAATCTGACCAT	0.766577	1.62922
CACCTGGTACATCAATCTGACCA	0.509506	0.684796
CCACCTGGTACATCAATCTGACC	0.513613	1.0171
GCCACCTGGTACATCAATCTGAC	0.356359	0.487915
TGCCACCTGGTACATCAATCTGA	0.239516	0.158654
ATGCCACCTGGTACATCAATCTG	0.232414	0.170644
TATGCCACCTGGTACATCAATCT	0.259657	0.351848
ATATGCCACCTGGTACATCAATC	0.2868	0.419023
AATATGCCACCTGGTACATCAAT	0.248795	0.391391
TAATATGCCACCTGGTACATCAA	0.369048	0.679879
ATAATATGCCACCTGGTACATCA	0.821255	1.79733
AATAATATGCCACCTGGTACATC	0.756821	1.74336
AAATAATATGCCACCTGGTACAT	0.407351	0.254797
CAAATAATATGCCACCTGGTACA	0.488618	0.51939
CCAAATAATATGCCACCTGGTAC	0.562815	1.11323
CACCAAATAATATGCCACCTGGT	0.945782	2.13179
GCACCAAATAATATGCCACCTGG	0.926452	1.94043
TGCACCAAATAATATGCCACCTG	0.919928	1.74825
TTGCACCAAATAATATGCCACCT	0.945542	2.07865
GTTGCACCAAATAATATGCCACC	0.852849	1.72532
GGTTGCACCAAATAATATGCCAC	0.550669	0.815178
TGGTTGCACCAAATAATATGCCA	0.231496	0.116979
ATGGTTGCACCAAATAATATGCC	0.170049	-0.0339367
GATGGTTGCACCAAATAATATGC	0.108447	-0.203831
GAGATGGTTGCACCAAATAATAT	0.139203	-0.0205776
GGAGATGGTTGCACCAAATAATA	0.130544	-0.100016
AGGAGATGGTTGCACCAAATAAT	0.157212	0.011565
AAGGAGATGGTTGCACCAAATAA	0.196623	0.155728
GAAGGAGATGGTTGCACCAAATA	0.257753	0.344582
AGAAGGAGATGGTTGCACCAAAT	0.483557	0.629906
TGAGAAGGAGATGGTTGCACCAA	0.607761	1.2032
ATGAGAAGGAGATGGTTGCACCA	0.61156	1.21091
CATGAGAAGGAGATGGTTGCACC	0.488405	0.575897
ACATGAGAAGGAGATGGTTGCAC	0.527604	0.503081
TACATGAGAAGGAGATGGTTGCA	0.497806	0.538437
TTACATGAGAAGGAGATGGTTGC	0.725639	1.80531
GTTACATGAGAAGGAGATGGTTG	0.546653	0.982022
TGTTACATGAGAAGGAGATGGTT	0.692085	1.6241
GTGTTACATGAGAAGGAGATGGT	0.697708	1.5471
TGTGTTACATGAGAAGGAGATGG	0.582147	0.805073
CTGTGTTACATGAGAAGGAGATG	0.377396	0.21842
CCTGTGTTACATGAGAAGGAGAT	0.450519	0.726756
CCCTGTGTTACATGAGAAGGAGA	0.47735	0.781912
ACCCTGTGTTACATGAGAAGGAG	0.579314	1.09086
TACCCTGTGTTACATGAGAAGGA	0.508328	0.832407
GTACCCTGTGTTACATGAGAAGG	0.538535	1.12829
TGTACCCTGTGTTACATGAGAAG	0.388446	0.538282
TTGTACCCTGTGTTACATGAGAA	0.284535	0.324402
TTTGTACCCTGTGTTACATGAGA	0.25995	0.082038
ATTTGTACCCTGTGTTACATGAG	0.397938	0.949977
AATTTGTACCCTGTGTTACATGA	0.236441	-0.035731
TAATTTGTACCCTGTGTTACATG	0.420896	0.772689
ATAATTTGTACCCTGTGTTACAT	0.465569	0.972906
AATAATTTGTACCCTGTGTTACA	0.440483	0.937328
AAATAATTTGTACCCTGTGTTAC	0.332122	0.257209
CCAAATAATTTGTACCCTGTGTT	0.504898	0.556589
GCCAAATAATTTGTACCCTGTGT	0.796745	2.08687
AGCCAAATAATTTGTACCCTGTG	1	2.47212
GAGCCAAATAATTTGTACCCTGT	0.994679	2.08139
TCGAGCCAAATAATTTGTACCCT	0.751755	1.66266
GTCGAGCCAAATAATTTGTACCC	0.392229	0.347611
AGTCGAGCCAAATAATTTGTACC	0.17163	-0.00437553
AAGTCGAGCCAAATAATTTGTAC	0.0836941	-0.200632
GAAGTCGAGCCAAATAATTTGTA	0.0698287	-0.222774
AGAAGTCGAGCCAAATAATTTGT	0.0747561	-0.16444
TAGAAGTCGAGCCAAATAATTTG	0.0682777	-0.212158
CTAGAAGTCGAGCCAAATAATTT	0.0646355	-0.289066
ACTAGAAGTCGAGCCAAATAATT	0.100216	-0.132133
AACTAGAAGTCGAGCCAAATAAT	0.13391	0.100964
AAACTAGAAGTCGAGCCAAATAA	0.382011	0.668177
AAAACTAGAAGTCGAGCCAAATA	0.467428	1.13328
GAGCTGCCTGAAATAAGACAAAA	0.141937	-0.00239618
AGAGCTGCCTGAAATAAGACAAA	0.128229	-0.148766
CAGAGCTGCCTGAAATAAGACAA	0.176861	0.10954
ACAGAGCTGCCTGAAATAAGACA	0.136946	-0.0179348
GACAGAGCTGCCTGAAATAAGAC	0.0955624	-0.30111
GGACAGAGCTGCCTGAAATAAGA	0.105774	-0.0677985
TGGACAGAGCTGCCTGAAATAAG	0.105046	-0.244957
CTGGACAGAGCTGCCTGAAATAA	0.146398	0.0730589
ACTGGACAGAGCTGCCTGAAATA	0.23061	0.201161
CACTGGACAGAGCTGCCTGAAAT	0.219999	-0.00751703
CCACTGGACAGAGCTGCCTGAAA	0.205957	-0.139403
TCCACTGGACAGAGCTGCCTGAA	0.831815	1.97887
CTCCACTGGACAGAGCTGCCTGA	1	2.40378
ACTCCACTGGACAGAGCTGCCTG	0.981594	2.35117
CACTCCACTGGACAGAGCTGCCT	0.924154	2.01059
TCACTCCACTGGACAGAGCTGCC	0.894485	2.19139
GTCACTCCACTGGACAGAGCTGC	0.83088	2.00927
GGTCACTCCACTGGACAGAGCTG	0.776549	2.13682
GGGTCACTCCACTGGACAGAGCT	0.330939	0.253629
CGGGTCACTCCACTGGACAGAGC	0.527039	1.11165
ACGGGTCACTCCACTGGACAGAG	0.677677	1.3982
AACGGGTCACTCCACTGGACAGA	0.659862	1.17547
CAACGGGTCACTCCACTGGACAG	0.672415	1.59261
GCAACGGGTCACTCCACTGGACA	0.336002	0.213541
GGCAACGGGTCACTCCACTGGAC	0.478646	1.04651
TGGCAACGGGTCACTCCACTGGA	0.462309	0.640502
CTGGCAACGGGTCACTCCACTGG	0.482046	0.820721
TCTGGCAACGGGTCACTCCACTG	0.584354	0.982449
ACTCTGGCAACGGGTCACTCCAC	0.526982	0.550636
CACTCTGGCAACGGGTCACTCCA	0.699054	1.53792
GCACTCTGGCAACGGGTCACTCC	0.79731	1.82052
TGCACTCTGGCAACGGGTCACTC	0.810528	1.94331
CTGCACTCTGGCAACGGGTCACT	0.564251	0.839354
CTCTGCACTCTGGCAACGGGTCA	0.37619	0.45586
TCTCTGCACTCTGGCAACGGGTC	0.373533	0.392147
TTCTCTGCACTCTGGCAACGGGT	0.628509	1.21028
ATTTCTCTGCACTCTGGCAACGG	0.544071	0.853263
AATTTCTCTGCACTCTGGCAACG	0.488086	0.73792
AAATTTCTCTGCACTCTGGCAAC	0.409499	0.71612
TAAATTTCTCTGCACTCTGGCAA	0.274685	-0.138658
ATAAATTTCTCTGCACTCTGGCA	0.229541	-0.206332
AATAAATTTCTCTGCACTCTGGC	0.43961	0.684592
CAATAAATTTCTCTGCACTCTGG	0.444485	0.507685
ACAATAAATTTCTCTGCACTCTG	0.533284	0.778148
GACAATAAATTTCTCTGCACTCT	0.559693	1.05074
GGACAATAAATTTCTCTGCACTC	0.575886	0.92741
TGGACAATAAATTTCTCTGCACT	0.506886	0.656176
GCTGGACAATAAATTTCTCTGCA	0.378157	0.124119
TGCTGGACAATAAATTTCTCTGC	0.239629	-0.085944
GTGCTGGACAATAAATTTCTCTG	0.198885	0.038762
GGTGCTGGACAATAAATTTCTCT	0.101833	-0.147062
TGGTGCTGGACAATAAATTTCTC	0.0963971	-0.260677
GTGGTGCTGGACAATAAATTTCT	0.10358	-0.164729
TGGTGGTGCTGGACAATAAATTT	0.166387	0.131756
GTGGTGGTGCTGGACAATAAATT	0.114922	0.0580861
TGTGGTGGTGCTGGACAATAAAT	0.0582846	-0.573985
TTGTGGTGGTGCTGGACAATAAA	0.207409	0.362278
TTTGTGGTGGTGCTGGACAATAA	0.224305	0.104469
ATTTGTGGTGGTGCTGGACAATA	0.316538	0.309471
AATTTGTGGTGGTGCTGGACAAT	0.548029	0.919987
CAATTTGTGGTGGTGCTGGACAA	0.745018	1.4574
TCAATTTGTGGTGGTGCTGGACA	0.648667	1.34207
GTCAATTTGTGGTGGTGCTGGAC	0.671476	1.33344
TGTCAATTTGTGGTGGTGCTGGA	0.884675	2.2817
TTGTCAATTTGTGGTGGTGCTGG	0.706978	1.03496
ATTGTCAATTTGTGGTGGTGCTG	0.786363	1.57204
CATTGTCAATTTGTGGTGGTGCT	0.487976	0.875381
CCATTGTCAATTTGTGGTGGTGC	0.376627	0.089605
TCCATTGTCAATTTGTGGTGGTG	0.420065	0.468379
ATTCCATTGTCAATTTGTGGTGG	0.43346	0.692704
TATTCCATTGTCAATTTGTGGTG	0.332059	0.237262
TTATTCCATTGTCAATTTGTGGT	0.148389	-0.153101
ATTATTCCATTGTCAATTTGTGG	0.191289	0.0934802
AATTATTCCATTGTCAATTTGTG	0.12362	-0.0841503
GAATTATTCCATTGTCAATTTGT	0.0872564	-0.225544
TGAATTATTCCATTGTCAATTTG	0.118389	-0.0638524
TTGAATTATTCCATTGTCAATTT	0.089996	-0.148508
CTTGAATTATTCCATTGTCAATT	0.0983276	-0.302106
CCTTGAATTATTCCATTGTCAAT	0.207807	0.416015
CCCTTGAATTATTCCATTGTCAA	0.283093	0.277551
CCCCTTGAATTATTCCATTGTCA	0.377652	0.36587
TCCCCTTGAATTATTCCATTGTC	0.399165	0.554052
TTCCCCTTGAATTATTCCATTGT	0.235084	0.217562
GTTCCCCTTGAATTATTCCATTG	0.327915	0.639973
CGTTCCCCTTGAATTATTCCATT	0.0944304	-0.251289
ACGTTCCCCTTGAATTATTCCAT	0.154306	0.0801444
CACGTTCCCCTTGAATTATTCCA	0.134875	-0.156607
TCACGTTCCCCTTGAATTATTCC	0.117351	-0.00523567
GTCACGTTCCCCTTGAATTATTC	0.0727227	-0.277992
TGGTCACGTTCCCCTTGAATTAT	0.0593493	-0.395557
ATGGTCACGTTCCCCTTGAATTA	0.10808	0.00639374
AATGGTCACGTTCCCCTTGAATT	0.247313	0.284315
TAATGGTCACGTTCCCCTTGAAT	0.267199	-0.0181159
ATAATGGTCACGTTCCCCTTGAA	0.590374	1.32476
CATAATGGTCACGTTCCCCTTGA	0.894117	2.14526
CCATAATGGTCACGTTCCCCTTG	0.883227	2.08521
ATCCATAATGGTCACGTTCCCCT	0.71784	1.41552
TATCCATAATGGTCACGTTCCCC	0.51395	0.27072
ATATCCATAATGGTCACGTTCCC	0.66027	1.16106
TATATCCATAATGGTCACGTTCC	0.518638	0.897539
CTATATCCATAATGGTCACGTTC	0.836568	1.96945
TCTATATCCATAATGGTCACGTT	0.863304	1.931
GTCTATATCCATAATGGTCACGT	0.979866	2.30723
TGTCTATATCCATAATGGTCACG	0.778338	1.36013
CTGTCTATATCCATAATGGTCAC	0.692008	1.62676
ACTGTCTATATCCATAATGGTCA	0.298255	0.432472
GACTGTCTATATCCATAATGGTC	0.221208	0.122201
CAGACTGTCTATATCCATAATGG	0.464968	0.920083
ACAGACTGTCTATATCCATAATG	0.255721	0.158616
TACAGACTGTCTATATCCATAAT	0.145673	-0.0119419
TTACAGACTGTCTATATCCATAA	0.202446	0.10381
GTTACAGACTGTCTATATCCATA	0.191064	0.0681074
CGTTACAGACTGTCTATATCCAT	0.235349	0.258785
ACGTTACAGACTGTCTATATCCA	0.238773	0.085217
TACGTTACAGACTGTCTATATCC	0.314576	0.583789
ATACGTTACAGACTGTCTATATC	0.181489	-0.0834644
CATACGTTACAGACTGTCTATAT	0.177313	-0.0150713
GCATACGTTACAGACTGTCTATA	0.380831	0.612917
TGCATACGTTACAGACTGTCTAT	0.578215	1.39252
ATGCATACGTTACAGACTGTCTA	0.887763	2.19446
CATGCATACGTTACAGACTGTCT	0.720948	1.93603
ACATGCATACGTTACAGACTGTC	0.904483	1.91013
TACATGCATACGTTACAGACTGT	0.747511	1.05943
TTACATGCATACGTTACAGACTG	0.87972	2.15881
ATTACATGCATACGTTACAGACT	0.517786	1.12283
TATTACATGCATACGTTACAGAC	0.602824	1.5007
TTATTACATGCATACGTTACAGA	0.404564	0.35665
TTTATTACATGCATACGTTACAG	0.411629	0.337909
CTTTATTACATGCATACGTTACA	0.203611	-0.254173
CCTTTATTACATGCATACGTTAC	0.279539	0.272049
TCCTTTATTACATGCATACGTTA	0.289863	0.311436
ATCCTTTATTACATGCATACGTT	0.546884	0.964914
AATCCTTTATTACATGCATACGT	0.728667	1.37196
GAATCCTTTATTACATGCATACG	0.701767	1.70655
TGAATCCTTTATTACATGCATAC	0.529428	0.912589
GTGAATCCTTTATTACATGCATA	0.335496	0.395666
GGTGAATCCTTTATTACATGCAT	0.324553	0.45357
TGGTGAATCCTTTATTACATGCA	0.219892	0.171004
ATGGTGAATCCTTTATTACATGC	0.168362	-0.126647
CATGGTGAATCCTTTATTACATG	0.143504	-0.0396378
TCATGGTGAATCCTTTATTACAT	0.140834	-0.0450651
ATCATGGTGAATCCTTTATTACA	0.13198	-0.00265112
AATCATGGTGAATCCTTTATTAC	0.102949	-0.174031
CAATCATGGTGAATCCTTTATTA	0.153303	0.0844451
CCAATCATGGTGAATCCTTTATT	0.127965	-0.0666957
TCCAATCATGGTGAATCCTTTAT	0.118496	-0.0413458
CTCCAATCATGGTGAATCCTTTA	0.0492672	-0.469506
TCTCCAATCATGGTGAATCCTTT	0.230297	0.0780624
CTCTCCAATCATGGTGAATCCTT	0.391421	0.80644
GCTCTCCAATCATGGTGAATCCT	0.586511	1.26404
TGCTCTCCAATCATGGTGAATCC	0.469323	0.762678
GTGCTCTCCAATCATGGTGAATC	0.318551	0.0971074
AGTGCTCTCCAATCATGGTGAAT	0.287849	0.40262
GAGTGCTCTCCAATCATGGTGAA	0.188256	-0.283034
AGAGTGCTCTCCAATCATGGTGA	0.310772	0.273292
TAGAGTGCTCTCCAATCATGGTG	0.386982	0.658818
ATAGAGTGCTCTCCAATCATGGT	0.223042	0.162762
AATAGAGTGCTCTCCAATCATGG	0.412844	0.695318
AAATAGAGTGCTCTCCAATCATG	0.415604	0.627828
TAAATAGAGTGCTCTCCAATCAT	0.254042	0.111902
ATAAATAGAGTGCTCTCCAATCA	0.408869	0.618826
AATAAATAGAGTGCTCTCCAATC	0.530519	0.762888
CAATAAATAGAGTGCTCTCCAAT	0.616928	1.32304
ACAATAAATAGAGTGCTCTCCAA	0.824899	1.79202
TACAATAAATAGAGTGCTCTCCA	0.760678	1.34976
GTACAATAAATAGAGTGCTCTCC	0.785013	1.26154
AGTACAATAAATAGAGTGCTCTC	0.953992	2.22535
CAGTACAATAAATAGAGTGCTCT	0.975805	2.02949
ACAGTACAATAAATAGAGTGCTC	0.967121	1.89216
CACAGTACAATAAATAGAGTGCT	0.613269	0.997715
TCACAGTACAATAAATAGAGTGC	0.65285	1.23894
TTCACAGTACAATAAATAGAGTG	0.35635	0.435935
ATTCACAGTACAATAAATAGAGT	0.176369	0.156854
TATTCACAGTACAATAAATAGAG	0.132903	-0.0134534
TTATTCACAGTACAATAAATAGA	0.0986929	-0.231938
ATTATTCACAGTACAATAAATAG	0.113806	-0.100649
CATTATTCACAGTACAATAAATA	0.151528	0.146242
TCATTATTCACAGTACAATAAAT	0.127542	-0.035779
ATCATTATTCACAGTACAATAAA	0.1025	-0.229303
CATCATTATTCACAGTACAATAA	0.121218	0.011124
TCATCATTATTCACAGTACAATA	0.150783	-0.0495854
TTCATCATTATTCACAGTACAAT	0.222883	0.0816843
CCTTCATCATTATTCACAGTACA	0.673225	1.5022
TCCTTCATCATTATTCACAGTAC	0.640181	1.18952
CTCCTTCATCATTATTCACAGTA	0.201632	0.000834509
TCTCCTTCATCATTATTCACAGT	0.198266	-0.0641074
CTCTCCTTCATCATTATTCACAG	0.36644	0.701213
ACTCTCCTTCATCATTATTCACA	0.15315	-0.100741
CACTCTCCTTCATCATTATTCAC	0.18171	0.192518
CCACTCTCCTTCATCATTATTCA	0.0829357	-0.185229
TCCACTCTCCTTCATCATTATTC	0.0696759	-0.34041
CTCCACTCTCCTTCATCATTATT	0.10213	-0.0444975
CACTCCACTCTCCTTCATCATTA	0.183027	-0.027058
CCACTCCACTCTCCTTCATCATT	0.197265	0.166189
GCCACTCCACTCTCCTTCATCAT	0.301928	0.444765
GGCCACTCCACTCTCCTTCATCA	0.407888	0.524376
GGGCCACTCCACTCTCCTTCATC	0.335086	0.224395
TGGGCCACTCCACTCTCCTTCAT	0.387276	0.665681
GTGGGCCACTCCACTCTCCTTCA	0.296761	0.289068
GGTGGGCCACTCCACTCTCCTTC	0.146315	-0.291179
TGGTGGGCCACTCCACTCTCCTT	0.149741	-0.214152
GTGGTGGGCCACTCCACTCTCCT	0.166184	-0.120694
GGTGGTGGGCCACTCCACTCTCC	0.161692	-0.128602
AGGTGGTGGGCCACTCCACTCTC	0.229048	0.277319
CAGGTGGTGGGCCACTCCACTCT	0.173228	-0.233008
TCAGGTGGTGGGCCACTCCACTC	0.274367	0.3373
TTCAGGTGGTGGGCCACTCCACT	0.312597	0.345032
ATTCAGGTGGTGGGCCACTCCAC	0.387198	0.443546
CATTCAGGTGGTGGGCCACTCCA	0.534354	0.926898
GCATTCAGGTGGTGGGCCACTCC	0.608923	1.43394
TGCATTCAGGTGGTGGGCCACTC	0.582092	1.29563
CTGCATTCAGGTGGTGGGCCACT	0.49491	0.901901
CCTCTGCATTCAGGTGGTGGGCC	0.252015	0.0907498
TCCTCTGCATTCAGGTGGTGGGC	0.275772	0.185593
TTCCTCTGCATTCAGGTGGTGGG	0.263331	0.161792
GGGACCTTGGAAGTTAGAGATTT	0.215067	0.302665
TGGGACCTTGGAAGTTAGAGATT	0.21315	0.176557
GTGGGACCTTGGAAGTTAGAGAT	0.0763922	-0.367952
GGTGGGACCTTGGAAGTTAGAGA	0.117774	-0.208583
TGGTGGGACCTTGGAAGTTAGAG	0.0907715	-0.332048
TTGGTGGGACCTTGGAAGTTAGA	0.234007	0.318199
GTTGGTGGGACCTTGGAAGTTAG	0.25003	0.132612
TGTTGGTGGGACCTTGGAAGTTA	0.261167	0.371824
CTGTTGGTGGGACCTTGGAAGTT	0.221447	0.156649
ACTGTTGGTGGGACCTTGGAAGT	0.274432	0.19451
AACTGTTGGTGGGACCTTGGAAG	0.262875	0.0747062
GAACTGTTGGTGGGACCTTGGAA	0.436276	0.715618
TGAACTGTTGGTGGGACCTTGGA	0.757143	2.06026
CTGAACTGTTGGTGGGACCTTGG	0.958491	2.45461
TCTGAACTGTTGGTGGGACCTTG	0.991771	2.37506
TTCTGAACTGTTGGTGGGACCTT	0.942041	2.11465
TTTCTGAACTGTTGGTGGGACCT	0.772102	1.3646
GGTTTCTGAACTGTTGGTGGGAC	0.246175	-0.0948166
AGGTTTCTGAACTGTTGGTGGGA	0.216269	-0.0562482
TAGGTTTCTGAACTGTTGGTGGG	0.428372	0.705195
GTAGGTTTCTGAACTGTTGGTGG	0.24001	0.00652232
GGTAGGTTTCTGAACTGTTGGTG	0.183298	-0.101446
TGGTAGGTTTCTGAACTGTTGGT	0.216445	0.0812455
GTGGTAGGTTTCTGAACTGTTGG	0.198078	-0.0974831
TGTGGTAGGTTTCTGAACTGTTG	0.203008	0.00513853
CTGTGGTAGGTTTCTGAACTGTT	0.179801	-0.148612
ACTGTGGTAGGTTTCTGAACTGT	0.608133	1.56226
TACTGTGGTAGGTTTCTGAACTG	0.38188	0.115643
TTACTGTGGTAGGTTTCTGAACT	0.133087	-0.18243
TTTACTGTGGTAGGTTTCTGAAC	0.251735	0.38015
ATTTACTGTGGTAGGTTTCTGAA	0.431211	1.07945
CATTTACTGTGGTAGGTTTCTGA	0.504254	0.837353
AACATTTACTGTGGTAGGTTTCT	0.404146	0.78394
GAACATTTACTGTGGTAGGTTTC	0.675906	1.71053
GGAACATTTACTGTGGTAGGTTT	0.638668	1.24146
TGGAACATTTACTGTGGTAGGTT	0.633187	0.962144
TTGGAACATTTACTGTGGTAGGT	0.7898	1.86479
GTTGGAACATTTACTGTGGTAGG	0.567106	0.964388
AGTTGGAACATTTACTGTGGTAG	0.553194	1.2073
TAGTTGGAACATTTACTGTGGTA	0.346693	0.0694359
GTAGTTGGAACATTTACTGTGGT	0.671357	1.78689
TGTAGTTGGAACATTTACTGTGG	0.584642	1.1933
CTGTAGTTGGAACATTTACTGTG	0.371854	0.714163
TCTGTAGTTGGAACATTTACTGT	0.229105	0.239913
TTCTGTAGTTGGAACATTTACTG	0.147021	-0.172724
CTTCTGTAGTTGGAACATTTACT	0.0640532	-0.431697
ACTTCTGTAGTTGGAACATTTAC	0.185483	0.100521
GACTTCTGTAGTTGGAACATTTA	0.332418	0.74982
AGACTTCTGTAGTTGGAACATTT	0.309119	0.311326
GAGACTTCTGTAGTTGGAACATT	0.541304	1.05607
TGAGACTTCTGTAGTTGGAACAT	0.575554	1.30811
GGTGAGACTTCTGTAGTTGGAAC	0.184121	-0.240584
TGGTGAGACTTCTGTAGTTGGAA	0.178458	0.0268529
TTGGTGAGACTTCTGTAGTTGGA	0.335032	0.31792
GTTGGTGAGACTTCTGTAGTTGG	0.469489	1.10906
AGTTGGTGAGACTTCTGTAGTTG	0.230382	0.120807
AAGTTGGTGAGACTTCTGTAGTT	0.144028	0.00431748
GAAGTTGGTGAGACTTCTGTAGT	0.0370424	-0.534613
AGAAGTTGGTGAGACTTCTGTAG	0.187539	-0.0176483
GAGAAGTTGGTGAGACTTCTGTA	0.2234	0.251077
TGAGAAGTTGGTGAGACTTCTGT	0.427875	0.444112
CTGAGAAGTTGGTGAGACTTCTG	0.530581	1.35353
TCTGAGAAGTTGGTGAGACTTCT	0.348599	0.36124
TTCTGAGAAGTTGGTGAGACTTC	0.326918	0.290361
TTTCTGAGAAGTTGGTGAGACTT	0.292852	-0.0337871
TTGAGCATTTGGTGTGGTGGTTT	0.514159	0.831485
CTTGAGCATTTGGTGTGGTGGTT	0.541063	1.129
GCTTGAGCATTTGGTGTGGTGGT	0.456133	0.983475
TGCTTGAGCATTTGGTGTGGTGG	0.336888	0.272805
TTGCTTGAGCATTTGGTGTGGTG	0.364709	0.339799
GTTGCTTGAGCATTTGGTGTGGT	0.447072	0.819871
GTGTTGCTTGAGCATTTGGTGTG	0.334953	0.170859
CGTGTTGCTTGAGCATTTGGTGT	0.086085	-0.366172
TCCGTGTTGCTTGAGCATTTGGT	0.592141	1.28172
CTCCGTGTTGCTTGAGCATTTGG	0.633942	1.48333
ACTCCGTGTTGCTTGAGCATTTG	0.472885	0.769206
TACTCCGTGTTGCTTGAGCATTT	0.552743	1.10878
GTACTCCGTGTTGCTTGAGCATT	0.581091	1.33369
TGTACTCCGTGTTGCTTGAGCAT	0.572532	1.11855
GTGTACTCCGTGTTGCTTGAGCA	0.54659	1.03141
GGTGTACTCCGTGTTGCTTGAGC	0.351232	0.325817
AGGTGTACTCCGTGTTGCTTGAG	0.481894	1.02311
CAGGTGTACTCCGTGTTGCTTGA	0.550529	0.975504
ACAGGTGTACTCCGTGTTGCTTG	0.763849	2.03045
AACAGGTGTACTCCGTGTTGCTT	0.653601	1.39452
AAACAGGTGTACTCCGTGTTGCT	0.517119	1.04341
GAAACAGGTGTACTCCGTGTTGC	0.465826	0.588208
GGAAACAGGTGTACTCCGTGTTG	0.347918	0.537239
TGGAAACAGGTGTACTCCGTGTT	0.531297	1.1794
CTGGAAACAGGTGTACTCCGTGT	0.5895	0.971631
CCTGGAAACAGGTGTACTCCGTG	0.8054	2.0191
TCCTGGAAACAGGTGTACTCCGT	0.709146	1.56212
GTCCTGGAAACAGGTGTACTCCG	0.4875	0.655434
TGTCCTGGAAACAGGTGTACTCC	0.411208	0.572391
TTGTCCTGGAAACAGGTGTACTC	0.386184	0.465504
GTTGTCCTGGAAACAGGTGTACT	0.210471	-0.054217
GGTTGTCCTGGAAACAGGTGTAC	0.150452	-0.332103
TGGTTGTCCTGGAAACAGGTGTA	0.20947	-0.113273
TTGGTTGTCCTGGAAACAGGTGT	0.42902	0.818066
CTTGGTTGTCCTGGAAACAGGTG	0.445687	0.828038
GCTTGGTTGTCCTGGAAACAGGT	0.423382	0.667765
TGCTTGGTTGTCCTGGAAACAGG	0.412219	0.375901
ATGCTTGGTTGTCCTGGAAACAG	0.402804	0.397067
AATGCTTGGTTGTCCTGGAAACA	0.385297	0.579297
AAATGCTTGGTTGTCCTGGAAAC	0.344944	0.309406
AAAATGCTTGGTTGTCCTGGAAA	0.378018	0.482963
GAAAATGCTTGGTTGTCCTGGAA	0.532076	1.02535
TGAAAATGCTTGGTTGTCCTGGA	0.855125	1.88898
ATGAAAATGCTTGGTTGTCCTGG	0.842024	1.92013
CATGAAAATGCTTGGTTGTCCTG	0.741915	1.49827
TCATGAAAATGCTTGGTTGTCCT	0.719389	1.28798
TTCATGAAAATGCTTGGTTGTCC	0.381424	0.165007
TTTCATGAAAATGCTTGGTTGTC	0.407197	0.527145
GTTTCATGAAAATGCTTGGTTGT	0.382276	0.370876
TGTTTCATGAAAATGCTTGGTTG	0.466869	0.76961
GTTGTTTCATGAAAATGCTTGGT	0.427382	0.6451
GGTTGTTTCATGAAAATGCTTGG	0.660196	1.4475
GGGTTGTTTCATGAAAATGCTTG	0.339312	0.651533
GGGGTTGTTTCATGAAAATGCTT	0.199968	0.0527893
TGGGGTTGTTTCATGAAAATGCT	0.304547	0.411372
TTGGGGTTGTTTCATGAAAATGC	0.29751	0.379765
TTTGGGGTTGTTTCATGAAAATG	0.2867	0.563994
ATTTGGGGTTGTTTCATGAAAAT	0.179085	-0.14266
TATTTGGGGTTGTTTCATGAAAA	0.283031	0.578521
TTATTTGGGGTTGTTTCATGAAA	0.144561	-0.207871
TTTATTTGGGGTTGTTTCATGAA	0.184184	0.0742332
CTTTATTTGGGGTTGTTTCATGA	0.262898	0.157977
CCTTTATTTGGGGTTGTTTCATG	0.142449	-0.173806
TCCTTTATTTGGGGTTGTTTCAT	0.16248	0.00750021
TTCCTTTATTTGGGGTTGTTTCA	0.10787	-0.250155
CTTCCTTTATTTGGGGTTGTTTC	0.361692	0.326288
ACTTCCTTTATTTGGGGTTGTTT	0.503566	0.86909
CACTTCCTTTATTTGGGGTTGTT	0.462438	0.549343
CCACTTCCTTTATTTGGGGTTGT	0.61676	1.38003
TCCACTTCCTTTATTTGGGGTTG	0.546549	1.16365
TTCCACTTCCTTTATTTGGGGTT	0.218624	-0.124626
GTTCCACTTCCTTTATTTGGGGT	0.247848	0.223422
GGTTCCACTTCCTTTATTTGGGG	0.243159	0.069393
TGGTTCCACTTCCTTTATTTGGG	0.115295	-0.127668
GTGGTTCCACTTCCTTTATTTGG	0.116139	-0.0709636
AGTGGTTCCACTTCCTTTATTTG	0.064723	-0.351373
AAGTGGTTCCACTTCCTTTATTT	0.0889042	-0.208615
GAAGTGGTTCCACTTCCTTTATT	0.0737548	-0.418449
TGAAGTGGTTCCACTTCCTTTAT	0.143685	0.0596041
CTGAAGTGGTTCCACTTCCTTTA	0.158949	-0.0348872
CCTGAAGTGGTTCCACTTCCTTT	0.249601	0.372085
ACCTGAAGTGGTTCCACTTCCTT	0.25422	0.00829546
TACCTGAAGTGGTTCCACTTCCT	0.295943	0.0500823
GTACCTGAAGTGGTTCCACTTCC	0.384201	0.599231
AGTACCTGAAGTGGTTCCACTTC	0.394561	0.658974
TAGTACCTGAAGTGGTTCCACTT	0.358603	0.471468
GTAGTACCTGAAGTGGTTCCACT	0.483302	0.645256
GGTAGTACCTGAAGTGGTTCCAC	0.424348	0.432574
GGGTAGTACCTGAAGTGGTTCCA	0.191257	-0.34311
CGGGTAGTACCTGAAGTGGTTCC	0.208199	0.0518547
ACGGGTAGTACCTGAAGTGGTTC	0.202374	-0.0758004
GACGGGTAGTACCTGAAGTGGTT	0.221863	0.0956289
AGACGGGTAGTACCTGAAGTGGT	0.306251	0.570436
AAGACGGGTAGTACCTGAAGTGG	0.193948	-0.00043409
GAAGACGGGTAGTACCTGAAGTG	0.144147	-0.355853
AGAAGACGGGTAGTACCTGAAGT	0.313966	0.398281
TAGAAGACGGGTAGTACCTGAAG	0.276869	0.183021
ATAGAAGACGGGTAGTACCTGAA	0.513063	0.902258
GATAGAAGACGGGTAGTACCTGA	0.383295	0.460871
AGATAGAAGACGGGTAGTACCTG	0.365812	0.33274
CAGATAGAAGACGGGTAGTACCT	0.45454	0.379301
CCAGATAGAAGACGGGTAGTACC	0.532547	1.18571
CCCAGATAGAAGACGGGTAGTAC	0.419048	0.465588
GCCCAGATAGAAGACGGGTAGTA	0.274595	-0.058453
TGCCCAGATAGAAGACGGGTAGT	0.186097	-0.273722
GTGCCCAGATAGAAGACGGGTAG	0.281601	0.259754
TGTGCCCAGATAGAAGACGGGTA	0.203782	-0.129471
GTGTGCCCAGATAGAAGACGGGT	0.306678	-0.00763271
CGTGTGCCCAGATAGAAGACGGG	0.393201	0.563899
CACGTGTGCCCAGATAGAAGACG	0.356999	0.372246
ACACGTGTGCCCAGATAGAAGAC	0.392496	0.862457
AACACGTGTGCCCAGATAGAAGA	0.326382	0.491904
AAACACGTGTGCCCAGATAGAAG	0.278027	0.232237
GAAACACGTGTGCCCAGATAGAA	0.268381	0.243005
TGAAACACGTGTGCCCAGATAGA	0.352209	0.346182
GTGAAACACGTGTGCCCAGATAG	0.46822	0.763707
CGTGAAACACGTGTGCCCAGATA	0.435484	0.61054
ACGTGAAACACGTGTGCCCAGAT	0.485819	0.268044
AACGTGAAACACGTGTGCCCAGA	0.876518	1.81604
CAACGTGAAACACGTGTGCCCAG	0.954462	2.21963
TCAACGTGAAACACGTGTGCCCA	0.909754	1.82705
GTCAACGTGAAACACGTGTGCCC	0.772404	1.6629
TGTCAACGTGAAACACGTGTGCC	0.329461	0.0150303
CTGTCAACGTGAAACACGTGTGC	0.289858	-0.0791065
CCTGTCAACGTGAAACACGTGTG	0.691257	1.80508
ACCTGTCAACGTGAAACACGTGT	0.343825	0.208207
AACCTGTCAACGTGAAACACGTG	0.314296	0.423322
AAACCTGTCAACGTGAAACACGT	0.251583	-0.0352073
CAAACCTGTCAACGTGAAACACG	0.263275	-0.0197969
GCAAACCTGTCAACGTGAAACAC	0.434158	0.695793
AGCAAACCTGTCAACGTGAAACA	0.509457	0.893607
AAGCAAACCTGTCAACGTGAAAC	0.499347	0.950227
CAAGCAAACCTGTCAACGTGAAA	0.216756	0.0902095
CCAAGCAAACCTGTCAACGTGAA	0.553074	1.15395
CCCAAGCAAACCTGTCAACGTGA	0.869922	2.0438
TCCCAAGCAAACCTGTCAACGTG	0.86592	2.25194
GTCCCAAGCAAACCTGTCAACGT	0.611077	1.03859
CGTCCCAAGCAAACCTGTCAACG	0.653351	1.42729
GCGTCCCAAGCAAACCTGTCAAC	0.371379	-0.0663756
AGCGTCCCAAGCAAACCTGTCAA	0.507255	0.997
TAGCGTCCCAAGCAAACCTGTCA	0.257384	-0.0375652
CTAGCGTCCCAAGCAAACCTGTC	0.406546	0.701633
ACTAGCGTCCCAAGCAAACCTGT	0.345261	0.290259
TACTAGCGTCCCAAGCAAACCTG	0.594756	1.17476
TTACTAGCGTCCCAAGCAAACCT	0.475522	0.586782
GTTACTAGCGTCCCAAGCAAACC	0.548018	1.23345
GGTTACTAGCGTCCCAAGCAAAC	0.362174	0.523416
TGGTTACTAGCGTCCCAAGCAAA	0.304747	0.0758585
ATGGTTACTAGCGTCCCAAGCAA	0.724916	1.54486
CATGGTTACTAGCGTCCCAAGCA	0.701015	1.69126
CCATGGTTACTAGCGTCCCAAGC	0.945787	2.2989
GCCCATGGTTACTAGCGTCCCAA	0.772654	1.44322
AGCCCATGGTTACTAGCGTCCCA	0.901344	1.93617
AAGCCCATGGTTACTAGCGTCCC	0.798955	1.62473
CAAGCCCATGGTTACTAGCGTCC	0.821579	1.70317
GCAAGCCCATGGTTACTAGCGTC	0.889262	2.20881
AGCAAGCCCATGGTTACTAGCGT	0.752138	1.77667
CAGCAAGCCCATGGTTACTAGCG	0.533197	0.977922
GTCAGCAAGCCCATGGTTACTAG	0.711686	1.80501
AGTCAGCAAGCCCATGGTTACTA	0.416238	0.696716
AAGTCAGCAAGCCCATGGTTACT	0.341784	0.517401
TAAGTCAGCAAGCCCATGGTTAC	0.708909	1.73141
CTAAGTCAGCAAGCCCATGGTTA	0.771707	2.04418
GGCTAAGTCAGCAAGCCCATGGT	0.422621	2.41816
TGGCTAAGTCAGCAAGCCCATGG	0.472391	1.36302
TTTGGCTAAGTCAGCAAGCCCAT	0.622868	1.42514
TCTTTGGCTAAGTCAGCAAGCCC	0.585594	1.33588
TTCTTTGGCTAAGTCAGCAAGCC	0.501398	0.117579
CTTCTTTGGCTAAGTCAGCAAGC	0.639461	0.946357
TCTTCTTTGGCTAAGTCAGCAAG	0.583247	0.299042
CTCTTCTTTGGCTAAGTCAGCAA	0.558333	4.74637
ACTCTTCTTTGGCTAAGTCAGCA	0.521326	0.611292
AACTCTTCTTTGGCTAAGTCAGC	0.448638	0.714969
TAACTCTTCTTTGGCTAAGTCAG	0.36278	0.696138
TTAACTCTTCTTTGGCTAAGTCA	0.321083	-0.183254
CTTAACTCTTCTTTGGCTAAGTC	0.382802	0.0790809
TCTTAACTCTTCTTTGGCTAAGT	0.364533	0.667367
TTCTTAACTCTTCTTTGGCTAAG	0.390847	0.532713
CTTCTTAACTCTTCTTTGGCTAA	0.283471	0.132297
TCTTCTTAACTCTTCTTTGGCTA	0.33082	-0.0863864
TTCTTCTTAACTCTTCTTTGGCT	0.286173	0.0920359
TTTCTTCTTAACTCTTCTTTGGC	0.29502	0.0161243
AGTCTGTATACTTGTGTGTATTT	0.235479	0.0507217
CAGTCTGTATACTTGTGTGTATT	0.282559	0.824035
ACAGTCTGTATACTTGTGTGTAT	0.370155	0.938707
AACAGTCTGTATACTTGTGTGTA	0.328557	0.934228
GAACAGTCTGTATACTTGTGTGT	0.422523	-0.499697
GGAACAGTCTGTATACTTGTGTG	0.431541	1.75517
AGGAACAGTCTGTATACTTGTGT	0.288184	1.29821
TAGGAACAGTCTGTATACTTGTG	0.299897	0.693999
CTAGGAACAGTCTGTATACTTGT	0.19683	1.10717
ACTAGGAACAGTCTGTATACTTG	0.237082	0.801981
AACTAGGAACAGTCTGTATACTT	0.176176	0.537844
AAACTAGGAACAGTCTGTATACT	0.273942	0.388584
AGAAACTAGGAACAGTCTGTATA	0.324614	1.65655
AAGAAACTAGGAACAGTCTGTAT	0.357913	1.07233
TAAGAAACTAGGAACAGTCTGTA	0.595176	1.42714
CTAAGAAACTAGGAACAGTCTGT	0.654213	2.23078
TCTAAGAAACTAGGAACAGTCTG	0.476431	2.12609
GTCTAAGAAACTAGGAACAGTCT	0.380695	0.912578
AGTCTAAGAAACTAGGAACAGTC	0.819722	1.92906
AAGTCTAAGAAACTAGGAACAGT	0.816423	2.10597
TAAGTCTAAGAAACTAGGAACAG	0.640603	2.32936
ATAAGTCTAAGAAACTAGGAACA	0.492653	0.877936
GATAAGTCTAAGAAACTAGGAAC	0.465927	0.940209
AGATAAGTCTAAGAAACTAGGAA	0.422435	0.116299
CAGATAAGTCTAAGAAACTAGGA	0.381133	0.425617
GCAGATAAGTCTAAGAAACTAGG	0.460377	0.304472
TGCAGATAAGTCTAAGAAACTAG	0.34034	-0.303026
ATGCAGATAAGTCTAAGAAACTA	0.134952	0.122985
TATGCAGATAAGTCTAAGAAACT	0.137781	0.310562
ATATGCAGATAAGTCTAAGAAAC	0.231381	0.892995
AATATGCAGATAAGTCTAAGAAA	0.110047	-0.096048
CAATATGCAGATAAGTCTAAGAA	0.343032	-0.287145
CCAATATGCAGATAAGTCTAAGA	0.364659	0.594477
TCCAATATGCAGATAAGTCTAAG	0.302189	0.714523
ATCCAATATGCAGATAAGTCTAA	0.121878	0.387274
TATCCAATATGCAGATAAGTCTA	0.129812	0.357244
TTATCCAATATGCAGATAAGTCT	0.279004	1.03352
TTTATCCAATATGCAGATAAGTC	0.303672	0.0546313
GAAGAGCACAATTGCATTTATTT	0.136602	-0.762526
TGAAGAGCACAATTGCATTTATT	0.136784	-0.132721
ATGAAGAGCACAATTGCATTTAT	0.137383	-0.0392555
AATGAAGAGCACAATTGCATTTA	0.126208	-0.128772
Figure 5B
gnra	nIsoforms	TPM	region	lfc	gene
GGACAGGTGGGCGTGGCCCGAGC	8	59.2659	5utr	0.0418539	CD46
AGGACAGGTGGGCGTGGCCCGAG	8	59.2659	5utr	-0.310824	CD46
CAGGACAGGTGGGCGTGGCCCGA	8	59.2659	5utr	-0.119489	CD46
TGCAGGACAGGTGGGCGTGGCCC	8	59.2659	5utr	-0.404897	CD46
CTGCAGGACAGGTGGGCGTGGCC	8	59.2659	5utr	-0.0422022	CD46
GCTGCAGGACAGGTGGGCGTGGC	8	59.2659	5utr	0.123352	CD46
TGCTGCAGGACAGGTGGGCGTGG	8	59.2659	5utr	-0.286276	CD46
GTGCTGCAGGACAGGTGGGCGTG	8	59.2659	5utr	-0.0358277	CD46
AGTGCTGCAGGACAGGTGGGCGT	8	59.2659	5utr	-0.344808	CD46
CCAGTGCTGCAGGACAGGTGGGC	8	59.2659	5utr	-0.786936	CD46
TCCAGTGCTGCAGGACAGGTGGG	8	59.2659	5utr	0.210972	CD46
ATCCAGTGCTGCAGGACAGGTGG	8	59.2659	5utr	0.528587	CD46
CATCCAGTGCTGCAGGACAGGTG	8	59.2659	5utr	0.374846	CD46
AGCATCCAGTGCTGCAGGACAGG	8	59.2659	5utr	0.852658	CD46
AAGCATCCAGTGCTGCAGGACAG	8	59.2659	5utr	0.651824	CD46
AAAGCATCCAGTGCTGCAGGACA	8	59.2659	5utr	0.702233	CD46
CAAAGCATCCAGTGCTGCAGGAC	8	59.2659	5utr	0.366945	CD46
ACAAAGCATCCAGTGCTGCAGGA	8	59.2659	5utr	0.9503	CD46
CACAAAGCATCCAGTGCTGCAGG	8	59.2659	5utr	0.679414	CD46
CTCACAAAGCATCCAGTGCTGCA	8	59.2659	5utr	0.711728	CD46
ACTCACAAAGCATCCAGTGCTGC	8	59.2659	5utr	0.966422	CD46
AACTCACAAAGCATCCAGTGCTG	8	59.2659	5utr	-0.0894321	CD46
CAACTCACAAAGCATCCAGTGCT	8	59.2659	5utr	0.801133	CD46
CCAACTCACAAAGCATCCAGTGC	8	59.2659	5utr	0.72317	CD46
CCCAACTCACAAAGCATCCAGTG	8	59.2659	5utr	1.416	CD46
TCCCCAACTCACAAAGCATCCAG	8	59.2659	5utr	1.34392	CD46
ATCCCCAACTCACAAAGCATCCA	8	59.2659	5utr	1.08762	CD46
CAATCCCCAACTCACAAAGCATC	8	59.2659	5utr	-0.145617	CD46
ACAATCCCCAACTCACAAAGCAT	8	59.2659	5utr	0.0662905	CD46
AACAATCCCCAACTCACAAAGCA	8	59.2659	5utr	0.632989	CD46
CAACAATCCCCAACTCACAAAGC	8	59.2659	5utr	-0.34843	CD46
GCAACAATCCCCAACTCACAAAG	8	59.2659	5utr	0.123574	CD46
CGCAACAATCCCCAACTCACAAA	8	59.2659	5utr	-0.0643981	CD46
ACGCAACAATCCCCAACTCACAA	8	59.2659	5utr	0.0534285	CD46
GACGCAACAATCCCCAACTCACA	8	59.2659	5utr	-0.0654798	CD46
GGACGCAACAATCCCCAACTCAC	8	59.2659	5utr	0.102691	CD46
GGGACGCAACAATCCCCAACTCA	8	59.2659	5utr	0.0541318	CD46
GATATGGGACGCAACAATCCCCA	8	59.2659	5utr	0.122612	CD46
AGATATGGGACGCAACAATCCCC	8	59.2659	5utr	-0.113496	CD46
CAGATATGGGACGCAACAATCCC	8	59.2659	5utr	-0.523	CD46
CCAGATATGGGACGCAACAATCC	8	59.2659	5utr	-0.332742	CD46
TCCAGATATGGGACGCAACAATC	8	59.2659	5utr	-0.123589	CD46
GTCCAGATATGGGACGCAACAAT	8	59.2659	5utr	-1.29664	CD46
GGTCCAGATATGGGACGCAACAA	8	59.2659	5utr	-0.236866	CD46
GGGTCCAGATATGGGACGCAACA	8	59.2659	5utr	0.171649	CD46
TGGGTCCAGATATGGGACGCAAC	8	59.2659	5utr	0.0431229	CD46
CTGGGTCCAGATATGGGACGCAA	8	59.2659	5utr	0.0786139	CD46
TCTGGGTCCAGATATGGGACGCA	8	59.2659	5utr	0.165602	CD46
TTCTGGGTCCAGATATGGGACGC	9	60.0839	5utr	0.142962	CD46
CTTCTGGGTCCAGATATGGGACG	9	60.0839	5utr	-0.288448	CD46
CCTTCTGGGTCCAGATATGGGAC	9	60.0839	5utr	-0.28706	CD46
CCCTTCTGGGTCCAGATATGGGA	9	60.0839	5utr	0.08043	CD46
TCCCTTCTGGGTCCAGATATGGG	9	60.0839	5utr	-0.631644	CD46
GTCCCTTCTGGGTCCAGATATGG	9	60.0839	5utr	0.0434712	CD46
AGTCCCTTCTGGGTCCAGATATG	9	60.0839	5utr	-0.159424	CD46
AAGTCCCTTCTGGGTCCAGATAT	9	60.0839	5utr	-0.327216	CD46
GAAGTCCCTTCTGGGTCCAGATA	10	63.1517	5utr	-0.687824	CD46
GGGAAGTCCCTTCTGGGTCCAGA	10	63.1517	5utr	1.30553	CD46
AGGGAAGTCCCTTCTGGGTCCAG	10	63.1517	5utr	1.40616	CD46
CAGGGAAGTCCCTTCTGGGTCCA	10	63.1517	5utr	-0.988218	CD46
GCAGGGAAGTCCCTTCTGGGTCC	10	63.1517	5utr	-0.412098	CD46
AGCAGGGAAGTCCCTTCTGGGTC	10	63.1517	5utr	-0.924988	CD46
GAGCAGGGAAGTCCCTTCTGGGT	10	63.1517	5utr	-0.657568	CD46
CGAGCAGGGAAGTCCCTTCTGGG	10	63.1517	5utr	-0.39973	CD46
CCGAGCAGGGAAGTCCCTTCTGG	10	63.1517	5utr	-0.300411	CD46
GCCGAGCAGGGAAGTCCCTTCTG	11	63.1517	5utr	-0.153775	CD46
AGCCGAGCAGGGAAGTCCCTTCT	11	63.1517	5utr	0.350618	CD46
CAGCCGAGCAGGGAAGTCCCTTC	11	63.1517	5utr	-0.32158	CD46
CCAGCCGAGCAGGGAAGTCCCTT	11	63.1517	5utr	0.51307	CD46
GCCAGCCGAGCAGGGAAGTCCCT	11	63.1517	5utr	0.556444	CD46
AGCCAGCCGAGCAGGGAAGTCCC	11	63.1517	5utr	-0.0204309	CD46
GAGAGCCAGCCGAGCAGGGAAGT	10	63.1517	5utr	0.134247	CD46
CGAGAGCCAGCCGAGCAGGGAAG	10	63.1517	5utr	0.341516	CD46
AACCGAGAGCCAGCCGAGCAGGG	10	63.1517	5utr	0.253236	CD46
GAAACCGAGAGCCAGCCGAGCAG	10	63.1517	5utr	1.72043	CD46
AGAAACCGAGAGCCAGCCGAGCA	10	63.1517	5utr	1.79328	CD46
GAGAAACCGAGAGCCAGCCGAGC	10	63.1517	5utr	-0.428029	CD46
AGAGAAACCGAGAGCCAGCCGAG	10	63.1517	5utr	1.89727	CD46
CAGAGAAACCGAGAGCCAGCCGA	10	63.1517	5utr	1.82603	CD46
GCAGAGAAACCGAGAGCCAGCCG	10	63.1517	5utr	1.55258	CD46
AGCAGAGAAACCGAGAGCCAGCC	10	63.1517	5utr	1.69279	CD46
AAGCAGAGAAACCGAGAGCCAGC	10	63.1517	5utr	2.09382	CD46
GAAAGCAGAGAAACCGAGAGCCA	10	63.1517	5utr	2.10216	CD46
GGAAAGCAGAGAAACCGAGAGCC	10	63.1517	5utr	0.188301	CD46
AGGAAAGCAGAGAAACCGAGAGC	10	63.1517	5utr	1.89884	CD46
GAGGAAAGCAGAGAAACCGAGAG	10	63.1517	5utr	-0.037105	CD46
GGAGGAAAGCAGAGAAACCGAGA	10	63.1517	5utr	-0.0346297	CD46
CGGAGGAAAGCAGAGAAACCGAG	10	63.1517	5utr	0.131183	CD46
CCGGAGGAAAGCAGAGAAACCGA	10	63.1517	5utr	0.396376	CD46
TCCGGAGGAAAGCAGAGAAACCG	10	63.1517	5utr	1.45917	CD46
CTCCGGAGGAAAGCAGAGAAACC	10	63.1517	5utr	-0.056462	CD46
TTCTCCGGAGGAAAGCAGAGAAA	10	63.1517	5utr	-0.136973	CD46
TTTCTCCGGAGGAAAGCAGAGAA	10	63.1517	5utr	-0.294359	CD46
ATTTCTCCGGAGGAAAGCAGAGA	10	63.1517	5utr	0.140655	CD46
TATTTCTCCGGAGGAAAGCAGAG	10	63.1517	5utr	0.0979996	CD46
TTATTTCTCCGGAGGAAAGCAGA	10	63.1517	5utr	-0.21088	CD46
GTTATTTCTCCGGAGGAAAGCAG	10	63.1517	5utr	0.789272	CD46
TGTTATTTCTCCGGAGGAAAGCA	10	63.1517	5utr	0.80249	CD46
CTGTTATTTCTCCGGAGGAAAGC	10	63.1517	5utr	1.68029	CD46
GCTGTTATTTCTCCGGAGGAAAG	10	63.1517	5utr	0.948838	CD46
CGCTGTTATTTCTCCGGAGGAAA	10	63.1517	5utr	-0.505724	CD46
ACGCTGTTATTTCTCCGGAGGAA	10	63.1517	5utr	-0.0565246	CD46
GACGCTGTTATTTCTCCGGAGGA	10	63.1517	5utr	-0.385756	CD46
AAGACGCTGTTATTTCTCCGGAG	10	63.1517	5utr	-0.427201	CD46
GAAGACGCTGTTATTTCTCCGGA	10	63.1517	5utr	0.484173	CD46
GGAAGACGCTGTTATTTCTCCGG	10	63.1517	5utr	0.539142	CD46
CGGAAGACGCTGTTATTTCTCCG	10	63.1517	5utr	-0.387686	CD46
CGCGGAAGACGCTGTTATTTCTC	10	63.1517	5utr	-0.297322	CD46
GCGGCGCGGAAGACGCTGTTATT	10	63.1517	5utr	0.305097	CD46
CGCGGCGCGGAAGACGCTGTTAT	10	63.1517	5utr	-0.37716	CD46
GCGCGGCGCGGAAGACGCTGTTA	10	63.1517	high	0.427106	CD46
TGCGCGGCGCGGAAGACGCTGTT	10	63.1517	high	-0.265529	CD46
CATGCGCGGCGCGGAAGACGCTG	10	63.1517	high	1.37864	CD46
CCATGCGCGGCGCGGAAGACGCT	10	63.1517	high	2.75722	CD46
TCCATGCGCGGCGCGGAAGACGC	10	63.1517	high	2.53694	CD46
CTCCATGCGCGGCGCGGAAGACG	10	63.1517	high	1.96238	CD46
GCTCCATGCGCGGCGCGGAAGAC	10	63.1517	high	0.484671	CD46
GGCTCCATGCGCGGCGCGGAAGA	10	63.1517	high	0.111118	CD46
AGGCTCCATGCGCGGCGCGGAAG	10	63.1517	high	0.754408	CD46
GGAGGCTCCATGCGCGGCGCGGA	10	63.1517	high	0.823173	CD46
GGGAGGCTCCATGCGCGGCGCGG	10	63.1517	high	0.948714	CD46
CGGGAGGCTCCATGCGCGGCGCG	10	63.1517	high	0.627036	CD46
CCGGGAGGCTCCATGCGCGGCGC	10	63.1517	high	-0.0594685	CD46
GGCCGGGAGGCTCCATGCGCGGC	10	63.1517	high	-1.25826	CD46
CGGCCGGGAGGCTCCATGCGCGG	10	63.1517	high	0.252775	CD46
GGCGGCCGGGAGGCTCCATGCGC	10	63.1517	high	0.330149	CD46
CGGCGGCCGGGAGGCTCCATGCG	10	63.1517	high	0.126092	CD46
GCGGCGGCCGGGAGGCTCCATGC	10	63.1517	high	-0.604514	CD46
CGCGGCGGCCGGGAGGCTCCATG	10	63.1517	high	-0.302291	CD46
CTCGCGGCGGCCGGGAGGCTCCA	10	63.1517	high	0.324305	CD46
ACTCGCGGCGGCCGGGAGGCTCC	10	63.1517	high	1.02981	CD46
CACTCGCGGCGGCCGGGAGGCTC	10	63.1517	high	0.0239622	CD46
ACACTCGCGGCGGCCGGGAGGCT	10	63.1517	high	0.462264	CD46
GACACTCGCGGCGGCCGGGAGGC	10	63.1517	high	-0.570126	CD46
GGACACTCGCGGCGGCCGGGAGG	10	63.1517	high	-0.454669	CD46
GGGACACTCGCGGCGGCCGGGAG	10	63.1517	high	0.130186	CD46
AGGGACACTCGCGGCGGCCGGGA	10	63.1517	high	0.125998	CD46
AAGGGACACTCGCGGCGGCCGGG	10	63.1517	high	-0.0508849	CD46
AAAGGGACACTCGCGGCGGCCGG	10	63.1517	high	0.119454	CD46
GGAAAGGGACACTCGCGGCGGCC	10	63.1517	high	-0.274574	CD46
AGGAAAGGGACACTCGCGGCGGC	10	63.1517	high	0.134027	CD46
AAGGAAAGGGACACTCGCGGCGG	10	63.1517	high	-0.71209	CD46
GGAAGGAAAGGGACACTCGCGGC	10	63.1517	high	0.892192	CD46
AGGAAGGAAAGGGACACTCGCGG	10	63.1517	high	0.954891	CD46
CAGGAAGGAAAGGGACACTCGCG	10	63.1517	high	0.485532	CD46
CCAGGAAGGAAAGGGACACTCGC	10	63.1517	high	1.74983	CD46
GCCAGGAAGGAAAGGGACACTCG	10	63.1517	high	1.97297	CD46
CGCCAGGAAGGAAAGGGACACTC	10	63.1517	high	2.11322	CD46
AGCGCCAGGAAGGAAAGGGACAC	10	63.1517	high	2.72548	CD46
AAGCGCCAGGAAGGAAAGGGACA	10	63.1517	high	1.10533	CD46
AAAGCGCCAGGAAGGAAAGGGAC	10	63.1517	high	1.03971	CD46
GAAAGCGCCAGGAAGGAAAGGGA	10	63.1517	high	1.73658	CD46
GGAAAGCGCCAGGAAGGAAAGGG	10	63.1517	high	0.678185	CD46
AGGAAAGCGCCAGGAAGGAAAGG	10	63.1517	high	1.85019	CD46
CAGGAAAGCGCCAGGAAGGAAAG	10	63.1517	high	1.05165	CD46
CCAGGAAAGCGCCAGGAAGGAAA	10	63.1517	high	-0.0764323	CD46
CCCAGGAAAGCGCCAGGAAGGAA	10	63.1517	high	-0.197277	CD46
ACCCAGGAAAGCGCCAGGAAGGA	10	63.1517	high	0.641256	CD46
AACCCAGGAAAGCGCCAGGAAGG	10	63.1517	high	-0.0500729	CD46
CAACCCAGGAAAGCGCCAGGAAG	10	63.1517	high	1.45639	CD46
GCAACCCAGGAAAGCGCCAGGAA	10	63.1517	high	1.46467	CD46
AGCAACCCAGGAAAGCGCCAGGA	10	63.1517	high	2.18661	CD46
AAGCAACCCAGGAAAGCGCCAGG	10	63.1517	high	2.20764	CD46
GAAGCAACCCAGGAAAGCGCCAG	10	63.1517	high	2.30471	CD46
AGAAGCAACCCAGGAAAGCGCCA	10	63.1517	high	2.32519	CD46
CAGAAGCAACCCAGGAAAGCGCC	12	63.1517	high	2.16933	CD46
GCCAGAAGCAACCCAGGAAAGCG	12	63.1517	high	1.93997	CD46
CCGCCAGAAGCAACCCAGGAAAG	12	63.1517	high	-0.0801126	CD46
GCCGCCAGAAGCAACCCAGGAAA	12	63.1517	high	-0.415232	CD46
GGCCGCCAGAAGCAACCCAGGAA	12	63.1517	high	-0.477299	CD46
TGGCCGCCAGAAGCAACCCAGGA	10	63.1517	high	-0.186151	CD46
ATGGCCGCCAGAAGCAACCCAGG	10	63.1517	high	1.01942	CD46
ACCATGGCCGCCAGAAGCAACCC	10	63.1517	high	0.552704	CD46
ACACCATGGCCGCCAGAAGCAAC	10	63.1517	high	0.426367	CD46
CAACACCATGGCCGCCAGAAGCA	10	63.1517	high	0.408304	CD46
GCAACACCATGGCCGCCAGAAGC	10	63.1517	high	0.750107	CD46
CAGCAACACCATGGCCGCCAGAA	10	63.1517	high	0.27196	CD46
GCAGCAACACCATGGCCGCCAGA	10	63.1517	high	0.861553	CD46
CAGCAGCAACACCATGGCCGCCA	10	63.1517	high	0.752796	CD46
ACAGCAGCAACACCATGGCCGCC	10	63.1517	high	0.329475	CD46
TACAGCAGCAACACCATGGCCGC	10	63.1517	high	1.0786	CD46
GTACAGCAGCAACACCATGGCCG	10	63.1517	high	-0.136973	CD46
AGTACAGCAGCAACACCATGGCC	10	63.1517	high	0.549914	CD46
GAGTACAGCAGCAACACCATGGC	10	63.1517	high	0.955813	CD46
GGAGTACAGCAGCAACACCATGG	10	63.1517	high	0.180362	CD46
AGGAGTACAGCAGCAACACCATG	10	63.1517	high	1.59822	CD46
AAGGAGTACAGCAGCAACACCAT	10	63.1517	high	1.77198	CD46
AGAAGGAGTACAGCAGCAACACC	10	63.1517	high	2.26784	CD46
GAGAAGGAGTACAGCAGCAACAC	10	63.1517	high	1.71446	CD46
GGAGAAGGAGTACAGCAGCAACA	10	63.1517	high	1.04012	CD46
CGGAGAAGGAGTACAGCAGCAAC	10	63.1517	high	0.197048	CD46
TCGGAGAAGGAGTACAGCAGCAA	9	63.1517	low	1.02924	CD46
ATCGGAGAAGGAGTACAGCAGCA	9	63.1517	low	1.05887	CD46
[truncated: 5,562 more rows]

## Sheet: SuppFigure1
KRAS
n_mismatches	bowtie	bowtie_iter	bwa	bwa_iter
0	0.43	0.445	0.449	0.417
1	1.331	1.784	0.977	1.558
2	5.254	7.17	3.848	5.089
3	20.67	21.795	13.114	18.18
4	NA	NA	30.059	46.929
5	NA	NA	113.273	152.316
EGFR
n_mismatches	bowtie	bowtie_iter	bwa	bwa_iter
0	0.521	0.569	0.492	0.512
1	1.802	2.459	1.62	2.225
2	10.028	12.934	7.51	9.76
3	24.218	36.062	23.011	32.594
4	NA	NA	95.289	124.204
5	NA	NA	589.725	674.943
ZNF101
n_mismatches	bowtie	bowtie_iter	bwa	bwa_iter
0	20	4.277	19.918	19.416
1	28.823	8.74	33.65	20.401
2	41.884	15.709	52.98	24.667
3	62.478	33.593	77.296	39.085
4	NA	NA	115.5	76.582
5	NA	NA	300.833	248.727

## Sheet: SuppFigure2
Target size		35429	85833	129399	324917	616077	1180642
Time in seconds	CCTop	2468.86	3193.46	5452.51	8394.95	18551.8	NA
	multicrispr	1064.39	1547.3	2268.51	3463.09	6786.24	11823.2
	CHOPCHOP	396.4	713.998	1022.02	2293.58	3753.92	8846.42
	crisprDesign-bwa	611.229	710.354	880.011	1324.22	1999.5	3144.83
	crisprDesign-bowtie	91.836	137.831	152.761	271.555	411.246	828.911
	FlashFry	22.214	25.554	29.362	43.735	63.538	126.066

## Sheet: SuppFigure3
Figure S3A
windowSize	cor
2	-0.112618
4	-0.13597
6	-0.157331
8	-0.164271
10	-0.175795
12	-0.189869
14	-0.190171
16	-0.195344
18	-0.199127
20	-0.198616
22	-0.195971
24	-0.197
26	-0.197672
28	-0.194664
30	-0.193763
32	-0.192974
34	-0.190458
36	-0.191215
38	-0.188847
40	-0.185809
42	-0.185947
44	-0.184592
46	-0.182285
48	-0.182131
50	-0.181109
52	-0.178215
54	-0.178013
56	-0.17537
58	-0.173343
60	-0.172354
62	-0.170046
64	-0.16711
66	-0.165961
68	-0.164386
70	-0.165248
72	-0.164001
74	-0.162415
76	-0.160864
78	-0.160805
80	-0.158429
82	-0.157229
84	-0.15669
86	-0.154366
88	-0.151755
90	-0.150985
92	-0.149073
94	-0.147468
96	-0.146869
98	-0.145211
100	-0.144044
Figure S3B and S3C
lfc	score_conservation	protospacer	gene_symbol	class
-1.41484	0.824421	GCACTCCCAGAACTTCACGC	LAS1L	essential
-1.64271	0.693421	GTGACGACCATAAGTTGCAG	LAS1L	essential
-0.199062	0.205632	GGCCAGGTCTAGGTTCCCAG	LAS1L	essential
-0.205615	0.137053	CAGTATGTCGTGGGAATCCG	LAS1L	essential
-0.851166	0.299789	GCACCGCTCTCTGCTCCGCG	NDUFAB1	essential
-0.96811	0.343263	GAGCCTCGTCTGGGTCCCCG	NDUFAB1	essential
-0.436248	0.269211	GGTCCCCGCGGAGCAGAGAG	NDUFAB1	essential
-1.0502	0.681	CTATGTCAGCCGCCTGCCCG	NDUFAB1	essential
-1.92437	0.681842	GTAATTGATGTGCCATCCAC	CDC27	essential
-0.645375	0.748053	GATGGCACATCAATTACAGG	CDC27	essential
-0.443577	0.769684	ACTTCCACACAAAATCCACC	UPF1	essential
-0.836482	0.779737	GGTGACTCACAACTTCCAGG	UPF1	essential
-1.76177	0.515421	GTAGATGTAGCCAGACACCG	UPF1	essential
-0.982201	0.653211	GCAGGGCCAGAAAAGACACC	UPF1	essential
-1.38797	0.810789	GCAGCTCCGAGTCTTCCAAG	DHX33	essential
-1.55277	0.651579	GAGGAAGGACCAGCATCGCA	DHX33	essential
-1.37646	0.667368	GCTCCGAAACCTGGACAACG	DHX33	essential
-0.633692	0.603632	GCTGCAGCTCCACAGCTTCA	DHX33	essential
-0.0499281	0.911105	ATATGAGCCATCTAATAAAA	RPAP3	essential
-1.20688	0.911053	TCTTCCAGCTAACAGAGCTA	RPAP3	essential
-0.547806	0.524	AGCACAACAGAATAAGCAGC	RPAP3	essential
-1.23387	0.750789	ACAAAGGCTTATTCCAGACG	RPAP3	essential
-0.728106	0.974737	TTATAGGTGTGTTTAAGCAG	DBF4	essential
-1.53086	0.875105	TGTGAAGCAGCAGTTTACCG	PAF1	essential
-0.305509	0.897684	CTTGACCTCAGGCTTCTCAT	PAF1	essential
-0.914315	0.721263	AGGCCCCCACCAGCTCCAAG	PAF1	essential
-0.852141	0.890421	CCATCCAGACCCAGGCCCAG	PAF1	essential
-0.403126	0.894895	ACAACAAGCTGATCACAGAG	VPS41	essential
-0.951569	0.759421	CGAAGACTTATATCATCCCG	VPS41	essential
-0.797634	0.796895	GCAAGCAGTTTGTGACCGGA	VPS41	essential
-2.07431	0.793684	GCAGGAAGAAGAGAGCGAAG	VPS41	essential
-1.19436	0.303105	TCTGAGACACTACCTTACAG	ELAC2	essential
-1.32223	0.718474	GCAGGGGGAAGATGTCCGGG	ELAC2	essential
-0.830605	0.507737	TGTGAACCACCAAGGCCACG	ELAC2	essential
-0.538809	0.607263	GCCGGACGCACCATGTCGCA	ELAC2	essential
-2.0656	0.839474	GACATTTCATTCGACCACAG	PAFAH1B1	essential
-1.32616	1.03932	GAATGCATCAGAACCATGCA	PAFAH1B1	essential
-1.13094	1.00595	TCAGTAGCCATCATGCCCAA	PAFAH1B1	essential
-1.86279	0.796421	TTACCCTCCGTTGAAAACGT	PSMB1	essential
-0.984726	0.758947	TACCCTCCGTTGAAAACGTA	PSMB1	essential
0.234325	0.385947	GCGAAAATCGCAGCTGCAAA	PSMB1	essential
-0.704744	0.257	GATGGAACCGCACAGAGCCG	PSMB1	essential
-1.97874	0.968684	TCTGATACTCCACAATACAG	SS18L2	essential
-2.25141	0.568947	ACCAGTTCGAATGCCTACCA	RPS20	essential
-1.21866	0.577263	ACCTTGGTAGGCATTCGAAC	RPS20	essential
-1.69801	0.651211	GTGTGTGCTGACTTGATAAG	RPS20	essential
-0.896412	0.518947	AACCTGAAAGAGTAAAACCG	REV3L	essential
-0.464688	0.466947	TGTTGTGCATTAATTCCAGT	REV3L	essential
-0.825927	0.874789	GCATCTTTGTGAAAGATGGA	REV3L	essential
-0.549508	0.697053	GGAAAGTGATGGATATCGGG	REV3L	essential
-0.767248	0.289421	GGAGGAGTGGAACTTGCAGG	SPRTN	essential
-0.617703	0.666421	CGACGCGTCCACTAGCGACA	SPRTN	essential
-1.07872	0.702053	CTTGGCCTCAACTTCAAAAG	SPRTN	essential
-0.623146	0.768737	TCTTGGCCTCAACTTCAAAA	SPRTN	essential
-1.76594	0.958632	GACAAAGGATACCAGCACCA	ZNF207	essential
-1.10719	0.994158	AGAAGAAGCAGCTGAAGCCG	ZNF207	essential
-1.02386	0.962579	GGAGGAATATAACCTTGCTG	ZNF207	essential
0.207292	1.17289	GGTGGCATCATTCCACCCAT	ZNF207	essential
-1.06235	0.918579	GGAGTTGTTGAAAAGTGGAG	NCAPD2	essential
-0.933563	1.07253	GCTTTGACTGGGAAGAAGAG	NCAPD2	essential
-0.899577	0.754474	CAGCTTCTACAGCTTCCCCA	NCAPD2	essential
-1.01415	0.894789	GGCTCCTTAGACCAGATGAG	NCAPD2	essential
-0.538153	0.607211	CGGCGACGTCGAGAACGACG	UTP18	essential
-0.917702	0.365526	CCTGGGCAGAGACTACTAAG	UTP18	essential
-1.15621	0.435579	GATGAGATCCGAGCAACAGT	UTP18	essential
-1.33293	0.284368	TTACCTTCACCACCAGAGAG	ANLN	essential
-0.656171	1.062	GGAAAATTTGGATAAACAAG	ANLN	essential
0.224018	0.943421	CTTCGTGGCCGATTTGACAA	ANLN	essential
-0.745076	0.636632	ACTCCCCTCAAAAAACACCA	ANLN	essential
-1.17397	0.273211	GCAGCTGGAAGGCTGAGCTG	CEP68	essential
0.0871606	-0.0367368	TTGGCCAGAGAACCACCACG	CEP68	essential
-0.169071	0.601842	GGTTCCAGAGAGGGGAGTGG	CEP68	essential
-0.609165	0.316526	TCTGGGCCCAGAAAATGGCA	CEP68	essential
-0.159315	0.479895	AATCACCCCTCAAGGAACCA	BRCA1	essential
-0.526019	0.391842	GAACTCTGAGGACAAAGCAG	BRCA1	essential
-0.804648	0.744789	TCAGAGTTCTCACAGTTCCA	BRCA1	essential
-0.861016	0.746158	GTAAGAATGATATAACCAAA	BRCA1	essential
-0.674803	0.889789	ATGGCAAGAGAATTACTGGG	MBTPS2	essential
-0.413878	0.936	GGGTCGAATGTACCTTGTAG	PSMC4	essential
-1.45421	0.648947	AGAAATTGTCCGATGACCAG	PSMC4	essential
-0.881012	0.738053	GCATCCTGAGCACCATCGAT	PSMC4	essential
-0.242385	0.605737	ATCGGCATCGATCCCCCCCG	PSMC4	essential
-1.35961	0.753211	ATACTCTGCCCCTATTACAG	POLR3B	essential
-1.91932	0.956	GTGGATATTGAATATACCCG	POLR3B	essential
-1.86499	0.925737	GCAATGCCTTACCTATCGGC	POLR3B	essential
-0.6126	0.669474	CGTGGAGGCTGATAGAAAAG	POLR3B	essential
-0.900815	-0.515316	GCAGGAAGAAGACAGACACA	DDX11	essential
-1.06917	0.132474	GATGCCCGCGGCCTGCCGAG	DDX11	essential
-0.8978	0.172105	AATTCTACAGAAACCAGTGG	TACC3	essential
-0.443421	-0.415474	TGAGCAGTCCAGGTCAGCCA	TACC3	essential
-0.573717	-0.359737	AGGAAGTTCTGAGAACCAAA	TACC3	essential
-0.446786	-0.286421	GACTTGGTGTCACCTCCGAA	TACC3	essential
-0.729378	0.637158	TGACGGTGAGAGTAGCTGAT	POLA2	essential
-0.689577	0.799789	TACCTTGGAGAGAAACTTGA	POLA2	essential
-0.862649	0.842842	TACAACTCACGAAGTAACCG	POLA2	essential
-1.63776	0.755421	TTAAGCTCAGATAAATCCAC	POLA2	essential
-0.822487	0.622737	AGAAAGGGCTGGCTCAGCCG	COX15	essential
-0.700796	0.609316	GAACACGTCCTTTCATGCCA	COX15	essential
-0.454382	0.619474	GTAGCTTTGCAATCTGGAAG	COX15	essential
-0.410212	0.408579	GCTGCCCTAGGAGCCAGGAG	COX15	essential
-0.42342	0.463421	TGGTGCTGCTGAAGTCCCTA	NUDCD3	essential
-0.755716	0.561368	ATTTCCTTCACAGGGCCTGG	NUDCD3	essential
-0.533996	0.648474	GGATGATGAGAAGAGAAGGC	NUDCD3	essential
-0.832995	0.837526	GGAAGCCCATGCGGTCCGAT	NUDCD3	essential
-1.59589	0.483895	CCTCAGAATTGCCAGCTCCG	TTC27	essential
-1.4682	0.523105	GATTCCCCACTGAGGCTGAG	TTC27	essential
-0.665012	0.489684	GCAGCAATGGAAACAGGAGG	TTC27	essential
-1.35818	0.282368	TCGGCAAGAGTAAAAAGCAG	TTC27	essential
-0.978962	0.626158	GCAACCCTGATCGTCCATGG	MNAT1	essential
-1.44969	0.864737	TATTTGGTGGTCTTACACCG	MNAT1	essential
-1.03794	0.898368	GTAGATTTACTGTTTGTGAG	MNAT1	essential
-0.782197	1.03911	ACTCAGAAAGAGCAACTTCA	MNAT1	essential
-0.989656	0.625053	GTTTGCTGCGTATTAAAGGG	MRE11	essential
-0.763112	0.682158	GCAATCATGACGATCCCACA	MRE11	essential
0.193569	0.908632	GTACGTCCCACAAAACCTTA	AQR	essential
-1.89643	0.744211	GTAACAGTGAACCAGAAGGT	AQR	essential
-1.61183	0.987737	GTAAGCCCATCCACATTGGG	AQR	essential
-0.614166	0.741789	TACGGTGTCCCAAATCAATG	AQR	essential
-1.29122	0.764316	ACGGGGGAACAATCCCCAAG	RTF2	essential
-1.4613	0.658421	AAGAGGCATGAACTGGTGAA	RTF2	essential
-0.711777	0.898632	TAGAGTACAATAGTTCCATT	RTF2	essential
0.0136704	0.917737	CCAAGTTCACAGGCAACTAT	RTF2	essential
-1.03251	0.0295789	CAGTCGGTCTGCAGGCCGGG	SNAPC1	essential
-1.63775	0.311842	CGGCCTGCAGACCGACTGCG	SNAPC1	essential
-1.92247	0.681737	GTTCGGGACTATCTTCTGGT	SNAPC1	essential
-1.40058	0.814211	ATTCTTCTGTAACTTCAGCT	SNAPC1	essential
-0.194066	0.995947	GACAATGTGTTTATGAGCCA	STRAP	essential
-0.0860356	0.739737	TATCTCGTAGAACTCCTAAA	DEPDC1	essential
-1.19553	0.519421	GAGGCAGCGTTGTTGATCCA	NCAPH2	essential
-1.31889	0.780368	GTGAGTAGAGGTATTCCACC	NCAPH2	essential
-0.718641	0.836	CTTTCCAGAGATGAAATCAA	NCAPH2	essential
-0.675506	0.260263	CCTCATTCTCTGCCTCCTGG	NCAPH2	essential
-0.75381	0.883053	GTAATGGCCCGGAACCGTGA	SEC63	essential
-0.553803	0.814842	AGATGCCACAAGCAGACCAA	SEC63	essential
-0.453698	1.06784	GTAGGAATAATATTTGGCTG	SEC63	essential
-0.79019	1.00126	AGTTCCAGTACGATGACAGT	SEC63	essential
-0.0778191	0.834316	AGGATCCTAATGCTCCCAAA	HMGB3	essential
-1.66081	0.365947	TCTATGGTAGTAACACAGCA	NUP160	essential
-1.04006	0.974684	GTTCTCAGCATCATGCCACA	NUP160	essential
-0.767339	0.908842	TTACCAGGTATGTCATAAGG	NUP160	essential
-0.0426793	-0.297632	CGGAAGTGACGGCGACCGCG	NUP160	essential
0.213935	0.540632	CCTGCTCCTACAGCACCATG	BAK1	essential
-1.02871	0.324474	AGACCCTTACCAGAAGCAGA	BAK1	essential
-1.46721	0.904105	GTTTCGGGTGGATAAAGGAG	SARS1	essential
-2.33465	0.73	TGTCTGCCCGAAATCTACCT	SARS1	essential
-1.7857	0.363421	AGCCATCCTGAAGTGTGACG	SARS1	essential
-1.85118	0.83	GGATAAAGTTGGAAGCAGAG	SARS1	essential
-1.75831	0.970842	GCGCGTGGTACTGCATACGG	ALG1	essential
-0.967796	0.583579	GCATGGCCAACGACAGCGCG	ALG1	essential
-1.20834	0.718789	GCAATGCTAGGCAGACCTGG	ALG1	essential
-0.217063	0.373895	CCACTTGGCCAGCAGAACGA	ALG1	essential
-0.753799	0.854789	TGGCAGACAAACCAGACATG	TMSB10	essential
-0.527538	0.845895	GGCAGACAAACCAGACATGG	TMSB10	essential
-0.25183	1.01732	GGAAATCGCCAGCTTCGATA	TMSB10	essential
-0.816224	0.653895	TCTTTCCAGACTCTTCACCA	FAM136A	essential
-0.564764	0.686158	GAGCTGCTGCAGCTCAGCCA	FAM136A	essential
-0.449572	0.948526	CCATCTCCTCTGGCTTCACA	METTL1	essential
-0.711314	0.757474	ACGTGCTCACTCCAACCCCA	METTL1	essential
-0.856667	0.799474	GCAGCGTGTGGTCCGCCATG	METTL1	essential
-0.832757	0.779474	GGTTGGAGTGAGCACGTTGC	METTL1	essential
-0.671586	0.780158	TTACTCACCCCGAATGGCAT	EDC4	essential
-0.548421	0.662368	AGTGGAAACCTCATGATGGG	EDC4	essential
-0.490791	0.582579	CTACTCACTGAAGTCCTCGT	EDC4	essential
-0.304346	0.290053	GCTGACAAACTGACTCCCAA	EDC4	essential
-0.90701	0.274263	GGGCGACTCGACCACTGCGG	MTREX	essential
-1.76678	0.760842	TTGAGAAGTATGCTTTACAG	MTREX	essential
-1.3676	0.638263	GATACTGAAAACTCACCTGA	MTREX	essential
-1.35672	0.886316	TGATGGGAAGGATTTCCGAT	MTREX	essential
-0.62166	0.365895	TCTCCAAGTTCTCCCAGCCG	PNKP	essential
-0.681124	0.695158	GACACCAGAGGGGTGCCAGG	PNKP	essential
-0.903183	0.675053	GCGGGTCTCTTCCCAGCGCA	PNKP	essential
-0.871372	0.635368	GCACCAAGTAGATCATCAGA	SPDL1	essential
-0.988797	0.643368	ACTCCTCTCTTGTAAATCAG	SPDL1	essential
0.0205425	0.815053	AGGCAACTCTTTGTTTGCAG	SPDL1	essential
-1.48189	0.585737	TTTGTAGGTGGAAGATCGAA	SPDL1	essential
-0.708977	0.842895	TACAGCAATGAAACACCAAA	PSMA4	essential
-1.45447	0.778211	GGTGTTTCATTGCTGTACAT	PSMA4	essential
-0.933644	0.798316	CATCCCCCGTAATTTCCACT	PSMA4	essential
-2.32527	0.800895	GACCCTAGTGGAAATTACGG	PSMA4	essential
-0.958892	0.212737	ACTTAGTGAAAATCCCACAA	LSG1	essential
-1.69616	0.600789	ACTTGCTGACTGCTGAGCAG	LSG1	essential
-1.00545	0.910737	AACAGTTCTTGTGTATACCG	LSG1	essential
-0.157333	0.782474	TTATGCGCCATCAGACTCAG	LSG1	essential
-1.46127	0.928	AGTGCGGATCAGCATCGAAT	MED17	essential
-1.02916	0.843053	CAGCGGATAGACTTCAGCCA	MED17	essential
-0.32473	0.924158	CACTGAGTCCCAAGGCCAAA	MED17	essential
-1.37602	0.612211	CTAGGAATTTGGACATCAAG	MED17	essential
-0.798224	0.832211	GATCGAGGAGGTGCATGCCG	AP2S1	essential
-0.929375	0.947316	TGAGAAACAGAAGCTGATCG	AP2S1	essential
-0.90713	0.847947	GCTTTATCCTCATCCAGAAC	AP2S1	essential
-1.04671	0.984211	GGTTCTGGATGAGGATAAAG	AP2S1	essential
-0.908255	0.974842	CGTGTTCAAGAACGGCCGCG	HSPA5	essential
-2.11134	0.989	CGTTGGCGATGATCTCCACG	HSPA5	essential
-1.81956	0.723526	GATGCTGCTGCTGCTCAGCG	HSPA5	essential
-0.925346	-0.0401053	TGGATCCTACTGCTGTAACG	GEMIN8	essential
-1.03701	0.876579	CTGCTTCCACCCAAGCAAAG	ATP6V1H	essential
-0.148437	0.848947	TTTACCATATGAACAGTGAA	ATP6V1H	essential
-1.16755	0.785895	GATGTAGCAAGAACACTGCG	ATP6V1H	essential
-0.455271	0.446526	ATGACCAAAATGGATATCCG	ATP6V1H	essential
-1.10831	0.795789	GTTTGGCAATATGTACGACG	POLR2B	essential
-2.21438	0.781053	TGCTTCTTGCCACAAATCCG	POLR2B	essential
-1.57782	0.758263	GGATGATGATGAAATCACCC	POLR2B	essential
-1.08143	0.836	AATAGCCACCAGGATCCAAA	POLR2B	essential
-1.10677	0.550526	TTGTACACCTTCCTTCACAG	TPR	essential
-0.840862	0.803421	CTTTGCTTCTGAGTCATCAG	TPR	essential
-0.996069	0.999684	TGGCTCTTGGAAGAGAAAAA	TPR	essential
-1.10585	1.08142	GCGGCATGAGAAATTTAAGG	TPR	essential
-1.64171	0.747421	GGGACCACGCTAAATCGGTA	NOP16	essential
-1.42065	0.802474	TCTGCCGTACCGATTTAGCG	NOP16	essential
-1.20827	0.764789	CTCGACGGAAGGCAGCGCCG	NOP16	essential
-0.362438	0.824684	GTCTGAACCGGAATGCTCGA	NOP16	essential
-0.940124	0.568316	GCTCCTGGAGAATCAAACTG	VPS13D	essential
-1.09567	0.645789	AGAGTAAACGATGGACCGTG	VPS13D	essential
-0.893667	0.614	TTTCCCCAGGAGGAGCAGCG	VPS13D	essential
-1.5376	0.647684	TGTACCGGAGGACTGCACAG	RFC2	essential
-1.30552	0.584632	AATGCTTCGGATAAGATCAT	RFC2	essential
-1.67959	1.01616	GCAAGCCTTGAGGAGAACCA	RFC2	essential
-1.61997	0.804105	TTCGCCGTAGGTCTTTGCAA	RFC2	essential
-0.339042	0.375368	ATAGATGTCCTGTGGCCCCG	BCAR1	essential
-0.268609	0.444053	ATACATAGCCCTGCCCCACG	BCAR1	essential
-0.808252	1.07642	AGCAAATGCAGATACTTCAG	RAD51	essential
-1.0513	0.987789	TCAGTGGAAGAAGAAAGCTT	RAD51	essential
-1.64374	0.980632	GTTGCAGTGGTGAAACCCAT	RAD51	essential
-0.268313	0.987316	GCAGCTAAATTAGTTCCAAT	RAD51	essential
-1.02692	0.777789	GCTAACACCCTGAAGAGCAA	RRP12	essential
-1.23473	0.434211	CCTGACGTACAAATTCCATG	RRP12	essential
-1.52087	0.615263	GGAGATCCTGAAGGAATGCG	RRP12	essential
-1.49609	0.747105	CCGCAGTTCCAAAAAAGCGA	RRP12	essential
-0.965211	0.733947	GTAGGTCAGCAAAAGGTTGA	MRTO4	essential
-1.3593	0.669368	TAGGTCAGCAAAAGGTTGAG	MRTO4	essential
-1.4084	0.521737	CATTCACCTCCTCCTTTGTG	MRTO4	essential
-2.05754	1.08179	GCTGCTTCTCTCCCACCACC	ANAPC4	essential
-2.10748	0.854053	TGTCTGGCATGGAGACCAGA	ANAPC4	essential
-0.0396036	0.876211	TTAAAATTGCTCGAGTCACA	ANAPC4	essential
-0.853836	0.957842	CCTGCAGCATCTAGTCCAAG	ANAPC4	essential
-1.34278	1.00805	GTTCCACAAAGTCCACCAAG	TRAPPC3	essential
-1.14222	0.927421	CCATGACTTTCGGGAAACTG	TRAPPC3	essential
-1.25934	0.822684	TGGCTCGGTCAAATGTTGGG	TRAPPC3	essential
-1.59184	0.603632	ACTCCAATGTTAAAGCCCCT	TRAPPC3	essential
-1.28673	0.597632	TTAGCATCAGCTACTGCCAG	NOP58	essential
-1.63367	1.09942	GTTGTTAATGAACTTATGAG	NOP58	essential
-1.31298	0.904842	TTTCACGTGGTTCTACCCCA	NOP58	essential
-1.44076	0.867368	GCAGCTGCAGAGATATCAAT	NOP58	essential
-1.28599	0.676947	GCATCCAGCAGGTGTACACA	CUL1	essential
-1.30968	1.008	GTAGGTACCTGTTTATTCAG	CUL1	essential
-0.116547	0.877789	ATAAATTCTGAAATTCTGTG	CUL1	essential
-1.47892	0.760895	GTTGAATGCAGACATTACCA	CUL1	essential
-0.549498	0.328526	TTTCCCCCAGAACTGCTCAG	USP36	essential
-1.84234	0.850842	CCGCAGATAGAACAGCACGT	USP36	essential
-1.67179	0.808158	GGAGGGTATCTCAGATCACG	USP36	essential
-0.945768	0.0760526	TGTGGAGTCCTGCGCCCACG	USP36	essential
-1.0755	0.581474	CTTCGCCCGACGGAATCCAG	MRPL43	essential
-0.71862	0.524526	ACTTCGCCCGACGGAATCCA	MRPL43	essential
-0.935777	0.552158	TTACGACCCCTGGATTCCGT	MRPL43	essential
-0.861454	0.504842	GCTGTAGCTATGACGGCGCG	MRPL43	essential
-1.45256	0.866368	CTGGCTTCTGAATTTCCGGC	SEC61A1	essential
-0.096043	0.789	ACTACTGTCAACACTGGCCG	SEC61A1	essential
-0.522508	1.00142	ATGAGTCTCCTGCAACTTGG	PPP1R12A	essential
-0.897613	0.518842	GCATTAGTTACAGAAGCCAG	PPP1R12A	essential
-1.57257	1.05263	GAGATGGTCAACAAAGTGGT	PPP1R12A	essential
-1.54062	1.08537	TATGGAGATGGTCAACAAAG	PPP1R12A	essential
-1.68199	0.908316	GTACTTGGCCAAGAGTCTGG	POLR3E	essential
-0.150928	0.810579	GATTGCGCTGAACGTGGACG	POLR3E	essential
-0.853234	0.885368	ATAAGGCTGACGCCAAGCAC	POLR3E	essential
0.0533557	0.852474	GCATGACGATTGTAATCAAT	RIOK2	essential
-0.973237	0.995053	TGAGTCTGTTGGAAACCAGA	RIOK2	essential
-1.25563	1.00011	ATAGCCAGCCTTAAACATGG	RIOK2	essential
-2.06817	0.706632	TGACTTCAGGGTCTTGACCG	RIOK2	essential
-0.468375	0.707842	TCTGACCCTTCTGCAAATGG	NDC1	essential
-0.719807	0.860474	TGTTGTTAACAAAATACAGG	NDC1	essential
-0.786483	0.319789	TGTGCTGCAGTGATAACCCA	NDC1	essential
-0.808384	0.853947	ATTTGTTTCATCCTATACAG	NDC1	essential
-0.157359	0.521211	AGAGGCCCCGGAGGACTGCG	CTDP1	essential
-2.02655	0.528947	GGCCTTTCATGACAACCGGG	CTDP1	essential
-0.711877	0.730211	TTTCACTTCCAGCTGGGCCG	CTDP1	essential
-1.1137	0.0182631	GCAGGCGCTCCTGAGCCCCA	CTDP1	essential
-0.931973	0.0545789	GCCCCAGCCCAGCATCCCCG	WNK1	essential
-1.07614	0.832158	TTTGACATCGAAATCGGCAG	WNK1	essential
-1.45887	0.523579	TCTGGACACTGAAACCACCG	WNK1	essential
-1.00161	1.07363	TTAAGAGGAAACGAGAGCAG	WNK1	essential
-0.827518	1.03621	GTAAACTGAGTAGCCCATGG	CCAR1	essential
-0.717359	0.765316	ACAACACGTCGAACTCTCCG	CCAR1	essential
-0.981777	1.03426	GCAGTCTTAATCAACACAGA	CCAR1	essential
-0.811793	1.15253	GATTCGCTACCATCGCCCTG	CCAR1	essential
-0.88417	0.915211	TTCACTATCCCACACAGCCA	SNRNP40	essential
-0.792612	0.361684	ATAGAACAGCAGAAGCGTAA	SNRNP40	essential
-0.857281	0.086	CAGCCATGCTGGGAGCGCGG	MRPS35	essential
-0.732859	0.181947	CGTACAGCGGAAAGAACACC	MRPS35	essential
-0.0393311	0.762579	GGTACTGCAGAGGGTTTAAA	MRPS35	essential
-1.09336	0.543316	ACAGGAAGAGGTACTGCAGA	MRPS35	essential
-0.676265	0.620474	GCCAAACCCGAGAGGAAAAG	SFSWAP	essential
-1.01928	0.806842	ACGATGCTGAGTATTCCACG	SFSWAP	essential
-0.694718	0.848158	GCTACCGTAAGTGAACCCCA	SFSWAP	essential
-0.64744	0.139895	GTAGTCACGTCGATTCCGGG	SFSWAP	essential
-0.334208	0.619632	AATCTCTACAGAGAAGGCAG	CS	essential
-0.0104363	0.919158	CCTTCCCTCTTCAGGTAACC	MRPS24	essential
-1.03879	0.861	GGCTGGCTGTCGCTGCACAC	MRPS24	essential
-1.24532	0.708474	ACATCGCCCACCGTAAAGGC	MRPS24	essential
-0.783365	-0.490947	CAGCAACCCGCTGCACACGG	MRPS24	essential
-1.08407	0.977158	AGTGAATGAAAAGAAGAGGA	VMP1	essential
-1.12273	0.988158	AAATACTGCAAGGTAATGAG	VMP1	essential
-1.10615	0.929368	ATAATCTGATCAGGATAGGG	VMP1	essential
-0.339155	0.902632	GATGATACTCCACAAAGAAA	VMP1	essential
-0.942342	0.460789	GCAGACAGAGAACCCCTCAT	POLD1	essential
-0.924979	0.333263	GCGTGCCCAGGCCTGCCACA	POLD1	essential
-1.08189	0.944	GCAGCATGTCCATCTGCACG	POLD1	essential
-1.62639	0.770842	TCAGGCAGTACACAGCCAGG	POLD1	essential
-2.20123	0.341947	AGTTATGGTCCCCACAACCA	RPL18	essential
-1.443	0.305368	TCCTGGCCGGGAAAACAAGA	RPL18	essential
-1.44462	0.746316	GCCTCTGTCCCTTTCCCGGA	RPL18	essential
-1.15569	1.15753	CGGACTTCGACGAGTTCGAG	U2AF2	essential
-1.85649	0.203211	GTGATGTGCTCAAAGCCTGG	U2AF2	essential
-0.440855	0.841947	AGTACCTCAGTGATGCCAAA	U2AF2	essential
-1.87681	0.809105	GGGTAGTCTCGTCCACTGAG	U2AF2	essential
-0.310702	0.0275263	ATAGGGATGCTGAAAAGCAA	MED29	essential
-0.009838	0.179263	AGGGATGCTGAAAAGCAACG	MED29	essential
-1.08156	0.843684	TGTAGACTCTCCTTCAGCTG	MED29	essential
-0.87117	0.921842	CTAGACCTTGATGAAGGTTG	MED29	essential
-0.753339	0.895895	GCTACTCAGAGAAAGCGTCG	RNF4	essential
-0.791812	0.765526	ACTCAGAGAAAGCGTCGTGG	RNF4	essential
-0.570875	0.992895	ACAAGCTCAGAAGCGAACTC	RNF4	essential
-0.779678	0.310526	TGCTTCCAAGGAGATCTCGG	RNF4	essential
-0.767919	0.931368	GTACCGCCATTGGATTAAAG	TAF2	essential
-1.68642	0.905421	CAGAGTATGAATCAACACAA	TAF2	essential
-0.540113	0.892421	GTGGGTATCAAAATTCTACA	TAF2	essential
-0.380964	0.790474	TTTGTGGTACCCAGTGTAGA	TAF2	essential
-1.17585	0.956526	TTACATGGTCTGGTTCCAGC	TNPO3	essential
-0.527522	1.01653	GACTGCCTATCATATGGCCG	TNPO3	essential
-1.53973	1.02553	CCAGTTGTTACAGATCCGGC	TNPO3	essential
-1.61178	1.01416	TACCACGACCCAGATCCCAG	TNPO3	essential
0.0769517	0.712526	TGGCCTCGAACAGGTCCACA	CNN2	essential
-1.02131	0.370632	CGGGCTGCTGAGATCCTGAG	DDX20	essential
-0.658525	0.279579	CTCAGGATCTCAGCAGCCCG	DDX20	essential
0.11652	0.767474	CAAAAACCTTATGTGCCAAA	DDX20	essential
-1.63097	1.03326	ATTGGGAGACATACATGCAT	DDX20	essential
-0.561004	1.06905	TCAGCACTGCTTTAAAACAA	WDR3	essential
-1.33365	0.867842	CTACACTTACCTCAGTCCGG	WDR3	essential
-1.25185	0.942632	GGACATAGCTTATCTGCAAG	WDR3	essential
-1.12304	0.757158	CCTGCTGCAGAACAACCTGG	WDR3	essential
-1.75831	0.498632	GCCAACCTGCTCACCTACCG	WDR18	essential
-1.23795	0.00605263	TGTCTGACTGCATCACCCAA	WDR18	essential
-1.4706	0.765053	TTGCTCCTCTTACCTCCCAC	WDR18	essential
-1.27831	0.487263	CTCCTGCCTTCAGTTCACAG	WDR18	essential
-1.69995	0.790632	AGATGAGCTGGGATTCCTAG	KARS1	essential
-2.12845	0.697158	TATATGTGATGATCTTAGAG	KARS1	essential
-1.26194	0.629211	GCTGATGAATTGCTTGACTG	KARS1	essential
-0.80807	0.111579	GCTGCCATCCACTTTCACCT	KARS1	essential
-1.056	0.370895	ACATATCTCCGGAAACCCGG	NDUFB4	essential
-0.477875	0.407737	CACTCACGATGAGCCCTCGG	NDUFB4	essential
-0.461997	0.401842	ACAACGATCCCAACCGCCGA	NDUFB4	essential
-1.3214	1.20484	CCATAAAGAAGAATAACCCC	YBX1	essential
-0.843184	0.854526	CGTGGAGGACCCCTACGACG	YBX1	essential
-0.675303	0.976632	CGGATTTCTTCCATGACCCG	NFYC	essential
-1.40323	0.974895	AGAAATCCGGAATTTAACAG	NFYC	essential
-0.874372	1.01868	AGTCCAGTACTATTTCACGC	NFYC	essential
-0.802165	0.996789	ATCATCGCACAGCCTCAGCA	NFYC	essential
-0.158383	-0.142947	CGAGGTCCATGACAGACATG	POLR1H	essential
-1.3439	0.697	TACTTGCTCCAGCTTTCAGT	POLR1H	essential
-1.37693	0.581947	TTTCTGTTCAGATTGCGGCT	POLR1H	essential
-0.890644	0.777211	TTGCCTGTGCAGACTTTGAG	POLR1H	essential
-1.20996	0.625053	GCATATATTCGACTACACAA	ZBTB11	essential
-0.745131	0.959263	ACAGGTTGACACCAAAGGAG	ZBTB11	essential
-1.3302	0.863526	GGACTCTGTATTACCAGCGG	ZBTB11	essential
-1.68928	0.771474	GCGGGACTCTGTATTACCAG	ZBTB11	essential
-0.917323	0.693211	GTTTGCGTCATTCATCCGCA	PKM	essential
-1.2457	0.747421	CTAGAGCCACAGCAACGGGC	PKM	essential
-0.788725	0.704842	CATTCTTGATGGTCTCCGCA	PKM	essential
-0.748347	0.077	ACTACAGGCTCACTACCAAA	DNTTIP2	essential
-0.618533	-0.0067895	GTAGATGGTTCAGTCCCCTT	DNTTIP2	essential
-0.736874	0.326632	GATTAAACTTTGCTTCCCAG	DNTTIP2	essential
-0.130939	0.0127368	TGGTGGTTACCAGATCTGCA	DNTTIP2	essential
-0.479548	-0.162474	CACACGTGAGTCCGGAGCGG	RRP15	essential
-0.521323	0.0132105	ACTCACACGTGAGTCCGGAG	RRP15	essential
-1.43462	0.818632	TTATAACGCAGCGTGATAAG	RRP15	essential
-1.22187	0.727947	GTTTGGCAAGTTCTTCCGCG	DHX8	essential
-1.50399	0.824526	GAGTTTGGCAAGTTCTTCCG	DHX8	essential
-1.55418	0.916947	GTATCAGTACCCGAACAGAA	DHX8	essential
-1.34356	0.818105	GCACATCTCTGAGCTCCGGC	DHX8	essential
0.309251	0.836842	GATGGACCTCCTTATGCAAA	IARS2	essential
-1.83416	0.864789	GATGACGGAGACCAAAACAC	IARS2	essential
-1.38498	0.381	TATCTGCCGCCAGTACGTAG	IARS2	essential
-1.5337	0.793632	GCTCATGGTATGGAAGACTA	IARS2	essential
-0.854927	0.462158	TCAGCACCAGGAGACCCGAC	COASY	essential
-0.750155	0.336526	GCGAGATTCTGGACTGAGGT	COASY	essential
-0.899257	0.432895	ATCGGAGTATAGCAGCACCG	COASY	essential
-0.756741	0.684632	GATCAGGCCAGCTTCCCCCG	COASY	essential
-0.857367	0.320368	GCTGGGTGCCAACCTGACCG	GPKOW	essential
-1.06084	0.632789	GGCCTCAGTGAGTTGACACG	GPKOW	essential
-0.903226	0.553737	GTATCTGTGGATGGCCCAGG	GPKOW	essential
-1.31441	0.541842	GCTTCACTCGCACGTCCGCA	GPKOW	essential
-0.79762	0.346947	CCAAGAACAGAAGTTGCCAG	POLR1A	essential
-1.92252	0.435947	AGCACCTTCATTCTTCCACA	POLR1A	essential
-1.2888	0.738789	GTAAGAGGTGAATCACGGCC	POLR1A	essential
-1.48602	0.584316	GGACAGCCTGGGGAACCCAT	POLR1A	essential
-1.75702	0.696211	CAGATTCTGGCAATTAACCG	SRBD1	essential
-1.31464	0.668632	GGGCACTGCTTGAGAAACCA	SRBD1	essential
-1.22093	0.354526	AGACTGAGACATATCCTCAG	SRBD1	essential
-1.27589	0.626632	GGTTTGATAGAATAGCTCTG	SRBD1	essential
-1.42801	0.807211	GTTTCTTACCCAAATAGCAT	NUP133	essential
-1.08046	0.276158	GTAGAATGTGCTTCACCTGA	NUP133	essential
-1.03322	0.611158	CCAGTGCTCTTCTCGCCGGT	NUP133	essential
-1.67733	0.535211	TCCCAGCCGCCCCTTCTCCG	NUP133	essential
-0.649283	0.776579	AGATGGACCTGGAATCCCAG	VPS35	essential
-0.745328	0.319105	GCGCCCCAGGAATTCTCCGG	ATP1B3	essential
-0.527517	0.616263	CGACCACCGGAGAATTCCTG	ATP1B3	essential
-0.15621	0.602105	ACTGAATGTATATTCCAATG	ATP1B3	essential
-1.27535	0.822474	ATACTTACTGAGTTGGTCCA	UFD1	essential
-1.38672	1.08821	GGTCAGATGTGGAGAAAGGA	UFD1	essential
-0.906893	0.973211	GCATGGACACAGAGAAGCAG	UFD1	essential
-0.921509	0.885211	GTTCGACCACCCTATTCCCA	UFD1	essential
-1.15024	0.305368	AATGGTGAATGACAGACCGG	ELP1	essential
-1.07351	0.638211	CCTGACAGAGAACATGCAGC	ELP1	essential
-1.03153	0.760263	TGTGGTCTATGGTCATCCCA	ELP1	essential
-1.16449	0.266684	TCTCTCTCCGAACTGAACAG	ELP1	essential
-1.02567	1.08795	CCTGGGGCTGACCTTATCCG	SMG6	essential
-1.14459	0.385263	CCTTAAGTAAGCAGGTGCAG	SMG6	essential
-1.00734	1.03274	CTTGTTCCTGGATCACAGAG	SMG6	essential
-1.01267	0.885579	GTAACACCTGGAACTCCTTG	SMG6	essential
-0.572081	1.03521	TTATATAAAGCAGTGCCAGG	EXOC5	essential
-0.498237	0.900842	GTATGGAGAACCCCAGGAGG	EXOC5	essential
0.0782314	0.485368	TTTCAGCTGCTTCAACAGAG	ASNS	essential
-1.3092	1.08237	TGGTCGAGCTCAGAAAAAGG	PABPC1	essential
-1.08453	1.07189	CATACGCGTAGCCCAAGGAG	PABPC1	essential
-0.590896	0.948842	CTTCTCGTAGAGCATCGCCT	PABPC1	essential
-0.853249	0.726842	GCAGACCCCAAGAAGACGCT	CFAP20	essential
-0.30573	0.813947	GCGTCTTCTTGGGGTCTGCA	CFAP20	essential
-0.918077	0.796526	CCCTTCAATCTCTAGCACCA	CFAP20	essential
-0.842979	0.919842	CTCTCCATCCTCTACAGCAT	CFAP20	essential
-1.27203	0.572474	ATTCCTGATGACGCTGACAT	EIF2B3	essential
-1.67031	0.773211	AGTCATTGTGGTTACAACCA	EIF2B3	essential
-1.54754	0.943579	TTGTTCCCAACTGGAAGCAG	EIF2B3	essential
-1.06465	0.525474	GTAGTGATGGCAGTAGGTGG	EIF2B3	essential
-1.34304	0.822579	GTGTGTATAGATGTCCAGAA	TCOF1	essential
-0.0095309	0.208947	GGAGTCTCCAGCAAGAAAGG	TCOF1	essential
-0.834363	0.421895	GGACTCAGAGAGCAGCAGCG	TCOF1	essential
-0.431272	0.471263	GGACTCGCAGAGCAGCAGCG	TCOF1	essential
-2.12644	0.941053	TAGATGGCTCCCGCAAAGAA	RPL31	essential
-1.8756	1.06763	AGAGGGATACTCACACTCCA	RPL31	essential
-1.33494	-0.433947	GGCGTGAGAATGGCGTCCCG	BUD23	essential
-1.68335	0.844421	AATCTCACCCAATATCCAGC	BUD23	essential
-0.800553	0.646421	GCTGTGGACCGAGAGATAGA	BUD23	essential
-1.50615	0.781211	TTAGCATTTCTGCTGTGCAG	BUD23	essential
-1.40568	0.141947	GCCGCCAACGACAAAAACAC	ATP6AP1	essential
-1.1387	0.769737	GCTGACTGCATACCAGTCGA	ATP6AP1	essential
-1.39123	0.567	CGAAGATGTCCCATACACAG	ATP6AP1	essential
-1.09461	0.548368	ATACACAGCGGCCCTCACAG	ATP6AP1	essential
-0.734937	0.757368	TCTTCATCAGGTGCATGGCG	FAM50A	essential
-0.582192	0.672632	GATGAAGCAGCGCATCGCGG	FAM50A	essential
-0.485898	0.481474	GTTCTCTGCGCACTACGACG	FAM50A	essential
-0.391062	0.947895	AGCGTAAGAAGGAAGCCAAG	FAM50A	essential
-0.467093	0.446421	TGACAGGAGGACAATCCCAA	CPSF1	essential
-1.18613	0.553632	GGAGCACGTGTCCTGCCGCA	CPSF1	essential
-1.25363	0.877789	GGTGGTCCTGCCCTTCCGCA	CPSF1	essential
-2.4807	0.572053	GTACATGGAGAACTCCAGAC	CPSF1	essential
-1.22017	0.841105	GCTGCTCGCGGCAGCAGAAG	PDCD2	essential
-1.47446	0.699	AGCAGAAGAGGAAGATGCAG	PDCD2	essential
-1.57179	0.697737	AGAAGAGGAAGATGCAGCGG	PDCD2	essential
-1.11114	0.327105	AGCGGTGGAAGGCGTCCGGG	PDCD2	essential
-0.904229	0.538895	CTATACGCCACATAACCCCC	TFRC	essential
-0.791308	-0.419632	GTGATCATAGTTGATAAGAA	TFRC	essential
-1.22301	0.864737	TTTGAGATCCAGCCTCACGA	TFRC	essential
-1.08334	-0.049	AATATAAGCGACGTGCTGCA	TFRC	essential
-1.49469	0.902684	GCTGGCATAGGTCAATGAGG	SMC1A	essential
-0.590484	0.946	CTGCTCTTACCACAGAGCCA	SMC1A	essential
-1.79239	0.646105	GCTGGCGGCTGCTCTCCTGG	SMC1A	essential
-1.40796	1.03747	GTACAAGATCAACAACAAAG	SMC1A	essential
-1.37549	0.644737	AATGAAGGAGATGTTTCAGT	TRNT1	essential
-1.59992	0.840316	AACAACAGAGGAGAAAAGCA	TRNT1	essential
-1.54131	0.767158	GCACGGAACAATTACTGCCA	TRNT1	essential
-1.12574	0.895474	TGCTAAACAGAGAATACAAG	TRNT1	essential
-0.514245	0.531158	GCAGTGACAGGCAAACCCCG	XRCC1	essential
-0.293354	0.938737	GCTTTCGTGGAGGTGCTGGT	XRCC1	essential
-0.549588	0.685	TGATGGCTCAGCTTTCGTGG	XRCC1	essential
-0.495407	0.769684	AGACACTTACCGAAAATGGC	XRCC1	essential
-0.909093	0.950895	CTGCCAGTCCCAGAACCAGG	MCM2	essential
-1.44851	0.503053	CCTCCATGTTGACCTCAAAG	MCM2	essential
-1.38954	0.691895	GGAGAGTCCAGGCAAAGTGG	MCM2	essential
-1.41621	0.684	TGTCATCCTAGCCAACCACG	MCM2	essential
-0.843121	0.626316	TGTCCTGTCATCCGAGTGAG	NLE1	essential
-1.85902	0.520105	GAGCCGATACAACCTCGTGC	NLE1	essential
-1.28874	0.761474	AGTGCAGGAGTTGAAGGAGA	NLE1	essential
-0.182036	0.697737	GTTAATCCCCAAGACCTCCA	NLE1	essential
-0.405541	0.923737	GGATGCCATCCACTACATGA	SDHA	essential
-1.15516	0.910947	GTGGTTTCTCTGGAAACGGG	SMARCE1	essential
-0.226118	0.926368	CAGCCTGCTGAAGATCCAGA	SMARCE1	essential
-1.19258	0.781737	TATGTAAGCAAGGTACGCGG	SMARCE1	essential
-0.208349	1.15	AGCAAATGCCCAGCACACCA	SMARCE1	essential
-0.993876	0.673842	TGGACTACGAGACCTTGACG	MRPS34	essential
-0.683314	0.558263	GCGCGACTCCCAGCTCTACG	MRPS34	essential
-0.649868	0.568316	GCGTAGAGCTGGGAGTCGCG	MRPS34	essential
-0.701004	0.413421	GCCAGCTCCGCGATCAGCCG	MRPS34	essential
-1.24363	0.936316	TCACACGCTGATTTATCACT	CLNS1A	essential
-1.3268	0.735368	CTACCTCTCAGCGATGTAAA	CLNS1A	essential
-1.75021	0.747158	TGTAAAGGGTACCAGTGCCG	CLNS1A	essential
-0.788891	0.898579	GGATTGGGAGGGTATCCGGA	TSG101	essential
-0.523578	0.799579	CTATCCGCCATACCAGGCAA	TSG101	essential
-1.05663	0.831474	ATAGGACGAGAGAAGACTGG	TSG101	essential
-1.39518	1.12526	GTAGGCTTAACAAAACAGAT	TSG101	essential
-1.00316	1.10853	GCGCCATTACATGATCACAC	BCS1L	essential
0.0343518	0.958632	GGATGTTGAAGAAAACCTTT	BCS1L	essential
-0.62359	0.827895	CGGCGGCGTGGATAGCCAAA	BCS1L	essential
-0.592861	0.692158	TGTAGAACCACAGAATTCAG	BCS1L	essential
-0.679445	1.03568	AGGTCCTACCTTGCTAACCA	ENO1	essential
-1.112	0.822053	GCGAGAGTCAAAGATCTCCC	ENO1	essential
-0.690961	0.887053	GCCGAAAACTTTGTGACCCA	TUBE1	essential
-0.410554	0.790105	GTAGTGAATGAAATTCTGCA	TUBE1	essential
-1.80519	0.749737	TGAGATGACGACCTTAGTGC	ACTR6	essential
-1.24403	0.876789	GGATGTAAAAGAGTCCAGAA	ACTR6	essential
-0.642509	1.03495	GGATGTTCAGAGACAAGTTT	ACTR6	essential
-0.422359	0.852	CTGGGGCTCTCAGTGCACAT	ACTR6	essential
-1.23923	0.637684	TACCCAAGCTGGATGCTCAG	TIPIN	essential
-0.266782	0.384316	GTTTCACCAGAGTCAGGAAA	TIPIN	essential
-1.09672	0.306684	GCCTCTCCAGAGAGACAAGA	TIPIN	essential
-0.565559	0.677789	CTACATGCTCATAATCTGGT	TIPIN	essential
-0.38337	0.567421	GATCTCACCTTCCACGGCGG	SLC25A3	essential
-0.800246	0.573158	TCTGATCTCACCTTCCACGG	SLC25A3	essential
-1.35017	0.926737	ACACAGTGCATAATACTTCG	SLC25A3	essential
-0.353285	0.798105	GTGGACCCCCAAAAGTACAA	SLC25A3	essential
-1.0984	0.725947	GATAGCAACGTACATGGCTG	ACTB	essential
-0.413825	0.581632	GCCGCGCTCGTCGTCGACAA	ACTB	essential
-0.661913	0.461368	GCCGTTGTCGACGACGAGCG	ACTB	essential
-1.35148	0.836474	CTATGACTACAACTGCCATG	SART3	essential
-1.44573	0.835211	GCAGTCTGATCAAGTCCACA	SART3	essential
-0.283001	0.826947	AGAGGAGGAGAAAAACCAGC	SART3	essential
-1.07307	0.702474	GTACGCCATGGCTTCCTCCG	SART3	essential
-0.192245	0.901421	CAGTTTCCACTTCGACACAT	EXOSC7	essential
-1.43821	0.888895	GGTCACACAGACATCTTGGT	EXOSC7	essential
-0.52334	0.820684	TCCTCTACCTTCAAATTCAG	EXOSC7	essential
-1.26083	0.698632	GCTCCCGAGGACTAATGCAG	EXOSC7	essential
-1.69659	0.900526	GGCAATGATGAAGTAAAACG	MCM6	essential
-1.3004	0.690053	TGTTGCGCCAACCAACCCAA	MCM6	essential
-1.73003	0.828263	GTTCACCCAGAGCTTGTGAG	MCM6	essential
0.542067	0.824895	TCAAGGCCCGACACAGGTAA	MCM6	essential
-0.501347	0.782526	GCAGGTAATGAAGCTGGCCG	PTPN23	essential
-1.63379	0.889316	GGTGGTAGATTACTACAAGG	PTPN23	essential
-1.10679	0.752421	CCAGGCCCTCACATGAGCCA	PTPN23	essential
-1.0466	0.567842	GCTAGAGCAGAAGTTTCAGG	PTPN23	essential
-1.6674	0.621053	GATCATCAACACCTACACAG	XAB2	essential
-1.67378	0.392895	GAAACGCTCGTCGTTCACCA	XAB2	essential
-1.39503	0.728474	GCTGAGTCCTGAGAGTGCAG	XAB2	essential
-1.37188	0.714263	GGCTCAATCAGCTATACGAG	XAB2	essential
-0.360064	0.605579	GGGGATGTAGCGCATCCACG	GTF3C1	essential
-0.704964	-0.113474	GCACCCTGCCAGCAACACCG	GTF3C1	essential
-0.403355	0.436895	CATCACTCCACCCCAACCAA	GTF3C1	essential
-1.36352	0.754789	GCTTCCACCATTGTACAGCG	GTF3C1	essential
-1.50975	0.432579	GATCAGGAACACGTGCGAGG	EXOSC5	essential
-1.05256	0.517895	GCTGATCAGGAACACGTGCG	EXOSC5	essential
-0.125063	0.649579	CTCTTTGCTGACCTTCACCT	EXOSC5	essential
-1.2831	0.634789	GTACACACCCGCCAGGACAG	EXOSC5	essential
-1.13267	1.14668	GCGACTGGCCCAAATCAGAG	DYNC1I2	essential
-0.908302	0.899789	CTAACTCCAGAATCCCCCAT	DYNC1I2	essential
-1.45765	0.812526	ACGTTGGTCAAAGCATCGGG	DYNC1I2	essential
-1.96111	0.908789	AATGGCTGAGCTATACACTA	POLD3	essential
-1.29663	1.05137	CTCTCACTACTGCAACCTTG	POLD3	essential
-1.43196	1.08405	TCATAGTCAGTATTGAACAG	POLD3	essential
-1.29172	0.748053	CAGCAGGCAACAAGGCACCA	POLD3	essential
-1.60464	1.02089	AGCCATGATCCAGATCCCAG	CAPZB	essential
-0.678457	0.961421	ACAGAGATGGGGACTCCTAT	CAPZB	essential
-1.34773	1.05784	GTGTGACTACAACAGAGATG	CAPZB	essential
-1.20146	0.872842	GGAGATCCTCACATAGACTG	CAPZB	essential
-1.03406	0.639053	ATACACATCCCATATGGTGA	PIK3C3	essential
-0.682083	0.629947	GGGACCATACACATCCCATA	PIK3C3	essential
-0.917157	0.806368	GGAAAAGCAGTGCCTGTAGG	PIK3C3	essential
-1.16589	0.808368	AGTGCCTGTAGGAGGAACAA	PIK3C3	essential
-0.840141	0.967316	TCAGGCCTCAAGAAAAAAGA	THOC1	essential
-0.315607	0.793737	GTTTGCCCGAAGCGCGGACG	THOC1	essential
-1.64673	0.842737	TCTTCAGTTTGCCCGAAGCG	THOC1	essential
-1.23193	0.960263	GCTTCGGGCAAACTGAAGAG	THOC1	essential
-0.385262	0.443632	ATACTGATCCCCACCAGAAA	XRCC5	essential
-1.64769	0.876474	AGGATCTTACAAGAATTGCA	XRCC5	essential
-0.930652	0.451263	GCGTCTTCAAGAAAATTGAG	XRCC5	essential
-0.377539	0.941263	GGAACAAATGAAATATAAAT	XRCC5	essential
-0.458804	1.11605	TGAAACTCTGAAAGACCAAC	DDX1	essential
-0.191823	0.831684	AAGTATCCTGTCATGACCAA	DDX1	essential
-0.969419	0.654947	TCATGACCAAGGGTTATGCA	DDX1	essential
-0.659573	0.513895	TGTTGCTCTTTCCAAGGCAC	DDX1	essential
-0.63323	1.016	GGATCAGCTCTTCCATCCCG	DNM2	essential
-1.70486	0.445895	GTGACGATTCCTGAACCGCG	DNM2	essential
-1.4351	0.479421	CACAGGGACTTCCTTCCCCG	DNM2	essential
-0.952465	0.663947	CTTCGAGTCTACTCGCCACA	DNM2	essential
-0.92122	0.894105	AGACTCGGATTGCTGAGCTG	SRCAP	essential
-1.02683	0.756	GGTGGAGTACTTGCTTGCCA	SRCAP	essential
-0.351253	0.931684	GCTGAAAGTCTCCAGCCCAA	SRCAP	essential
-0.936079	0.790895	GGTGGTGGTGAACAACCCAC	SRCAP	essential
-0.198488	0.53	GCTCTGGCACAGGTAGACGG	CPOX	essential
-0.524141	0.305263	AGATGTTGCCTAAGACCTCG	CPOX	essential
-1.23779	0.278	CCAGCCCTGTCCCCACCCAG	CPOX	essential
-0.149252	0.420211	GCTGGCACGGAGCAGAGCCG	CPOX	essential
-1.49642	0.589368	AAGCGCAGTTCAGTTTCCAG	NDC80	essential
-0.872451	0.534526	GTTTATACTCAACTTTCCAA	NDC80	essential
-1.69747	0.947842	GTGTATTCGACAACTCTGTG	NDC80	essential
-1.17368	0.793211	TCTTCAGTTTCTTCTCCCCA	NDC80	essential
-0.489985	1.03374	GGGGTTGTGTTCACCTCCGG	PCNP	essential
-0.64964	0.625737	CTATTGCTACGGCAAAGGTA	UBA5	essential
-0.634447	0.995526	GTAGCAATAGTAGGTGTTGG	UBA5	essential
-0.822016	1.03489	GCTGAAATGCTGACAAGATG	UBA5	essential
-0.661447	0.908632	GTAATGAACTTGGACAAACA	UBA5	essential
-2.28737	0.890263	CATGAGATAACGCTGAAGCA	WDR70	essential
-1.51247	0.818263	TCCACAGCTGTATAAAGCAA	GEMIN5	essential
-1.51295	0.954789	CGTGAAGTCCAAGGTTACAG	GEMIN5	essential
-1.56786	0.901263	GCTGTATGCAAACCCACCAA	GEMIN5	essential
-1.21017	0.870579	GGTGAGTTACCTCGAAACGG	GEMIN5	essential
-1.5992	1.02163	GGATTATGTGAACAGAAAAG	XPO1	essential
-1.779	0.620211	TCTGTTACCTTGAATAACAT	XPO1	essential
-1.39933	0.837158	ACTTCCAGAAAGCAACGGAG	XPO1	essential
-1.31287	0.918579	TTTCTGAACTGGATTCCCCT	XPO1	essential
-0.873229	0.756737	GCTTCTCCCCAAGAGTCAGT	DIS3	essential
-0.765553	0.750368	ACCTATGTAGAACAAGAACA	DIS3	essential
-0.132281	0.722211	CTTAGATTGTAAGTGCCTGG	DIS3	essential
-1.73126	0.472737	GTGTCGGGCAGCAAGTAGTG	DIS3	essential
-0.196691	0.176895	GGAGGCCCAGTCTCTCCCCG	NUFIP1	essential
-0.42107	-0.0538421	AGTGATTTCGAGACTCCTAT	NUFIP1	essential
-1.07217	0.576053	AGTACCTGCCTCACAGTGCA	RPS5	essential
-0.402375	0.657842	ACCTGCCTCACAGTGCAGGG	RPS5	essential
-0.177144	0.833579	GCCAAATCTCCTACGCCAGA	YTHDC1	essential
0.187185	0.780368	ACAAGCGTCTAGATGCTGAT	YTHDC1	essential
-1.37695	0.79	TTGCTAACAGATGAGCTCAG	YTHDC1	essential
-0.820699	0.786105	CATGGCGGCTGACAGTCGGG	YTHDC1	essential
-1.77989	0.822263	ACCAAGCGCGTCTTGTACGT	PPIE	essential
-0.773446	0.822737	ATATCTGTGATGTCTCCAAA	PPIE	essential
-0.977422	0.660947	TGTACACCTGAGGATTTGAG	PPIE	essential
-1.03591	0.719368	TCTTCATCTCGCCTACGAGG	WBP11	essential
-2.16667	0.851211	GACACTGCTTCCTTACCCAT	WBP11	essential
-1.01046	0.95	GCTTCCTTACCCATAGGCTG	WBP11	essential
-1.15491	0.907842	AGTAGAATATGAACAGAAGA	WBP11	essential
-1.25254	0.803368	CAGAAGCCGATCCTACTGCA	EIF3I	essential
-0.8437	0.769368	GGTACTCTGTGAATGGTGAG	EIF3I	essential
-1.71738	1.01974	GTAGCCCATCTGCTTGTCCG	EIF3I	essential
-1.25114	0.678053	GCGATGATGCACTCCCCCAG	EIF3I	essential
-1.36074	1.00758	TTGTCTTACAGGTACACCAG	AK6	essential
-1.33925	1.01347	CTTGTCTTACAGGTACACCA	AK6	essential
-1.43974	0.730105	TGTGGCTCGCAGCATCGCGG	SEH1L	essential
-1.47218	0.894316	CTTTCGACTTCCACGGGCGG	SEH1L	essential
-0.386051	1.10126	CTTCCCATACAGCAGCTGTT	SEH1L	essential
-1.21872	0.853632	CTAATAAATGTCTCACCCAG	SEH1L	essential
-0.759392	0.256632	TCTGGTTTCAGAATCACGGA	ORC1	essential
-0.207387	0.346579	TTACCCCAAGAGCCAGAAAG	ORC1	essential
-0.398149	0.327842	AGTTTGGCGAGATTTGGAGG	ORC1	essential
-1.79362	0.728526	AGAAACGTGCTCGAGTACAG	ORC1	essential
-1.59256	0.629632	GCTGGCCCCAAGGAGCCACG	CHERP	essential
-0.889061	0.285053	GTACTCCTCAGTGGTCCAGC	CHERP	essential
-1.02719	0.679316	GCAGATGCAGAAGCTTCTGG	CHERP	essential
-1.54049	0.603474	GTTTGGGTCTCACCATCGGG	CHERP	essential
-1.36038	0.902895	GTTTCGCTTTCCCGAAGAGT	CHMP5	essential
-1.38521	0.850158	CAGTCAGTCAGGCTGGGCGG	CHMP5	essential
-0.814252	0.852789	ATGCAGTCAGTCAGGCTGGG	CHMP5	essential
-0.813176	1.10095	CCTGACTGACTGCATTGGCA	CHMP5	essential
-1.08485	0.878684	ATAATGCTGTTAATAATGAG	DIMT1	essential
-0.769318	0.733684	CAGGACTCATGTTCAACACG	DIMT1	essential
-0.306807	0.490789	CGAGATGCCGAAGGTCAAGT	DIMT1	essential
-0.172938	0.591684	GCTTTCTGCCGAGATGCCGA	DIMT1	essential
-1.06049	0.727368	TTACATTTATATCCAAAGTG	IPO11	essential
-1.15252	1.09242	CTTTGGATATAAATGTAAGG	IPO11	essential
-0.858142	1.02184	GGAACCTCATAAGAATATGG	IPO11	essential
-0.894098	1.03411	GCAGCAGTGGAAGAAACAGG	IPO11	essential
-1.56047	0.782211	TGAAACGCATGCGGACTCCA	RBM22	essential
-2.25893	0.812	AGAAAACCCATATATCCGAA	RBM22	essential
-1.04521	0.847842	ACACGCGATCACTCACCATT	RBM22	essential
-1.2	0.704579	AACGAAATAGCCCGAGACCG	TMED2	essential
0.133747	0.605579	TCTGGCCGCTCTCCTGGCCA	TMED2	essential
-0.96358	0.975895	CTCATCTTCGAGGTGGCGGA	TMED2	essential
-1.17022	0.857684	AAGGAGACAGAGAATCCAGT	TMED2	essential
-1.25975	0.762105	GGTTGACTTGAGGTTCCCGG	HUWE1	essential
-0.425369	0.829	GCATGATTAGACCTTGGGGG	HUWE1	essential
-1.30537	0.984474	GCACTCTGTTTGAATGCCCG	HUWE1	essential
-1.21339	0.943263	GCTGATGATGTGTTTCAGGG	HUWE1	essential
-0.551624	0.727684	AAGAGGACAGAACTGATGGG	ZW10	essential
-0.630849	0.987053	GCTTCTGCCACTCTTCTCCA	ZW10	essential
-0.581609	0.867	TTGATACGTGAAGATCCCGG	ZW10	essential
-0.649612	0.685211	GCAGGGCCTGATTACCCAGG	ZW10	essential
-0.810776	0.968105	GAGAGATGAAAGACGTCGAG	SRRT	essential
-0.673273	0.477526	TTGAAGGTCTTCATCACGGG	SRRT	essential
-1.02871	0.349947	CGGCTTGCACTCCAGCCCCG	SRRT	essential
-0.575586	0.368579	AGAAGCCCAAGGACGCCGCG	SRRT	essential
-0.823191	0.742895	GGAACAGCTGGGGACAGCAA	PGS1	essential
-1.38294	0.737684	GAGCTCGAAAAACTCTGCCG	PGS1	essential
-0.896703	0.569211	GGCAGATAAGAGTAGCCAAG	PGS1	essential
-1.17583	0.663579	ATTCTCTTAGACTTCACGCG	PGS1	essential
-1.14836	0.772632	TCTTGGACAGATAATATTGG	PSMC5	essential
-1.66647	0.775263	ATAAGAGCCAAAACCTCCGG	PSMC5	essential
-0.981339	0.891526	TGTCATTCCTTAGAGCCACC	PSMC5	essential
-1.37754	0.820368	GGTGACACCCAATTGCCGGG	PSMC5	essential
-0.585061	-0.668211	CCTGGGAAAGGGTTGATAAG	NOP14	essential
-0.812806	-0.124579	AGAAGCCAGCAAAAGAGCAG	NOP14	essential
-0.874734	0.126053	CAGTGACCCTGAGAGCAACG	NOP14	essential
-1.65404	0.573421	GTATTCAGAGATAAACGCTT	NOP14	essential
-0.734802	0.893474	CGAGAGCCGTCAACTTGCGT	RTRAF	essential
-0.964291	0.486632	CTTTGCAGTTGAAGCCGGCG	RTRAF	essential
-0.790222	0.947053	ACTACAAGATTGAAGACAGA	RTRAF	essential
-0.312682	0.785368	TCACCATCCAAATTGATCAA	RTRAF	essential
-1.53197	0.939526	TTGCCCTGCAGGTAATCGCG	SF3B2	essential
-1.07387	0.686421	TCTCTGTTCTCATCTCCAGG	SF3B2	essential
-0.854724	0.932105	GGATCTTCTCCAAAGCCTGG	SF3B2	essential
-1.22522	0.900789	GAGAATTCATCTCTTCCTGG	SF3B2	essential
-0.654357	0.557474	AAATAGCTACGGTGAACCCG	DNM1L	essential
-0.750047	0.885789	TCATTGCCTTTCAGATGCGG	DNM1L	essential
-0.688791	0.813158	ATAGTGTTAAGGCCACCAAG	DNM1L	essential
-0.858321	0.671211	CATGAACCAGTTCCACACAG	DNM1L	essential
-1.43344	0.676105	CCAAACTTTCCTTTACCCAG	AURKA	essential
-1.28346	0.209263	GCTAGTTTACCAGGTGCCGA	AURKA	essential
-1.13928	0.164632	TTACCAGGTGCCGATGGCAG	AURKA	essential
-0.936444	0.0268947	GCTTGTCTCCAGTCACAAGC	AURKA	essential
-1.71923	0.999474	CCAACGAGATCAAGGACAAG	CNOT3	essential
-0.660928	0.993789	GTGCAGACACGCAAGAAGAA	CNOT3	essential
-1.70837	0.561053	TCTTGCGGATGGCGTCAACG	CNOT3	essential
-1.34749	0.852789	CAGCCCAGCCAACTGTACCA	CNOT3	essential
-0.49035	0.347526	GATGTATCTGAAGAAACAAT	DDX18	essential
-0.748894	0.767053	ACGTTACCTGTCAGTCCCAG	DDX18	essential
-1.07901	0.467368	TATGGCTGCCTCAACTTCCA	TPX2	essential
-1.41615	0.661	TCTTCCCCAGAGAAAGCCAA	TPX2	essential
-1.0952	0.584368	ACAACATCCTAAGAACCAGG	TPX2	essential
-1.1991	0.503421	TTACAGGCCCGAGTGACTAA	TPX2	essential
-1.52162	0.505368	TCAGAATCGAGAGGGCCTGA	PDRG1	essential
-1.67495	0.859526	AGGAGGTGCTGGCGGACAAG	PDRG1	essential
-1.67628	0.590789	AGAAGTGGAGGAGCTCGCCG	PDRG1	essential
-1.4415	0.585737	CGAGCTCCTCCACTTCTACA	PDRG1	essential
-0.53257	1.07021	TAGTTGGTCGAGTATGCCAC	CRLS1	essential
-0.918173	1.02337	ACATATTCGGGATTGTCCAT	CRLS1	essential
-0.48654	1.05221	TGTTTCAGTATGAAAACCCA	CRLS1	essential
-1.00941	0.844474	AATCAAATAGCCCAGAACTG	CRLS1	essential
-1.2307	1.05447	GTCCATCATAGTCAACTGCG	XRN2	essential
-1.53708	0.820158	TGAACCAGCAGCGTTCAAGG	XRN2	essential
-0.979889	1.14058	GGTTTGCCAAGAGAAAAGAA	XRN2	essential
-1.16705	0.864895	CTAACGATGGCAAATGAGGG	XRN2	essential
-0.697392	0.878316	GGAGAAATACAACATAGAGA	DYNLL1	essential
-0.529026	0.997737	CATTGCGGCTCATATCAAGA	DYNLL1	essential
-0.301525	0.287316	CTTCTCTCGAAGAAAAACAA	ESF1	essential
-0.661851	0.688684	CATTAGCCATAGCACTACAG	ESF1	essential
-1.69455	0.793368	ACTATGCCGTGGATAAAAGA	ESF1	essential
-1.44587	0.790053	GTTCAAGTTGAACTATGCCG	ESF1	essential
-0.433879	0.892526	GCGGCCATACAGCCTCCAGA	ANAPC5	essential
-1.30739	1.05479	AGAGCTGGCTTTATGTGCTG	ANAPC5	essential
-0.91277	0.816263	GAATGGTGAGAAAAAGACAG	ANAPC5	essential
-0.885393	0.880789	ATTCTGGAAGTACTGCTGAA	ANAPC5	essential
-0.169628	0.871	TCTCTTCTGCATTTACCTGA	TMEM230	essential
-0.866746	0.868421	GCCAGGGGAGACTTCAGCAA	GCN1	essential
-0.660879	0.767421	GCACCGCCACCAGAGCCCGG	GCN1	essential
-0.750292	0.630211	TCCACTGTCTGGATGAGCAA	GCN1	essential
-0.486391	0.887526	CTGGTTTCAGATCTTCCAGA	GCN1	essential
-1.87293	0.949053	AGACTGCTGCCTCATATCCG	RPLP0	essential
-1.82295	0.878316	ACACAAAGCCCACATTCCCC	RPLP0	essential
0.120539	0.729632	GCTCCCACAATGAAACATTT	RPLP0	essential
-0.879339	0.548474	AGGACGAGTTACAGCTGCCG	IGBP1	essential
-0.220897	0.735947	CTTGAAACGCTGGCACCAAA	IGBP1	essential
-1.08683	0.374211	TCTTGAATGTAGAGATGCGG	BIRC5	essential
-0.947346	0.750579	GGGCAGTCTCACCCGCTCCG	BIRC5	essential
-1.5205	0.777421	GGAGGGCTGCGCCTGCACCC	BIRC5	essential
-2.25338	0.813684	AGTCTGGCTCGTTCTCAGTG	BIRC5	essential
-0.646794	0.149526	AGTAACACCGAAGCACCACC	DDX24	essential
-2.00012	0.993737	TGACAAACTGGACATCCTTG	DDX24	essential
-0.134152	0.176684	AGAAAAATAAAGGGAAAAAA	DDX24	essential
-1.05389	0.782316	GGAATTGACAGATTACCAGT	DDX24	essential
-0.478923	0.612158	AAAGAAGTCTGATTATCCAG	SPTLC1	essential
-0.490429	0.916316	GGTTTGCTGAAGTTACTGAA	CCNK	essential
-1.09211	0.772	CTACTTTCCCAGCCAGAAAG	CCNK	essential
-1.78049	0.973263	GTAGCAGTGATGTATCTCGC	CCNK	essential
-0.0090837	0.609211	GTACCTTCCAAAACGTCGAC	CCNK	essential
-0.65701	0.811053	GCTGGCACAGAAGACCCGGC	NUDC	essential
-0.934959	0.619211	AGGCGGTGTTCGGGACCCCG	PDCD7	essential
-0.523431	0.373053	CGGACAGCCTGCCCGCCGCG	PDCD7	essential
0.323614	0.161632	GCCTCCGCGGAGGCCTCCCG	PDCD7	essential
-1.1444	0.343842	GCAGCCCCGAGCCTCCGCGG	PDCD7	essential
-1.43402	0.829474	TGACACCTATGGGTTTCCAG	AARS1	essential
-1.79856	0.507526	GGGCGTATCGGACAGCTCGG	AARS1	essential
-1.51015	0.798684	GTAGGCCATGTCAATCCCAT	AARS1	essential
-1.6048	0.916053	TTATGTTACTTACTTTGGCG	AARS1	essential
-0.535786	0.852895	TGACCACCTTAACCTGCACA	EXOC1	essential
-0.975434	0.735	GCTAGATGAGGCTCTAAAGG	EXOC1	essential
-0.27857	0.896632	GCATATATTCTAGAACCACA	EXOC1	essential
-0.493202	1.03263	GCTCCGATATGCCAAGCTGA	EXOC1	essential
-1.47813	1.11211	TGTGTGTTCCAAATATTGGA	WDR7	essential
-1.14789	0.837684	TGACTTTGTTCCGATGACCA	WDR7	essential
-1.13283	0.789947	GTAGCCAGTGACCACTCAGT	WDR7	essential
-0.540493	0.718579	CAGATGCCTCAGAAGCCAAG	WDR7	essential
-1.29614	0.0903158	TCAGCATGTCGGGCTCGGCG	ORC6	essential
-1.20275	0.222632	CGGCCTCTCCGCACGCACCA	ORC6	essential
-1.45131	0.754158	ACCTACTTACCCTGTCCAAG	ORC6	essential
-1.52677	0.815474	GATGAAGTGCCCCTTGGACA	ORC6	essential
-0.389291	0.669737	AGTCAAGGAGAAAGAGAAAG	PSME1	essential
-0.0680711	0.746526	GGAGCGGAAGAAACAGCAGG	PSME1	essential
-0.629725	0.970737	GGATGAAAAGAAGAAGGGGG	PSME1	essential
-0.406671	1.01389	GCTTCCTCTCCAATCATAGG	PPP2R3C	essential
-0.745314	0.941632	CTTACTACAGAAATTAAGAG	PPP2R3C	essential
-0.884081	1.08005	AATTCTATAAGACCATTCCC	PPP2R3C	essential
-1.02582	1.05942	CTTACCCTATAATAAAACCG	PPP2R3C	essential
-1.18562	0.534684	AAAGGTGTGGAAACTCGCAG	HAUS4	essential
-0.987044	0.740368	GTAACAGGTCCTCTTTACTC	HAUS4	essential
-1.25648	0.769211	TCTTTACTCAGGTTACAAGG	HAUS4	essential
-0.907961	0.880053	TCTCAATGTGGCCTATACAG	OSGEP	essential
-1.19321	0.615842	AATGCAGTCGATATCCTGGG	OSGEP	essential
-1.64836	0.730895	GCAGGTCTAGGATAACAGCT	OSGEP	essential
-1.80231	0.900474	GCAAGGTGCTGGCGAACCCG	OSGEP	essential
-0.707701	0.892684	CTAGGATTTCCATTTAAACA	SCFD1	essential
-0.514627	0.800263	GGAGTGGAAAACTCTCCAGC	SCFD1	essential
-1.48629	0.991	GAAGTCTTATGATTTAACTC	SCFD1	essential
-1.68989	0.976474	ACTAGAATCTTACAGAGCAC	SCFD1	essential
-0.779052	0.686842	ACAAAATTACCAAAAACCTA	SUPT16H	essential
-0.746905	0.745105	GTATAACGCTGTCATGGACG	SUPT16H	essential
-0.721406	0.757053	TGGCCTTTAGGCCCATACAA	TINF2	essential
-1.10147	0.507474	GCCGGTAGCGAACCAAGCCA	TINF2	essential
-2.29943	-0.169632	GCTAGCTGGCAGGTTGTGCG	TINF2	essential
-1.10894	0.424842	CACAACCTGCCAGCTAGCCG	TINF2	essential
-0.965598	0.784421	CTTGAACCTGAAACCAACAG	CLSPN	essential
-0.9611	0.766421	ATAGTGCCATGGCATTTCCG	CLSPN	essential
-0.577688	0.449158	AGTTATCAAAAGGAACCACG	CLSPN	essential
-0.615982	0.144474	AACTACCTATGACAGTGCCG	CLSPN	essential
-0.943866	0.583895	GCAGCCTGTAATCTCCCAGG	RFFL	essential
0.0606876	1.08095	GATGAAGGTGAAGGACTTGA	RFFL	essential
-0.530604	0.913579	TGGCAGAGAAGGCAGAGGCG	RFFL	essential
-0.48389	0.800684	GAGGAGGTCCCACCACCCCA	RFFL	essential
-0.124658	0.234632	CTTCGCCAGTGCAAAGGCAG	NUP50	essential
-1.98083	0.766895	TTTCCGCAAAGAGTTCTACG	CDC45	essential
-1.67726	0.948474	AGCCAGCTCAAACATCACCA	CDC45	essential
-2.11338	0.759632	AGTGCTGGTAGAGCACCAGG	CDC45	essential
-1.19459	0.526579	CCACAGCTTGAACCTGGCTG	CDC45	essential
-1.39387	0.813368	GTTTACCCAGACGTTTCCTG	CDC6	essential
-1.27987	0.627842	TGCTTTGGTGGAGAACAAGG	CDC6	essential
-1.03867	0.281053	TTAAGTGTATGTGAGTGAGG	CDC6	essential
-0.898725	0.679105	TGTCATCAGGAATTTCTTGA	CDC6	essential
-2.00035	0.866895	GGATATGGATGCCTATACCC	CDC23	essential
-1.01622	0.895474	GTCAAAGTAGGCCTTGGCCA	CDC23	essential
-1.87801	0.335789	GCTCGGCCAGAGGCAATGCA	CDC23	essential
-1.17476	0.768368	GCTTATTGCGGGCCTTACCC	CDC23	essential
-1.29489	0.573842	CGAAGGCCTCCAGCAGTGCG	DHPS	essential
-1.63762	0.780474	GTGCGCGGTAATTCACACCG	DHPS	essential
-0.994303	0.574105	CGAGCTGTGCTTTAGCACGG	DHPS	essential
-0.836982	0.993053	CTAAGGCTCGGCAATATTCA	ARCN1	essential
-1.27321	1.08879	TGAGATGCGTCGTAAAGCAA	ARCN1	essential
-1.41436	0.950526	CGAAGAGATGCAGAGAGACA	ARCN1	essential
-1.06438	0.763474	TACCTTTCCATATTAATGGG	ARCN1	essential
-0.988086	0.665105	GCTGTGCACCAGTGCGACCG	NUBP2	essential
-1.51283	0.838789	CTTGGGGCCTCTCCACACCA	NUBP2	essential
0.202104	0.592737	GGAGAAGCCGGACGAGGCCG	NUBP2	essential
-0.978033	0.225579	GTGCTCATCGGAGGTCCCCG	NUBP2	essential
-0.955377	0.944474	TAGTGGTGGAGACCCAAGAA	MRPS18A	essential
0.0329877	0.245053	CTTCTCCGTGGGCTACTAGC	MRPS18A	essential
-0.556783	0.293211	GCTTCTCCGTGGGCTACTAG	MRPS18A	essential
-0.777387	0.0335263	GCTGTGGGCGGCTTCTCCGT	MRPS18A	essential
-0.20637	0.916684	ACTCTTCTAGGTGAGCCCAT	HSP90AB1	essential
-2.3216	0.991632	GGGCGTATGGAGGAATACCG	CDC5L	essential
-1.6834	0.799684	GGATGAAATTCTGAAAGCAG	CDC5L	essential
-1.48915	0.864737	AGAAGTATCATAAAAACCAA	CDC5L	essential
-0.25348	0.685053	AATTGCACGTCAAACTGCCG	CDC5L	essential
-1.1213	0.743737	GCCACAGCACAGTTACAAGT	CDC7	essential
-1.82242	0.756789	TGAACTTCAGTGCCTAACAG	CDC7	essential
-1.14106	0.240579	TTAGGTACTGGGCCACTCAG	CDC7	essential
-0.6519	0.961053	GAACGGGGTCAGGATGGACG	RAB18	essential
-0.256902	0.904526	CGTGAAGTCGATAGAAATGA	RAB18	essential
-0.136414	0.523842	GCCTACAAACGCTTGCCCGG	PSMD8	essential
-0.188294	-0.0373158	CGGCGCTGCCGTAAATCAGG	PSMD8	essential
-1.57185	0.847579	GGCATGTACGAGCAACTCAA	PSMD8	essential
-0.220518	0.974053	AGTGCTGGTGAAGAGCACAC	SETD1A	essential
-0.997571	0.904053	TAGCTGTTCTCTGACCGCCG	SETD1A	essential
-1.30254	0.712632	CGTATGCTCTATATGCACAG	SETD1A	essential
-0.767526	0.149474	CGAGGCGGCCAAGTCCCGGG	ATP5F1D	essential
-0.601883	0.326789	CCACGCCCGTGCCTATGCCG	ATP5F1D	essential
-0.735774	0.529684	GCGTGGGCACGTCCACCTGC	ATP5F1D	essential
-1.22753	0.0692632	GCATGCACCACGACCAGCCC	ATP5F1D	essential
-1.32545	1.22853	GGACGCTGAAGGAAAGTCAA	HNRNPM	essential
-1.56313	0.917316	AGAGAGCATGAAAAAAGCTG	HNRNPM	essential
-0.973952	0.795947	GTTGTTGTGGACGCTCAGGA	HNRNPM	essential
-0.353706	1.09879	GGTGGTGGTATGGAAAACAT	HNRNPM	essential
-0.898877	0.861263	GATCGCCGTGGCCAACGCGC	TIMM13	essential
-1.12404	0.945737	GGTGAAAGTGCAGATCGCCG	TIMM13	essential
-0.758828	0.614105	GCAGCGGGAAGCTGGACCCA	TIMM13	essential
-0.552973	0.340579	TGACTTTGCGGAGCCATGGA	TIMM13	essential
-1.8548	0.433316	GCAGGAGGAGAACATCACAC	POLR2E	essential
-1.04892	0.550105	GGGACAAGCCGAGTGAGGGG	POLR2E	essential
-1.84066	0.686789	TTGGGCTTTGAACTCCTCCA	POLR2E	essential
-1.3773	0.677053	CCTGGGTCACCAGATAGCCA	POLR2E	essential
-1.33519	-0.439579	CTAGAGCGCGAGGTGTACGA	POLRMT	essential
-0.595792	-0.321737	AAGCAAGGAGGTCAAGCACG	POLRMT	essential
-0.615952	-0.300632	TCTCCAGTATCTTTGCCCAG	POLRMT	essential
-1.92198	1.08711	GTTCTACATGATCGGCTCCG	SMARCB1	essential
-0.70473	1.05921	GAGAACCTCGGAACATACGG	SMARCB1	essential
-0.680866	0.757632	CAGAATCTCTTCCACTTCCG	SMARCB1	essential
-0.903512	0.638	TGTGACCCTGTTAAAAGCCT	SMARCB1	essential
-1.66518	0.813526	TCTGCAGGTGTGTTACCGAG	SF3A1	essential
-1.37108	0.944895	CCTGATCCAAAACTTCTCGG	SF3A1	essential
-2.25239	0.819	GCTAGTGGAACAGTACACCA	SF3A1	essential
-1.5741	1.09689	TGAACTCGCTGACCTTGTGG	SF3A1	essential
-1.41092	0.642421	GTGCAGACTGGGTAGACAAA	PPIL2	essential
-0.301316	0.914474	CTCCTTGTAGAGCTCCTGCA	PPIL2	essential
-0.815276	0.462211	GTCCACTTTCTTCTTCTCCG	PPIL2	essential
-0.67368	0.808368	GGCAGGCCCACTATTCCACA	PPIL2	essential
-0.835432	0.875579	TGTCCCCGCAGGGTGAACGT	YPEL1	essential
-0.479033	1.02637	GTACTCACACGGAATTGAAG	YPEL1	essential
-0.121431	0.778632	CAGTCCTTTCAGGGGAGCCA	YPEL1	essential
-0.328937	0.951474	TCTTCTTTCAGTCCTTTCAG	YPEL1	essential
-0.0706295	0.902053	CTTCCTGCCAAGATGTCTAT	SNRPD3	essential
-0.333412	0.829474	GCCTCATGCAGTACTTTAAT	SNRPD3	essential
-1.82186	0.615842	AACACCGGTGAGGTATATCG	SNRPD3	essential
-1.94159	0.749579	ACACCGGTGAGGTATATCGG	SNRPD3	essential
-0.147882	0.824	AGGCATTTACTACCAGGCCG	PES1	essential
-1.55019	0.886947	GTTCGTCCGGAAGCTCCGGA	PES1	essential
-1.19812	0.789947	AGGCGGCTGTGCATTCTGAA	PES1	essential
-1.0369	0.849737	ACATCACCCGGAACAAAGCC	PES1	essential
-1.31721	0.818105	TCCCTCATGTACTATCCAGA	ESS2	essential
-0.181215	0.832526	GAAGGAGTACCTGGAAGCCG	ESS2	essential
-0.551161	0.678158	CCTCCAGACGGTCATCCAAA	ESS2	essential
-1.50808	0.699158	GGACGAGGAAGAGTATATCG	ESS2	essential
-0.702439	0.947895	TTAGGGGTACTGGAGTCCAG	HIRA	essential
-0.996351	0.918474	TCACCCAGACAGAAAGCGAG	HIRA	essential
-0.969157	0.787895	GCCCAGATCATCGAACGGGA	HIRA	essential
-1.1011	1.14011	TATGTCTCCAGTCCTCCAGG	HIRA	essential
-0.675233	0.555053	GGTCATCTCGAACCTCAGCA	TFIP11	essential
-0.991883	0.673947	CGAGCTGGAGAAGATGACCG	TFIP11	essential
-1.15661	0.814263	GTCCATGCAAGACTTCCCTG	TFIP11	essential
-0.51793	0.882684	CTTCCTCTGAGTCAACCACA	TFIP11	essential
-1.82099	0.170526	TCAACCGGCGTGTAGAACTC	GGTLC2	essential
-1.40918	0.0181053	GAACAGGATCTCGCTGACCG	GGTLC2	essential
-2.42752	0.921263	GCCACCAAAACCCTCAACAG	SNU13	essential
-1.41676	0.826579	AGTTACATGACTGCTGAACG	SNU13	essential
-1.71355	0.798737	CTTCTTGGTGAGGTGGGCAT	SNU13	essential
0.356313	0.456368	TATGTCCCCCCCATAGACTG	SNU13	essential
-0.615752	1.15005	GGGTGTCATGTCAGACAACG	POLR2F	essential
-1.15089	0.721684	TGACTTGGAGAATGCCGAAG	POLR2F	essential
-0.684401	0.683789	GCCTGCGGTCGCTCCCCAGA	POLR2F	essential
-1.63934	0.796789	GTACTTGGTCATGTATGGTG	POLR2F	essential
-0.906623	0.0964737	CCACACCCGGAGCAAAGCCC	HSCB	essential
-0.587545	-0.0570526	GATGTGGCGGGGGAGAGCCG	HSCB	essential
-0.193771	0.372526	GACGCAGCATCGCAGCTTAG	HSCB	essential
-1.23603	0.912263	TCTGGCTGAAGAAATCTGGG	HSCB	essential
-1.06888	0.515632	TTTCGGGAGCAATTCGTCCG	TOMM22	essential
-1.16765	0.600421	ATTGCTCCCGAAAGGCGACG	TOMM22	essential
-1.19663	0.887632	GGCCCCATAGTCTCTCCGAC	TOMM22	essential
-1.64985	0.892632	ACAGCTAGATGAGACCCTGT	TOMM22	essential
-1.28892	0.917842	TGAAGACAAGGAGCACTGCG	RTCB	essential
-0.636931	0.796368	TGGACTGGTCCTTAAGAGAA	RTCB	essential
-1.01742	0.834526	ATACTTATCCAGAGACTTGG	RTCB	essential
-1.08537	1.12184	AATGTGGTCAAACATAGCTT	RTCB	essential
-0.953065	0.809158	TGCATGATGCTGTTGAGGCG	THOC5	essential
-1.38601	0.700895	AGGAAGAGATCAGACCCACG	THOC5	essential
-1.1414	0.773316	GCCCACATCAGGTTGAAGAA	THOC5	essential
-0.179011	0.612895	ATACTACAGTGAGGAGGCCG	THOC5	essential
-1.7599	0.905105	CCTCAATCCAGTACTCCCCC	MCM5	essential
-1.25983	0.868947	CAAGCGGCATTACAACCTGG	MCM5	essential
-1.01852	0.0683158	ACCTCCTCCCCAGAAGGCCG	MCM5	essential
-1.43192	0.0991579	GACCTCATAGACATTTGGGA	MCM5	essential
-1.48206	0.570211	CCTGGGTGTGGGCAATGACA	RPL3	essential
-1.35725	0.802263	TGCAGAGGTGAACAAGAAGG	RPL3	essential
-0.466339	0.719579	GTTCTGCTCATCCAGCAAGA	ZMAT5	essential
-0.914272	0.859368	GTCTGGTACGACATGTTCCG	ZMAT5	essential
-1.67625	0.937737	GGAGGTTGTCCTGGAAGGAG	ZMAT5	essential
-1.64867	0.884421	ACAGAAGTATCGCTTCCCCA	ZMAT5	essential
-0.15853	0.571947	GGTGATGACGCACTTCCAAA	SAMM50	essential
-1.38976	0.976368	AACGGGCAGTTATAACACCA	SAMM50	essential
-0.586618	0.936053	TGTTCCATAGGAAAACTGAA	SAMM50	essential
-0.033211	0.656895	GCCTGTCCTTCTTCAAACCA	SAMM50	essential
-1.05199	0.658	CCTTTGACCGCATCACCACG	EIF3D	essential
-1.20829	0.899737	ACTTCAACTGAAGAGTCTCG	EIF3D	essential
-1.2304	0.840632	ATATGCTTATTTCCATGAGG	EIF3D	essential
-1.18359	0.917368	ACTTCCACCACCAAACTGAG	EIF3D	essential
0.0830912	0.755	AATGGGAGATGAAAATGCGG	ST13	essential
-0.682328	1.05895	ACCGTGTGTTTCCAAAATGG	RBX1	essential
0.201834	1.03426	GCGCCGCTGTTGGTGCCGCT	RBX1	essential
-1.20092	1.03505	ATGGATGTGGATACCCCGAG	RBX1	essential
-0.410484	1.05458	GAGCGGCACCAACAGCGGCG	RBX1	essential
-0.302488	0.714158	AATCACCTCCACCTGCCGCA	RANGAP1	essential
-0.428634	0.289421	CCTCACCTCGGCCATGGCCA	RANGAP1	essential
-1.5926	0.794474	TCTGTGCCCAGATCTCACTA	RANGAP1	essential
-1.67347	0.854684	GCGTCTGGAAGGCAACACAG	RANGAP1	essential
-2.15968	0.949947	GTAACTATGGATCTTACCAG	PHF5A	essential
-2.31739	0.898	TGTAACTATGGATCTTACCA	PHF5A	essential
-1.42349	0.848632	CATATGCGCACCAGAGTGCA	PHF5A	essential
-0.827967	0.668158	ATTCTCTTCCTTACAGGTGA	PHF5A	essential
-1.79062	0.561158	GCTGCTGCAGTGACTCTGGG	POLR3H	essential
-1.1644	0.930632	GGATGCCTATGTATTCCCTG	POLR3H	essential
-1.70577	0.863368	TGTGTGATGCGCCATCCCCA	POLR3H	essential
-1.47017	0.812737	GCTCAACGACTCCATTGCCG	POLR3H	essential
-1.25594	0.841263	GGAGAAAAACCCAAATGCCG	PRMT5	essential
-1.64938	0.929368	GGTTGCTACTCACGTCACCA	PRMT5	essential
-1.73407	1.10074	ATGAACTCCCTCTTGAAACG	PRMT5	essential
-0.181786	0.334368	CTAGTCATCCCGGAGAAGCA	PRMT5	essential
-1.65003	0.731105	GTAGTACTAGAGGGCTCAGT	POLE2	essential
-1.27462	0.407053	GGTTCTCACCCTGATGAAAG	POLE2	essential
-1.42478	0.815263	TCAGGGTGAGAACCTATCAC	POLE2	essential
-1.72858	0.732684	CCAAATCGCAAATATGGCGC	POLE2	essential
-0.729405	1.12432	CCTGAAGCGCCTTATCTCTA	PSMC6	essential
-1.19104	0.895211	CAGAATAAGAAACATTCCCA	PSMC6	essential
-0.800176	0.854263	TGAGCATATGAAGAAATCTG	GNPNAT1	essential
-0.883351	1.02816	GATCCTAAAGAAGATAATAG	ATP6V1D	essential
-0.856998	0.91	TTCCTTTACTTACATTCGCG	ATP6V1D	essential
-1.26485	0.917895	TCCTTTACTTACATTCGCGA	ATP6V1D	essential
0.0678509	1.00279	GCGAGGGAAAGATTTCAATT	ATP6V1D	essential
-0.183874	0.736526	GCAGAATTCCCGGCAGGACG	PIGH	essential
-2.1076	0.903105	GATGAGCTCAATCGGCACTG	PSMA3	essential
-2.17308	0.900211	GCCTCTACATTCTCTCCTGA	PSMA3	essential
-1.3618	1.08326	TGAAGGCTGTGGAAAATAGT	PSMA3	essential
-1.67234	1.10332	ATAGCATCTTGCAGACAGAG	PSMA3	essential
-1.65902	0.998895	TTCCAGTTAGAAATACAAGG	SNW1	essential
-0.670311	0.918368	CATGCATTCTCCTAGCCGAA	SNW1	essential
-1.36515	0.888842	ATATGTACCTCTAATAACCG	SNW1	essential
-1.27732	0.829474	TATGTGATAGAGGGACTGTT	ERH	essential
-1.90159	0.891895	TGCTGGTACAGCCTACCAAG	ERH	essential
-0.688583	0.944053	GGTAGGCTGTACCAGCAAAA	ERH	essential
-2.08157	0.996263	AGAACTGGTCTGACACGCTG	EIF5	essential
-1.2197	0.952789	TTATTACCTTGGCAATCAGA	EIF5	essential
-1.52377	0.767211	GCACTCACCATTGTATGTGG	EIF5	essential
-0.48699	0.903368	GGAAGCTCAAAGGCGTCGAA	EIF5	essential
-0.806475	0.927	GAGAAGTCTGAAGCTCGCAT	DICER1	essential
-0.166926	0.787263	GCTTCCATCTGTTTGTTGCG	DICER1	essential
-1.19432	1.06595	GCTACTTTATCTGCACACCA	DICER1	essential
-0.892272	0.917316	GCAGTTAGTCCCAAAATGCG	DICER1	essential
-1.11228	-0.0540526	GCCATCCTCCGAAGACGAGA	TELO2	essential
0.166322	0.0635263	GGAGCCTCCAGCGCTCCCGA	TELO2	essential
-1.17301	0.221947	GTGTTGATGGAGACCATCGA	TELO2	essential
-1.25381	0.230579	AGACCATCGAGGGTGCTGCG	TELO2	essential
-1.40056	0.650737	GAAGCCATGTCATTACCCAG	PSMC1	essential
-1.69569	0.649947	TGAAGGGAACCGGATTTCAG	PSMB5	essential
-1.63482	0.798053	TCTACTACGTGGACAGTGAA	PSMB5	essential
-1.19635	0.791158	CTTCACTGTCCACGTAGTAG	PSMB5	essential
-1.62059	0.740737	CATGTTGGCAAGCAGTTTGG	PSMB5	essential
-0.660654	0.761211	CGACACCCTCTACATCGCCA	YY1	essential
-0.830723	0.677684	CGAGGTGGAGACCATCCCGG	YY1	essential
-1.13177	0.613895	GTCGGGTCGTCGGTGACCAG	YY1	essential
-1.07983	0.965263	ATGTTGCTAATCTTGCCCCG	ACIN1	essential
-0.757798	0.865	TGATGACTCTCGCATCTCTG	ACIN1	essential
-0.624124	1.05453	GGAAACAGTGACACAGAGGG	ACIN1	essential
-0.693399	0.794737	CTTCAACACTGCCCTCCGGG	ACIN1	essential
-0.858837	0.969526	GTAGTCCCCTGCGCCCCCCG	PABPN1	essential
-0.976962	0.886368	GGGAGCCCCCGGCAGCCAAG	PABPN1	essential
-0.683843	0.226105	GGTGTGTCTGGAATATAACG	CINP	essential
-0.272913	0.410211	GGTAAAACCTGCATCATTGA	CINP	essential
-1.6344	0.315	ATATCTGTGGACCTTATGGA	CINP	essential
-1.41586	0.252053	GATCTCACGCACCTTCCATA	CINP	essential
-1.57729	0.937579	GTGTCCATGCCTTAACTCCA	SRP54	essential
-1.41004	1.03905	TAGACCCTGGAGTTAAGGCA	SRP54	essential
-1.3013	1.04147	TTATGTTTGTTGGATTGCAA	SRP54	essential
-0.737744	0.990895	GTAATAGTGACAAAACTTGA	SRP54	essential
-1.90086	1.09947	ATAGCGTGCCCTCTGTACCT	PSMA6	essential
-1.81618	1.09121	ATAAGCTGACAGCAGATCCC	PSMA6	essential
-2.19612	1.04763	GTATGGCTATGAGATTCCTG	PSMA6	essential
-1.56511	0.933	GCATACTTACAACAACCAAG	PSMA6	essential
-0.277361	0.868368	GCAGGAGGACTCCCTCAATG	PSME2	essential
-0.675821	0.872526	ACATTCGCAAGCTCACCGGG	PNN	essential
-1.79263	1.02405	TCAACAAGCCAAATATTCGC	PNN	essential
-0.225898	1.06379	GCGTAATGAAGAACAGAAGG	PNN	essential
-0.341884	1.07042	CAGAAGGCGGAACAAGAAGA	PNN	essential
-1.51729	0.564474	GCTGCAGGACTCACTAAGAG	RABGGTA	essential
-1.56445	0.920842	GCTGGGGCAAGAGACAGGAG	RABGGTA	essential
-0.672584	0.760947	GCTCTGTGCCCGTTTCCTGG	RABGGTA	essential
-1.69505	0.683579	GCTGCTGGAGCACCTCTCGT	RABGGTA	essential
-1.71973	0.622737	CAGCTCGCGGATCAGTTCCA	GINS1	essential
-1.82896	0.681789	CATGTTCTGCGAAAAAGCCA	GINS1	essential
-0.887556	0.683526	AGCTGCATCGCGCGCCCGAA	GINS1	essential
-1.67335	0.906474	GTGCTCTGATCCGAAGCAAG	GINS1	essential
-0.78188	0.994263	GCACAACCACCTCAACCCTG	MYBL2	essential
-0.787972	0.708316	TCTTGGCGATCTCGGCCCAG	MYBL2	essential
-0.617645	0.0397895	TTTATGGTAGGAGGGACGGA	MYBL2	essential
-0.550771	0.665211	TACCGACTCGATCAAGTCCA	MYBL2	essential
-0.549775	1.04442	GTAGTCCAGTCCCAAGATGG	PFDN4	essential
-0.463504	1.08158	ACTCACCGCCTTCTTCATGG	PFDN4	essential
-0.228938	1.07979	GATGGCGGCCACCATGAAGA	PFDN4	essential
-0.950062	1.09411	GGCGGCCACCATGAAGAAGG	PFDN4	essential
-1.41485	0.935421	TCAGCTTGTAGAGCTGCTGG	CSTF1	essential
-0.9437	0.767053	ACCAATTGCATACTGAACTG	CSTF1	essential
-1.19107	0.627842	CTATAGGTAGCTACACGGCA	CSTF1	essential
-1.09035	0.926947	AAAGAGTTCGAATCACTGGG	CSTF1	essential
-1.16102	0.766947	TCATCTCCTGATGATAGCAT	RAE1	essential
-1.21188	0.610158	TTAGCCCACCAACCTTGCCG	RAE1	essential
-1.59946	0.758053	CATTCCCTAGATATACCCCA	RAE1	essential
-1.40169	0.756842	CTAGATATACCCCATGGCTG	RAE1	essential
0.0602165	0.660368	TCGCATTTACCAACAGCAGG	NELFCD	essential
-1.15662	0.555263	ATAAAAAAGGTCCCGCCACG	NELFCD	essential
-0.695552	0.992421	CCTAGCTTATTTCTGACGCA	NELFCD	essential
-0.811555	0.726053	GCAGAAGATGGTGTGCCACG	NELFCD	essential
-1.55527	0.631684	GCGCCACTGGCTTCACCACG	PRPF6	essential
-0.862918	0.732474	GTGCATGGCGATCATCCACA	PRPF6	essential
-1.8056	0.854579	AGAGTGGCTGAGCATCCCCG	PRPF6	essential
-1.19721	0.474474	GCAAGGTCTTGAACAAGGCG	PRPF6	essential
-0.638242	1.06626	GTAGATTTCATTTACAAACA	PRELID3B	essential
-0.943429	0.923158	CATCAACTCCAACCACACTT	PRELID3B	essential
-1.43055	0.869947	TGGTGTGGAGAAGAAGTCAG	PSMA7	essential
-1.7152	0.641053	CGTCAAGAAGGGCTCGACCG	PSMA7	essential
-1.24604	0.773263	CGACGGCCACCTCTTCCAAG	PSMA7	essential
-1.44333	0.619947	ATCACCGTCTTCTCGCCCGA	PSMA7	essential
-0.905252	0.853105	GACAGTGGTGTGGAGCCCCG	MRGBP	essential
-1.03049	0.456421	GCTTGTGGCCCAGCATGGCG	MRGBP	essential
-0.86591	0.595	ATGCTGGGCCACAAGCCCGT	MRGBP	essential
-0.861456	0.737789	AGTTCAGCCAGAACATCGGG	MRGBP	essential
-1.26504	0.718895	CTTACTGTTTAGGCCCACGG	ARFRP1	essential
-0.580785	0.975474	GATTTAACAAGAACTACAAG	ARFRP1	essential
-0.411234	0.977421	CGATTTAACAAGAACTACAA	ARFRP1	essential
-0.679988	0.943105	GTACAAGTACATGTTTCAGA	ARFRP1	essential
-1.04196	0.863632	CTTTGAGCTGAGATACAAAG	CRNKL1	essential
-1.49194	0.765421	GTACAAGTACACGTACATGG	CRNKL1	essential
-1.14132	0.636947	AGTTATCTGTACCTCAGCCG	CRNKL1	essential
-1.17907	0.759368	AGACATGGCGGCCTCCACCG	CRNKL1	essential
-0.910827	1.02337	GCTGGCGCTGAAGGAAGTGG	NOP56	essential
-2.02436	0.708474	GTCATAGCTGAGATCCTGCG	NOP56	essential
-1.37818	0.753632	CAGCTTGTAAAGCACAGCTG	NOP56	essential
-0.920038	0.893789	CCAGTTTATTGGAAACCGAA	NOP56	essential
-0.712405	0.901526	TCTTGGGAGTTCATTAGGCG	TTI1	essential
-0.837689	0.489263	ACCCAGCTCCCAAAAACCTG	TTI1	essential
-0.938335	0.785158	GTACTGCTGAAGTTCCTGAA	TTI1	essential
-1.65986	0.86	GCTCACAAAGACCCAGACAG	TTI1	essential
-0.622327	0.895947	TTTGGTGCCGTGCTTCTTGG	CHMP4B	essential
-0.832219	1.02405	CACGGCACCAAAAACAAGCG	CHMP4B	essential
-1.55371	0.786474	GTTGGTGTTGGCATTCTCCA	CHMP4B	essential
-1.06119	0.914263	GAATGCCAACACCAACACCG	CHMP4B	essential
-1.03939	0.643789	GGCTATGGTGATGTGGGCAA	AHCY	essential
-0.888621	0.672895	GTATGCCTGGAAGGGCGAAA	AHCY	essential
-1.15081	0.753474	CTCCACCCAGGACCATGCGG	AHCY	essential
-0.508453	0.654526	GCAAGTGTAGAAACAGCAAC	CEP192	essential
-0.879465	0.149421	GGAGCTACAGAATCCTTGCA	CEP192	essential
-0.939872	-0.0272632	GGGCCAAGATCTCTTCAACA	CEP192	essential
-0.860269	-0.0856842	GACTGACCCTGTAAAACAGG	CEP192	essential
-0.600365	0.638842	TGATCCTGAAATTGTCCCAG	RNMT	essential
-1.2532	0.589579	AGAAGGACACAGCTCAACAG	RNMT	essential
-1.29912	0.654368	ACACTGTTTGACAGAAACAT	RNMT	essential
-1.31687	0.906789	CTGTCAAACAGTGTCAGCAG	RNMT	essential
-0.793328	0.58	ATTAAAAGATGACTTATCAG	RBBP8	essential
-1.04828	0.619737	GGTAGAGCTCATCACCAAGG	RBBP8	essential
-1.03882	0.500737	TGGTAGAGCTCATCACCAAG	RBBP8	essential
-0.9905	0.589368	TGTGATTTCCTTCCAGACAG	RBBP8	essential
-0.377966	0.640421	TTTCTCTGTGCACACCGCCA	POLA1	essential
-0.899051	0.505737	AGAGGAAGTGAAACAAGAGG	POLA1	essential
-1.70388	0.952263	CTAATGTTTACCATTTCACG	POLA1	essential
-0.484273	0.644316	GCAGATTCTAAAAACTGAAA	POLA1	essential
-1.48468	0.360632	GAAGCGAAGGGGATGCCCCG	NKAP	essential
-1.1351	0.768474	AAGAGTGCGAGCGAGAGCGG	NKAP	essential
-0.725259	0.645	AAATCTGCCCGCTCCCCGCG	NKAP	essential
-1.02212	0.525316	GCAAATCTGCCCGCTCCCCG	NKAP	essential
-1.72027	0.812526	AGTGCGTGTTTGTTACCGTA	ALG13	essential
-1.20525	1.00384	AATGAGGTCGTCAAAGCTGG	ALG13	essential
-1.36653	0.706842	GCAAATTGGTAGAGGAACGG	ALG13	essential
-1.51584	0.739895	GTAAACGACTCAGTACTGAA	ALG13	essential
-1.54624	0.888526	TCAGTTTCTGAGCCAGACCG	NAA10	essential
-1.68604	0.897158	CCAGCTCTCTTACATTGCTG	NAA10	essential
-1.62953	0.924474	TATGAACATCCGCAATGCGA	NAA10	essential
-1.63115	0.933579	TTATGAACATCCGCAATGCG	NAA10	essential
-1.47337	1.01816	ACAAGGTTCTTGGTACCTGT	PGK1	essential
-1.45196	0.955789	GCACTGCTCACAGAGCCCAC	PGK1	essential
-1.26047	0.621579	AGCTAGGTAGGAAACATGAG	HTATSF1	essential
-0.794578	0.395842	TCTGGCATCAGTGGGTTCCG	HTATSF1	essential
-1.6966	0.960684	TTTGCCTCCAGATATTACAG	HTATSF1	essential
-0.306566	0.900789	GGAAACCTCAAGAGAAAGGG	HTATSF1	essential
-0.638297	0.503526	GCATGTTCATAATCTCCCAC	CENPI	essential
-0.0644021	0.357789	TTATTCTGTGAAGCTTTAAT	CENPI	essential
-1.07767	0.554789	GCCGTGAAGCAAAGAAACCG	CENPI	essential
-0.704954	0.146263	GGGCCAACAGCGCTGAACTG	MRPS31	essential
-0.631522	-0.0466842	ATGCTACTCACTGTTCGGCA	MRPS31	essential
-2.45051	1.10742	TGACGCGTCATGCCTTACGT	NUTF2	essential
-1.3357	0.914526	TGACTTTACTCAAGAAAGCG	NUP93	essential
-1.85183	0.875263	ACATCGAGATGGCCTATGCG	NUP93	essential
-1.22693	0.308211	CTTATCATCGAGCTCTGCGA	NUP93	essential
-1.04736	0.953158	ATTTCCAAAGACAGTCACAA	NUP93	essential
-0.701819	0.587842	AGACTGTCAGTGTTTCAGCA	CENPT	essential
-0.846614	-0.506	AAACAAGGACGATAGCCAGA	CENPT	essential
-1.01815	0.338316	TTGGCCACTCAACTTCCTGG	CENPT	essential
-0.805633	0.448	CAGCGGACCCGCGCACCCCG	CENPT	essential
-0.649581	0.721105	GGATGCTGTGATCATCCTGG	DHODH	essential
-0.655787	0.639211	ATAGAAACGCTCATCTCCCG	DHODH	essential
-0.483571	0.908947	CATAAATTCCGAAATCCAGT	DHODH	essential
-0.217549	0.834263	TGACAAGCATGGGGAAGCCG	DHODH	essential
-1.50055	0.874842	GCTATGACTGTGTCACAGTG	CTCF	essential
-0.97723	0.825474	GTGTGATTACGCTTGTAGAC	CTCF	essential
-1.86729	0.844579	GCAGGCGTAAGGCTTCTCCC	CTCF	essential
-1.31701	0.635737	GCACAAGCGCACCCACACCG	CTCF	essential
-0.182977	0.492053	GCTTCTGGATGAAATGCGGG	ACD	essential
-0.785725	0.284632	GCAGCCGGCCCTCTGTCCCG	ACD	essential
-0.327502	0.202895	TCAGGTACTACAGGACGCCG	ACD	essential
-0.464623	0.179053	TCCTCTTCCGAGGAAAGGCG	ACD	essential
-2.07646	0.713421	AGTGAGCTCCGTGATCCGCA	POLR2C	essential
-1.48434	0.778526	ACGCCAACCAGCCTACCGTG	POLR2C	essential
-1.15921	0.575842	GCACTGACCGGAATGACCCG	POLR2C	essential
-1.79423	0.855211	CCACACTGAGCAGCACCAGG	PSMD7	essential
-2.32275	0.882632	CACCACACTGAGCAGCACCA	PSMD7	essential
-1.33472	0.569947	ATGTGAAGCCGAAGGACCTA	PSMD7	essential
-1.18972	0.436684	GATTGAAATTAGCTGCAAGG	TANGO6	essential
-1.08916	0.494211	ACACACCACGTCTTGAACGA	TANGO6	essential
-1.15967	0.201947	GTGCTGAGCAACATTCAGAA	TANGO6	essential
-1.55742	0.887211	CCAGCCTGAAAGGATTTGCA	TANGO6	essential
-0.342988	0.906211	GCAAAGGGACTACCACCAGC	COG4	essential
-0.899225	0.861526	TTAGGTGGCCAGTAAAGCTG	COG4	essential
-0.331857	0.930263	CTACTTGTGCCTGGACAAGT	COG4	essential
-1.04772	1.04984	CTTGGACCTGAAGTTCTGCA	COG4	essential
-1.25227	0.724842	GTTGTTAGACCTTGTCCACG	SLC7A6OS	essential
-1.11742	0.149316	CTGAAAGCCCGAGTTCCCGG	SLC7A6OS	essential
-0.951011	0.310737	GGACCTCCCGAGCCGAGGCG	SLC7A6OS	essential
-1.3069	0.071421	TAAACGCCTCCGGAGCGACG	SLC7A6OS	essential
-1.67501	0.582053	TGGAGCCTAAGATCCAGTGG	TAF1C	essential
-1.3709	0.588842	GCTCCAGCAGAGGAAATGCA	TAF1C	essential
-0.75734	0.679684	AGAGGAGTCCCGGAACACGA	TAF1C	essential
-1.5126	0.652316	ACAGGCAGACGGCTCCCGAG	TAF1C	essential
0.0351968	0.862789	GCAGTGACACCAGGACTGCA	USP10	essential
-0.321022	0.119421	ACTGACCAAAATCAGCCCCG	USP10	essential
-1.32263	0.340842	GACGTGGTAGATCTTGTCAG	CIAO3	essential
-1.33799	0.847421	GGAGCCCATGACCTGCTGCG	CIAO3	essential
-1.38506	0.682474	TATCACCCAGCAGAGCCACG	CIAO3	essential
-1.87589	0.572789	CATGGCGTCGCCCTTCAGCG	CIAO3	essential
-0.0685069	0.693105	CGGAACATCACGCTGCTCAA	SLC7A5	essential
-0.253308	0.0995789	GATGCTGGCCGCCAAGAGCG	SLC7A5	essential
-0.848754	0.615474	TCTCTGCGCAGACTGTCCAG	NUBP1	essential
-1.50303	0.655737	GTACGTGGAAGACAACCTGG	NUBP1	essential
-0.124464	0.928263	TGGAGGGGACCCAAGAAAAA	NUBP1	essential
-1.27277	0.741263	AAGCCCTCCTTACAAATGGG	UBE2I	essential
-1.50676	0.633368	GTCCCAACAAAAAATCCCGA	UBE2I	essential
-0.46212	0.880053	GCGCCATTCCAGGAAAGAAA	UBE2I	essential
-1.0657	0.578737	TTATTTCCCCACAGACTCCG	UBE2I	essential
-1.07326	1.00411	AATCAGGAAGAACGAGACAA	GSPT1	essential
-2.14239	0.773211	GTAGTATTCATTGGGCACGT	GSPT1	essential
-0.801388	0.551421	TCTTTCTTAGGAGCACCTGG	GSPT1	essential
-1.21672	0.563105	ATAAGTGAAGCAGAGCCAGG	GSPT1	essential
-0.918567	0.467947	CCAGTCATCATGAAGAGCGA	EARS2	essential
-0.916956	0.796211	GCTGGGGTGAGCAGAAACAG	EARS2	essential
-0.477381	0.560737	GGCCCTACCAGCAATCTCAG	EARS2	essential
-0.863764	0.756421	TCTTTGCTAAGAAGTACCAG	EARS2	essential
-0.375851	0.742526	AGCGGCCTCCTGACGAGCAG	ELOB	essential
-1.66862	0.619316	GGACGCCAAGGAGTCCAGCA	ELOB	essential
-1.66381	0.620895	CTTCAGTTCGAACACCGTGC	ELOB	essential
-1.65664	0.889316	CTTGGCGTCCGTGAAGATGG	ELOB	essential
-0.972462	0.339368	TCAGGGAAGACGCAAAGGCG	DNAJA3	essential
-1.32113	0.600368	GTAGTGGCAATGCTGCACCT	DNAJA3	essential
-0.992339	0.666632	GCGATATGATGATGGAGCCG	DNAJA3	essential
-0.0534737	0.667368	TGTAGGAGATGTGGTGGCCG	DNAJA3	essential
-1.29699	0.745632	GCTGATTTGGAAGAACAGCG	CDIPT	essential
-1.20948	0.765579	CGTGGCTCCAGGGTACAGCA	CDIPT	essential
-1.27693	0.907158	ACAGGCACATGGTGGAGCAG	CDIPT	essential
-0.568729	0.932789	CTGTTCGTGCCCAACCTCAT	CDIPT	essential
-0.98968	0.979263	GTCTCGAGTGAACGACCAGG	KAT8	essential
-1.16721	0.896158	GGAATTCTATGTACACTACG	KAT8	essential
-1.49354	0.850105	CCATACTTACAGTTAACCGG	KAT8	essential
-0.212668	0.814368	GAAGAGCTACCGCTTCCACT	KAT8	essential
-0.676868	0.654474	AATGGGCTCGATAAGAGTCG	RNF40	essential
-0.473268	0.492421	GGACTCCTCTCCCAGAGCCG	RNF40	essential
-0.415554	0.756263	TGTCAGCGAGTGTACAGCCG	RNF40	essential
-0.987613	0.832737	GCTCCAGGATAAAGTGACAT	RNF40	essential
-0.833291	1.02453	GTAGTCGTACTCGTCGTCGC	RAB11A	essential
-0.550338	1.02726	GGTAGTCGTACTCGTCGTCG	RAB11A	essential
-0.194966	0.884526	CCATGGCCTCACCTTTAAAG	RAB11A	essential
-1.92878	0.694158	GTTAGCCCAGGTCATCAGCA	RPAP1	essential
-1.39447	0.848474	AGATCCTGCAGGAACAGCAG	RPAP1	essential
-0.977389	0.484105	GGAACGAGATACAAGTTCAG	RPAP1	essential
-0.680001	0.859316	CCAACATCACCACATCCCGA	RPAP1	essential
-0.953841	0.838263	CCAAGAAGCAAGCAGCAGAG	DNAJC17	essential
-1.63104	1.03305	CCAAGGCCTGAGAAAGCTGG	DNAJC17	essential
-2.03145	0.802158	GGAGAAGGCAGCGGACAAAG	DNAJC17	essential
-1.57059	0.726842	AGGCATTGAGGAGAAGGCAG	DNAJC17	essential
-1.03702	0.873895	CCTTACGTCCCAGCTCCACG	VPS18	essential
-1.15709	0.743053	GATTGCCCTGAGCAGCACGG	VPS18	essential
-0.929519	0.729263	CATTTAGCACGTACAATGGG	VPS18	essential
-0.638805	0.801789	GCTTTGTTATTGCCACCACT	VPS18	essential
-1.94913	0.984211	GCACTCACTGGAGAAGACCA	OIP5	essential
-1.57782	0.659	TGGAGAAGACCACGGCCCCG	OIP5	essential
-0.512927	0.0673158	CCTCGCCGCTCGGCCCCGCA	OIP5	essential
-0.217424	-0.320211	CGTTGTGCAACGCCGCCCCG	OIP5	essential
-0.979768	0.718947	TCGGCACTCTGGCATCCGAG	BRF2	essential
-1.72791	0.741789	ACCAACATTTGAGGATACCG	BRF2	essential
-2.01467	0.706368	CTGTTGGTAGTAGGCAACCG	BRF2	essential
-1.1203	0.836789	GTTAGTCGCAGCCAGCAACG	BRF2	essential
-0.974531	0.822211	ACTGATATAGGCACTCCAGG	INTS9	essential
-1.7908	0.804053	GGTCATAGATCACTCCAGAA	INTS9	essential
-1.73514	0.646526	GAGAATTTGGAATTACCTGG	INTS9	essential
-1.07887	0.807211	GGAAGAATAAGGACATTCAG	INTS9	essential
-0.582964	0.571316	ATGAGCAGTCTTCCTCCAAA	POP1	essential
-1.31446	0.737368	GCTCTTCGTCGCATGTGCCG	POP1	essential
-0.846881	0.142947	GCTCTCAGAAGGGTCACCCG	POP1	essential
-0.686277	0.714632	TCACCAGCAGAAATTCCGGC	POP1	essential
-1.35749	1.05584	GAGAGAGAAAAGAACCACAG	EIF3E	essential
-1.197	1.03916	TTTCAGTTGTGCAACCACTG	EIF3E	essential
-1.35601	0.874526	ACAGAGAGAAATTCAAGAAG	EIF3E	essential
-0.614667	0.869684	CTGGAGCTCGAGATTCCCGC	UBR5	essential
-0.721669	1.09589	GTAAACCTGATAATAATGAT	UBR5	essential
-0.520231	0.918053	GTTCCAATACATTCAAAGGG	UBR5	essential
-1.0508	0.978158	GCAGCGGGTGAACCACGAAA	UBR5	essential
-0.937991	0.835526	TGGCGGAGAAGACTCAAAAG	DCTN6	essential
-1.07098	0.653105	GGAGAAGACTCAAAAGAGGT	DCTN6	essential
-1.28008	0.706789	TTAGGGTGGATCACTGTCCG	DCTN6	essential
-0.74281	0.694947	GCGTCGACCCCGAGCCGCCG	MCM4	essential
-0.888653	0.288895	ACTCCAGGCGAGGTTGGCAT	MCM4	essential
-1.67373	0.472842	ACCCGGGTGGAGATGGACCG	MCM4	essential
-1.30883	0.699263	GCTTGTCAGAGAAGAGGGAG	MCM4	essential
-0.929795	0.944947	TGCCCTCACCATATTCTGCG	HNRNPL	essential
-1.34466	0.877895	ACTCAGTTCAAAGTGCCCAG	HNRNPL	essential
0.141446	0.464368	GGGAGTCATCCGAGTCCCCA	HNRNPL	essential
-0.632965	0.679316	CCGGTCCTATTACCTGCGCG	SARS2	essential
-0.580527	0.783105	GTTTCTCGCCAATTTCCAGG	SARS2	essential
-0.683608	0.527789	GCTTGTTCACCTGTACCCCA	SARS2	essential
-1.29738	0.319526	TTGGAGATGCAGCCTCCCCG	SARS2	essential
-1.15454	0.896684	AACTCGTGCTGAAACCCGAG	SNRNP70	essential
-1.73624	0.609263	AAGCGGTCAGGAAAGCCCCG	SNRNP70	essential
-1.1869	1.02668	GCCATCTGCGTGTTTGTAAG	SNRNP70	essential
-0.596531	0.585368	TTACCTCTCATCGTAGCGGG	SNRNP70	essential
-1.05785	0.629211	GTACTGCGCCCGCACATAGG	ERCC2	essential
-0.967258	0.650632	ACGTCCTTCCCAAAGCGCAG	ERCC2	essential
-0.800691	0.778737	AACTTCTATGAGAAGCAGGA	ERCC2	essential
-1.09576	0.863474	ACTGTCTTCCCGGTGCCTGA	ERCC2	essential
-1.29265	0.619053	GCTGCCGGAGGCGCTCCCTG	SF3A2	essential
-1.55736	0.813579	GTTGATGTCGATGGTCTCCA	SF3A2	essential
-1.89697	0.773895	GCTCGTACGCAGACATGAAG	SF3A2	essential
-1.08931	0.712474	AGAGAGATCGACAAGGCGGA	SF3A2	essential
-1.68426	0.465947	GCATGAAGCCACCTCCCAGG	SNAPC2	essential
-0.949259	0.609053	GTCTTCCTCCAGCAGCTCAA	SNAPC2	essential
-0.850208	0.112263	ATTCAGAAAGTGCATCCGGG	SNAPC2	essential
-0.744674	0.504263	CAAACCCGCAAAGAGTAAGA	C19orf53	essential
-0.664126	0.449263	CGCAAAGAGTAAGACGGCAG	C19orf53	essential
-0.971464	0.290579	GCAGCCTCTGAAAAGAATCG	C19orf53	essential
-0.712865	0.517684	AATCGGGGCCCAAGAAAAGG	C19orf53	essential
-1.11368	0.565526	CCATCGAGTCAGAAACCGTG	TIMM44	essential
-0.680714	0.446526	TAGCACCTCGCTCGTCCGCA	TIMM44	essential
-0.928879	-0.157211	TATCAGATGCGCCGGCCGGG	TIMM44	essential
-0.211718	0.575895	CATCCCAGAGACTGATGCCG	ASF1B	essential
-0.385995	0.871947	ATATCTTTGCAGACCTGGAG	ASF1B	essential
-1.04581	1.11216	ACTCGAAGCTGATCTCGAAC	ASF1B	essential
-0.314439	0.764737	GGTGTCGGTGCTGAACGTGG	ASF1B	essential
-0.281739	0.483526	GCGACGCCTTTCAGCTTCAG	FAM32A	essential
-1.05582	0.649263	AACGAGGAGGAGAAGCGGCG	FAM32A	essential
-0.752008	0.342368	GACGAGAATGACAAGCACAG	MED26	essential
-1.12373	0.423263	CATTCTCGTCACGCTCCAGG	MED26	essential
-0.892428	0.957316	ACAGATCCGGAACATGGTGG	MED26	essential
-1.1938	0.966263	CCTCGCCCAGGCAATGACAG	MED26	essential
-0.167981	0.628895	CCTCTTTCTGAGACAATGCA	POP4	essential
-0.63763	0.200789	CCAAGAACTGACCTGGACAT	POP4	essential
-0.829975	0.594158	GCGGGCCGAGGCCTTCGTGA	POP4	essential
-0.673542	0.633421	CCTCTCTGCCAGGCAAAGGA	POP4	essential
0.0229017	0.111105	CCAGAGCCCTCTTAGAAACG	URI1	essential
-1.73153	1.07242	GCCAAGAGAGAATCCAGCAT	URI1	essential
-0.715134	0.600263	GGTGCTGAGTCTTTCTCGAA	URI1	essential
-1.83067	0.885211	TTGAGCACCGGAAAGAACGT	URI1	essential
-0.214169	0.608105	GCGCTGACGCCGAGCCATGG	PDCD5	essential
-0.597831	0.793105	TTGAGGCGCTGAGGAGACAG	PDCD5	essential
-0.58651	0.638526	CGAGCTGCAGGCCAAACACG	PDCD5	essential
-0.942045	0.865263	GGCCGACTGATCCAGAACTT	PDCD5	essential
-0.909148	0.771263	CGTGACCACCACCCTTTACA	RPS16	essential
-1.7305	0.906579	GCGCGGCTCAATCATCTCCA	RPS16	essential
-2.18538	0.726579	CCAGATCCACATCAAACCGG	FBL	essential
-1.60891	0.728579	ACCAGATCCACATCAAACCG	FBL	essential
-1.64988	0.762211	CTCCATAAACTGATTCCCCA	FBL	essential
-0.105498	0.456895	CTCGGCCTCCACGACCACCA	FBL	essential
-2.33346	0.608842	TTGATGGGTCAAAGTCCGGC	YJU2	essential
-1.23577	0.531421	CTCAGCCTGGAAATTCCGCG	YJU2	essential
-1.04222	0.412316	CCATGGAGCATGGAGCCACG	YJU2	essential
-1.32551	0.593211	GCTGATGAAAACGGTCACCG	TBCB	essential
-2.04754	0.817579	CCACACCTTGAACTCAGCGA	TBCB	essential
-1.18579	0.839842	CCAGTTCCATGCAGGAAGCA	TBCB	essential
-0.888326	0.546421	GTATGAGGACGTGTCCCGGG	TBCB	essential
-1.25268	0.915368	GAACTGTGATTACCAGCAGG	POLR2I	essential
-1.99211	0.908526	GAACCGCATTCTGCTCTACG	POLR2I	essential
-1.43946	0.773421	TCACCGCGTAGAGCAGAATG	POLR2I	essential
-1.94012	0.771632	GGTTCTCCTTGTCTTCCTTG	POLR2I	essential
-1.66697	0.582105	GGACATGACCACCATCACCG	CACTIN	essential
-1.39721	0.829842	GTAGGGCTCATGCATCTCCA	CACTIN	essential
-0.571649	-0.159158	GGCCTCACCTGGCTGCCGGT	MRPL4	essential
-1.0819	0.287632	GCAGGGCCTGAGTTCCCTGG	MRPL4	essential
-1.27496	0.447737	GCCTGGGTCGAGTCCTTGCG	MRPL4	essential
-0.728277	0.463053	CAAGACCAAGACGAGAGCCG	MRPL4	essential
-1.81024	0.953158	TACCCCCAGCTTCCACAGCG	RPS19	essential
-1.61409	0.703947	GCGCGGCACCTGTACCTCCG	RPS19	essential
-1.21071	0.798053	GGCCCAAGAAATAAGAAGCG	NOP53	essential
-0.731449	0.737263	CCAACGCCAAGAAGCTCAGG	NOP53	essential
0.135469	-0.136053	GCTTGGCCCTTGTTGCAGAA	NOP53	essential
-1.16128	0.478737	ACTCACTGTCTGAGGCCCAG	NOP53	essential
-0.561274	0.597053	GCTGGAGCGCCTGCAGGCCG	CDC37	essential
-1.11163	0.808684	GACGCACCCCAACATCGACA	CDC37	essential
-1.93986	0.857316	TGTCTCATAGATCTCAGCAA	NAPA	essential
0.137427	0.823421	GCTTGGCCGCAATCGTGAAT	NAPA	essential
-1.37759	0.994211	CAGAGGCTCATCCAAAATAG	NAPA	essential
-1.06393	0.699421	GGACAATTCCGGGAAGGAAG	NAPA	essential
-1.19014	0.846737	GACATAGTCCGGGATCACCT	GRWD1	essential
-0.723311	0.405158	TCTTCATCACTGCCCTCTGA	GRWD1	essential
-1.17451	0.687053	TTTGGGCCTGCTCATCCCGG	GRWD1	essential
-0.967572	0.678158	TGTCCAGCGAAGGAGAAGAT	GRWD1	essential
-1.32242	0.844895	TCACAGCACTGGACACTCGG	PPP2R1A	essential
-0.994973	0.845053	GCGCAGAGTGGGCATCACCA	PPP2R1A	essential
-0.980752	0.744316	ACTTGTCAGCCACCATGTAG	PPP2R1A	essential
-1.62911	0.764316	GGTGGCTGACAAGTTCACAG	PPP2R1A	essential
-1.27114	1.05458	GGATGCCAACAACCTGACCG	PRPF31	essential
-2.0528	0.942053	TGCACTGGATTACATCCGCA	PRPF31	essential
-1.72186	0.743421	TCACCGCCTCCACCACCCAG	PRPF31	essential
-1.27601	0.477105	GGTAGGGCCGTAGTGCCAGG	ELL	essential
-1.62575	0.704263	ACGACTCCTACCAGAAGGCG	ELL	essential
-0.508964	0.729368	ATCGGCCGCGACAACCCCCA	ELL	essential
-1.29581	0.617842	GTAGCTCTCGAAGGCCCTCA	ELL	essential
-0.383836	0.603421	GCTCATCTCTCGGTCCAGCT	COPE	essential
-1.70184	0.559789	GTAGTCAGCAAACATGCGCA	COPE	essential
-1.20163	0.549263	GTATAGAGCGTACCTGGCGC	COPE	essential
-0.997371	0.778263	CTACCAGCAGTGCATAAACG	COPE	essential
-1.69407	0.782789	GCTGTGCTAAGACAGGCAGT	DDX49	essential
-1.54936	0.510158	GCTCTCTCGGAAACCACACG	DDX49	essential
-1.4141	0.484947	GGGCTGCACTGACTTCACCG	DDX49	essential
-1.64349	0.300368	GGACCTGGAGGCCATCCTGG	DDX49	essential
-1.38097	0.319158	GAGGAGGAGCAGGAGGCAAG	HAMP	essential
-0.0443316	0.419316	CTCCTCGCCAGCCTGACCAG	HAMP	essential
0.0883244	0.300158	ACTGGGCTCTCACCTGTTGT	HAMP	essential
-1.11303	0.765632	AGGAGCGGAGGAGCAGACAG	USF2	essential
-0.0833955	0.757421	GTCCAGTGTGGGAGATACTA	USF2	essential
-1.11186	0.999368	TGTATGAGCCCAATAGCCAA	SUGP1	essential
-0.719579	0.879579	GCTTAAAGTTTCACCCCCAG	SUGP1	essential
-0.824338	0.685579	CCTCTACTACAGGAAGAAGG	SUGP1	essential
-0.636708	1.01126	TTTGCACGATAAGAATAGCA	SUGP1	essential
-0.832995	0.774421	GTACTGGCTCTCCTGCACAA	ZNF574	essential
-1.18321	0.463947	GTTGTTCTAGGGCCTCCTGT	ZNF574	essential
-0.55189	0.656263	TGTGGAGCACTCATACCGAA	ZNF574	essential
-0.681057	0.779421	GCACCTGCGGAGTCACCGGG	ZNF574	essential
-0.83005	0.852789	GGTGGAGGTCCGGGAGCAGG	CADM4	essential
-0.964185	0.938737	GCTCTCAGATGCCCGCCTGG	CADM4	essential
-0.204999	0.718316	ACAGACAGAGAACGTGACAG	CADM4	essential
-0.0703068	0.655579	GACCCTACCTGGCCCCGCCG	CADM4	essential
-1.09386	-0.347737	AGCGAGAGTCTTCTAATCCG	PMPCB	essential
-1.94221	1.12889	GTATACAGTCTGCTCTCTGG	PMPCB	essential
-1.58762	0.788684	GGTACCTCTCAGAATAGCGA	POLR1F	essential
-0.929507	0.390368	GTTCACCAGCGCACAAGCAG	POLR1F	essential
-1.00737	-0.335632	CAGGTTGCTCAGAGGCGCCG	POLR1F	essential
-0.500714	-0.305947	TCAGAAGCCGCCGCTGGCCG	POLR1F	essential
-0.75306	0.569579	GAACTAGTCCCACTGAGAAA	OGDH	essential
-1.41278	0.890421	GACTAGTTCGAACTATGTGG	OGDH	essential
-0.0023958	1.04121	TCAGCATCCAAAATCCCCAG	OGDH	essential
0.0457642	1.04121	ATCAGCATCCAAAATCCCCA	OGDH	essential
-0.566211	0.454579	GCATATGAAGTGCTGTCGGA	DNAJB6	essential
-0.535665	0.512211	GAGCCCGTGCAAAAAGACGA	ABHD11	essential
-0.482414	0.255526	GCAAAAAGACGACGGCCGGG	ABHD11	essential
-0.620536	0.169737	CCACGGCCCTAGCTTCGCGA	ABHD11	essential
-0.334582	0.0434211	GCTCCGCCGGTCCCTCAGCG	GARS1	essential
-0.795166	0.842579	AGTAGACGTAGACAAAGCAG	GARS1	essential
-1.86082	0.958316	ACAATATTATTCAGACCTGG	GARS1	essential
-1.46797	1.09732	TGAGACCAGAAACTGCACAG	GARS1	essential
-0.220297	0.679211	CGCTTACCTAGGATGCCGCG	CHCHD2	essential
-1.09048	0.679053	GAGGCAGTATACAAGCCCTG	PDAP1	essential
-0.679979	0.649	GCTGCGCGTCGATCTCCTCA	PDAP1	essential
-1.3927	1.07379	GGAGCCGCAATGCCTAAAGG	PDAP1	essential
-1.75735	0.889316	ATCAACTCCCAGCCATCTGG	BUD31	essential
-1.76151	0.756158	GGAGTTGATTGAGCCAACAC	BUD31	essential
-1.24047	0.727158	ACTTTCCTCTTTCCCTCATG	BUD31	essential
-1.63362	0.727158	GCTGAAACAGAACCGCATGA	BUD31	essential
-1.42681	0.735737	GCAGGACGCGGAGAACGTGG	EIF3B	essential
-0.929487	0.129789	ACTGGAGGCCTCGGTCCCCG	EIF3B	essential
-0.851032	0.506474	GGCGCTGGAGAACGGCGACG	EIF3B	essential
-2.02337	0.845263	TATGTGCGTTGGTCTCCTAA	EIF3B	essential
-1.7201	0.788842	GAGATAAAGGTACTGAACCG	TAF6	essential
-1.73763	0.684368	CTACTACAAGGAGATCACCG	TAF6	essential
-1.43749	0.689158	GACAACTCGTGGATGCTCCG	TAF6	essential
-0.437755	0.765632	TTACTTCTATGAGGAGAAGG	TAF6	essential
-0.870633	0.827842	ACGAAGGTGAAGAAGCCGAC	RBM28	essential
-1.23836	0.823895	TAGAGATTCCGGGTGCCAGT	RBM28	essential
-0.943126	0.120211	TCAGAGTGATACCAGCACTG	RBM28	essential
-0.168883	0.747474	GCGAGGGGCTCAGCACCACA	IMPDH1	essential
-0.949652	0.923895	CCAAATTTCAGATATGGTAC	LSM5	essential
0.24662	0.771211	GAAATTGTTGGTACTCTTCT	LSM5	essential
-1.42292	0.738316	AAGAGTGATAAGGAAATTGT	LSM5	essential
-0.896624	0.911684	CATCGTGATGAAGAGTGATA	LSM5	essential
-1.46174	0.775368	TACGGGTTCCATCAACTCGA	RPA3	essential
-0.592159	0.881158	TCAGATGGAGAAGGAAAAAA	RPA3	essential
-1.70577	0.624263	ACAAGCCTGTCTGCTTCGTA	RPA3	essential
-1.1382	0.292105	TGGACATGATGGACTTGCCC	RPA3	essential
0.00796227	0.861158	CTGACAGTAGAACTTCATGG	NRF1	essential
-0.658434	0.805895	GCTCGGTGTAAGTAGCCACA	NRF1	essential
-1.73977	0.816579	AGTAGTATATTCATCTAACG	NRF1	essential
-1.69531	0.735158	ATTCCGTCGATGGTGAGAGG	NRF1	essential
-1.84649	0.803316	GGTTTGGTGTACAGTGGCAT	PSMA2	essential
-1.50359	0.766474	GTACACCAAACCTATATGCT	PSMA2	essential
-1.11983	1.01763	ACTTCGCTCATCATACAGAA	PSMA2	essential
-1.79733	0.865	TTACCTTTAATTCCCACGGA	PSMA2	essential
-0.761851	-0.252211	AGTAGTTTCGAAGCACTCCC	MRPL32	essential
-0.797914	0.445632	GCCCTTCTTTACCTACCCCA	MRPL32	essential
0.155056	0.880737	TTCAACTTGTAGACACAGCC	RHEB	essential
-0.75864	0.854368	CCAGAGGTCACTTACTTGCC	RHEB	essential
-0.122338	0.389158	GCTCACCTATCTGTGTCAAG	POLD2	essential
-1.45218	0.775684	GGGTGTATGTATTTACTCCG	POLD2	essential
-0.842697	0.706895	CCTCCTCGCTGACCTCCCGC	POLD2	essential
-1.06816	0.699474	GCTGCGCTCTCCTAGCCGGA	POLD2	essential
-1.21404	0.614947	CAGCGTCCTCTACAAAGGCG	YKT6	essential
-0.838065	0.673947	CAATGAATACCCATCCCGGG	YKT6	essential
-0.37251	0.878842	GATCCCACGTTAGTGCCACT	SEC61B	essential
-1.07031	0.827105	ACCCCCAGTGGCACTAACGT	SEC61B	essential
-0.474703	0.809526	GCACTAACGTGGGATCCTCA	SEC61B	essential
-0.506794	0.963842	GCGCTCTCCCAGCAAAGCAG	SEC61B	essential
-1.03846	0.225737	TGAATGCTAGAGCGTGCTCG	EXOSC3	essential
-0.454444	0.545053	GCTCTAGCATTCAGGCTCAA	EXOSC3	essential
-0.773548	0.642263	CCTGCCGGAACAGGAGGACG	EXOSC3	essential
-1.07693	0.00300001	GTCGCGGCTGAATCTCTCGC	EXOSC3	essential
-1.73247	0.951053	TTAGGAAGCATTCAAAGCTG	EIF3A	essential
-1.26539	0.861105	GCGCCACCATAACCAAAGTA	EIF3A	essential
-1.83281	0.936947	ATAATATTCAAACTCCTGAG	EIF3A	essential
-1.04779	0.851684	ATAACCCCTCCTTTGCCAAG	EIF3A	essential
-0.933775	0.674053	TTCCCAGCTCTGCCTCACCG	NPM3	essential
-0.179923	0.636368	GCACGTGCTGGCACTAACCA	NPM3	essential
-0.179215	0.357737	AAAACTGTCCATAGTGACCG	NPM3	essential
-0.397712	0.223789	GAGTCAGGAGAGCCGAACGC	NPM3	essential
-0.36395	0.786526	GGAGTGGGCACATCAATGAA	GBF1	essential
-1.05689	0.972526	ATACCCACCTTCTTTCTGGG	GBF1	essential
-1.04881	0.796737	ACACGACCGCCATAACTCAG	GBF1	essential
-1.15137	0.679632	CATCCCAATGGACAACACAG	GBF1	essential
-1.7396	0.467947	TGGGTACCCACACAAAAGCA	GTPBP4	essential
-1.63946	0.348158	TGGTGTTCCTATCCTCCAGA	GTPBP4	essential
-0.777754	0.392632	CATACAGGACCGCAGCACGG	GTPBP4	essential
-0.92348	0.312158	TCACATACAGGACCGCAGCA	GTPBP4	essential
-0.646947	0.803842	GTGTTGACTGAGGAGCCAAA	MTPAP	essential
-1.40201	0.00236842	TATGCAGTCTGGAAAATACG	MTPAP	essential
-1.17118	0.342316	GCAGTCTGGAAAATACGCGG	MTPAP	essential
-0.632157	0.0924211	TGAAAAACCAGACTTCTGAA	MTPAP	essential
-1.3071	1.00405	GTCATCTTCGTCCAGAACAG	SMC3	essential
-0.802333	0.926158	ACAAAAGCAGAAATAACACG	SMC3	essential
-1.81507	0.876263	GACAAGAGCAGATTAAGCAG	SMC3	essential
-0.721999	1.129	GTTTACATCAAAAGAAGAAA	SMC3	essential
-0.809292	0.0477895	TCTGGAGCAGAGCTGTGCAC	TFAM	essential
-0.810529	0.0755263	ACTGCGCTCCCCCTTCAGGT	TFAM	essential
-0.364042	0.294263	AAGACAGATGAAAACCACCT	TFAM	essential
-0.818376	0.185158	ATATCAAGATGCTTATAGGG	TFAM	essential
-1.09029	0.854368	TACTGGGAAGAATACAGCAA	CUL2	essential
-0.613436	0.933895	GTATAAAGTCTTTCTCCAAG	CUL2	essential
-1.10477	0.888684	TTTGACGACAATAAAAGCCG	CUL2	essential
-0.78018	0.995	GACGTATTCCAACATGACCA	CUL2	essential
-0.0496216	0.705684	CCAGGAGCCCAATAACTTGA	RPL28	essential
-1.70284	0.772211	GTACTCACGGGAGTTGGCAT	RPL19	essential
-1.51566	0.416158	TCATCTTCTCCACAGGTAAG	RPL19	essential
-1.51397	0.459105	GGAGCTGCTCCGTTTCCTCG	UBTF	essential
-1.35133	0.765053	CCAGAAAAAGAAAGATTACG	UBTF	essential
-1.06142	0.762263	TGGCATTCTGGATTAGGTCG	UBTF	essential
-1.73048	0.862316	GCATGTCTTCCTGGGACCAA	UBTF	essential
-1.2402	0.778895	TTTCATCTCCACATCCTGGG	PSMD3	essential
-1.63291	0.831263	GGATGTGGAGATGAAAGAGG	PSMD3	essential
-1.34556	0.783579	CTACAAGGTCTAGGGCCCGG	PSMD3	essential
0.0354957	0.305105	AATCCCGCTGCATTTCAAAG	RAD51C	essential
0.202261	0.937632	CGTTCCGCTTTGAAATGCAG	RAD51C	essential
-1.53075	0.691526	GACTGCTGAGGAACTCCTAG	RAD51C	essential
-1.48686	0.713737	TTACCTTTGCTAAGCTCGGA	RAD51C	essential
-2.06409	1.12732	TTCTGACTGCCATAATCCAG	KPNB1	essential
-2.00136	0.950368	CACACAGTGTCCAGATACGA	KPNB1	essential
-1.75103	1.00132	ACACCCCTGCTGCTTTGCAG	KPNB1	essential
-1.30781	0.870842	GGAACCCCTGCAAAGCAGCA	KPNB1	essential
-0.960974	0.620842	CTTGTGCGTTTGCTGGAACA	GOSR2	essential
-1.29456	0.491579	AAATCTCCAGACGTTCTAGA	GOSR2	essential
-0.890853	0.481579	CCAGCATCGGCGCCATGCAA	GOSR2	essential
0.00548858	0.820316	TTTCAGTGAGGACAACACAT	CBX1	essential
0.0319843	0.777632	CTTTGCCCTTTACCACTCGA	CBX1	essential
-1.76155	1.019	GGAGGAAGAGGAATATGTGG	CBX1	essential
-0.435474	0.909526	GATCACTTACCACCATGCCT	INTS2	essential
-0.699232	0.932368	AGCACAAGACGCAATCGACG	INTS2	essential
-1.81559	0.513211	AGTGCCATCCGTACCAAACA	INTS2	essential
0.365835	0.916421	GCATTGCCTCAAAAGCAAAA	INTS2	essential
-1.02212	0.878842	CTACATCGACAACCTCATGG	PFN1	essential
-1.10694	0.930105	GTAGCAGCGCCATGGCCGGG	PFN1	essential
-0.865895	0.895316	GTCGATGTAGGCGTTCCACC	PFN1	essential
-0.950261	0.624947	ACAGCTTTCCAATATTTCCA	NUP88	essential
-1.55253	0.531632	GCAGTTGCTGACGAGAAACG	NUP88	essential
-0.654242	0.290737	TTTCTCGTCAGCAACTGCGG	NUP88	essential
-0.640602	0.586474	GGAGCCGCAAGAACACGACG	NUP88	essential
-0.767445	0.856579	TGCGTGAGCAGAGAAAGCAG	FTSJ3	essential
-0.910696	0.554211	GGAACAACTGAACCAGACCT	FTSJ3	essential
-0.973531	0.942158	CCTTGGAGAGGAAGTCAACA	FTSJ3	essential
-0.0065081	0.686842	TTTCTTCTCTTTAGGCCCTG	FTSJ3	essential
-1.58009	0.856842	TCTTCTGTAGTACTTTAGGA	UTP6	essential
0.0615981	0.693	GATAAAGTCTTCCTTGAAAA	UTP6	essential
-0.759595	0.907895	ATCTACGGTGGTGCTCCTAA	DDX5	essential
-0.450263	0.607947	GGAAACATACAGAAGAAGCA	DDX5	essential
-0.444618	0.454474	GATTTGGAGGAAGTAGGGCA	DDX5	essential
-0.869984	0.826474	TATTCGAGTGACCGAGACCG	DDX5	essential
-1.08767	0.984316	AGTCTCTACTCAGCACCGAC	PSMD11	essential
-1.62776	0.889368	TTGCTGATGGAATTCAAGAA	PSMD11	essential
-0.912541	1.17737	CTTTGTACTTTGATACCAAG	PSMD11	essential
-0.6106	1.00789	GCTGCGGGAGTTGAAAAAGA	PSMD11	essential
-0.314718	0.259684	ACACGGAGAAGTCGGCCGCG	NAGLU	essential
-0.116246	0.677211	CGACTTCTGTGGCTGCCACG	NAGLU	essential
-0.371997	0.773526	AGTCTATCTCTCGCTCCCAG	NAGLU	essential
-0.659854	0.622053	GGTGGTAGCTCCAAAAACCT	MRPL27	essential
-0.669169	0.860211	TACGCATCCAAGAAGTCGGG	MRPL27	essential
-0.539676	0.875474	CAGATACGCATCCAAGAAGT	MRPL27	essential
-1.47724	0.270579	AGTGATCGAAAGCATGGCGT	MRPL27	essential
-1.48548	0.807105	TAACTCATCCAACAACTGCG	LUC7L3	essential
-1.69802	0.729421	GTAGAACGTAGGATCAGACG	LUC7L3	essential
-1.72599	0.963211	GGAAAAGTAGAAGAAGCCCA	LUC7L3	essential
-1.57649	1.01537	GAAAAGTAGAAGAAGCCCAG	LUC7L3	essential
-0.355793	0.549947	ACTGGAGCCAGTGTACCCAG	PPY	essential
-0.225511	0.823474	GCTGCTCCTGTCCACCTGCG	PPY	essential
-0.575904	0.534737	GCAGGTGGACAGGAGCAGCA	PPY	essential
-1.48932	0.339895	GGAGCAGCAGGGAGAGGCAG	PPY	essential
-0.891464	0.833579	TGTGGACTCCGACCTCGGCG	EFTUD2	essential
-1.53891	0.833579	AGTCACTCATAGCCTCGCCG	EFTUD2	essential
-1.81697	1.03242	AGGTGATGCTGAACACAGAG	EFTUD2	essential
-0.326057	0.685158	GAAGTACTACCCAACAGCCG	EFTUD2	essential
-1.75601	0.865684	GCTGTGATTACCTAGACCGA	SUPT6H	essential
-1.85888	0.652632	CGAGACAGAGCAGTTTCCCG	SUPT6H	essential
-0.780058	0.843	CTACCGACCAGATCAGCAGG	SUPT6H	essential
-1.58563	0.786737	CAGAGGAGAAAGCAATGCCG	SUPT6H	essential
-0.443983	1.02621	GGGAAAATACTTGCCTTAGG	UBE2D3	essential
-1.07943	0.896895	AATGACAGCCCATATCAAGG	UBE2D3	essential
-1.21623	0.772474	TTACCCCTCGAAGTCTGCCT	RPL34	essential
-0.458559	0.425316	ACTTGACCTTCTCTTCCAGG	GRPEL1	essential
-0.769594	0.737947	GCCACGAAACAAAAGAACAG	GRPEL1	essential
-2.06477	0.487368	GTGGCTGTGCACAACAACCG	GRPEL1	essential
-0.266058	0.766474	TTTCGAGGCGGAGGTCGTGG	GAR1	essential
-0.963657	0.518737	GGAGGTGGCGGCTTCAACCG	GAR1	essential
-0.51416	0.769053	GCAGGGGAGGATTTGGACGA	GAR1	essential
-0.666012	0.804053	GGCCTTTGTTAAAGCCTCCG	GAR1	essential
-1.89735	0.869	GGTGGAAGTGTAGAATACAA	DHX15	essential
-1.33164	0.904211	TTACACCATAACGCTCCAGG	DHX15	essential
-0.0145973	1.07058	ACTGCAGTCTTCAAATCGAA	DHX15	essential
-1.68152	0.844211	AGAGTGCGAGGATGTCCAAG	DHX15	essential
-1.86756	0.406895	GGCCGGGAGCGCTTACCGTG	NCAPG	essential
-1.32658	0.493421	GCTGAGCCGCACCTACCGCA	NCAPG	essential
-1.66209	0.687474	CAAGGATGATGAATGCCCAG	NCAPG	essential
-1.27199	0.605579	GTTGTTAATGAAGAACACAG	NCAPG	essential
-1.30453	0.728053	GCTCCAGGCCAGAGATAGCA	ZPR1	essential
-1.9169	0.886158	GAACAACACGGAGATCCAGT	ZPR1	essential
-0.741832	0.788947	GTTCCGGCCCATCAGCGCCG	ZPR1	essential
-1.00087	0.883211	TACATTGGCCAACTTCCTAG	FNBP4	essential
-0.372302	0.248895	CACTGAGCCGGACTCAACCG	FNBP4	essential
-0.510371	0.0873684	GGGCTGGCTGGGGACCGCCG	FNBP4	essential
-0.540485	1.01016	GATGGGGAAGAAGTCCCGGG	FNBP4	essential
-0.889457	0.176632	GTTCGACTCGAACTCCACAA	CCDC86	essential
-0.851476	0.364053	AGTCGAACCCAGAAGAAACG	CCDC86	essential
-0.888482	0.364053	GTCGAACCCAGAAGAAACGA	CCDC86	essential
-0.896874	0.337526	GGATCACCAGAGCCTTACCC	CCDC86	essential
-1.34243	0.591316	AGACCCAGACACTCACCACG	PRPF19	essential
-1.82562	0.999474	GCTCATCGAGAAGTACATTG	PRPF19	essential
-1.98602	0.790789	CTAATCATGTTTATGAGCGG	PRPF19	essential
-1.27768	0.503	GATCCTGAGACCAATTCCGA	CHORDC1	essential
-0.954094	0.934105	AGCTCTGTCTCTTCCACACA	ANAPC15	essential
-1.22324	0.995895	ACAGAGTCTCAGTCACACGA	ANAPC15	essential
-0.961812	1.00111	GTCACACGAGGGAAGAGTGA	ANAPC15	essential
-1.01595	0.934684	AAGCCTTGCGAGGAACCCAA	EIF4G2	essential
-0.9073	0.923	TGAAAATCCCCTCCTCCCCG	EIF4G2	essential
-0.765463	1.05142	GCATACAGTGAGCTATACTT	EIF4G2	essential
-0.565429	1.18084	GCAGTCTTGGGATAGTGCTG	EIF4G2	essential
-1.45084	1.00511	AAGATCCAGGATTCTCCCAG	DDX6	essential
-0.0940416	0.765684	CCTCCTCCAGGGCCACCAGT	DDX6	essential
-0.675546	0.167105	GCCGGCCTCCAGCAGCGCGG	PTPMT1	essential
-0.891023	0.398947	CTGCTCTACACCCTGTTCCG	PTPMT1	essential
-1.43928	0.668737	TGGCGCGTCAAGCTCCGCAA	PTPMT1	essential
-0.234563	0.330579	GCGCCAGGTGAGCCGGGCCG	PTPMT1	essential
-1.83333	0.435474	GCTTCGATGGACATTCACGG	CARS1	essential
-0.903591	0.675053	CTAGCGAGAAGCACTCCTAT	CARS1	essential
-1.37531	0.739737	CCCGGGTTAAGACATCTGGA	CARS1	essential
-1.2576	0.770105	CCCTCCCCAGATCATCAAGA	CARS1	essential
-1.83732	0.682632	GTAATCCTGAGAGATTCACA	RPS13	essential
-2.50414	0.814158	CCAGCGCGCTACTTACAGTG	RPS13	essential
-0.289318	1.02242	GGATTTGGAACAAATCCAGG	NUP98	essential
-1.71277	1.03511	ATAGTATCTGTACCAGTTGG	NUP98	essential
-0.932329	0.767053	GCTTTGGCACTACTAGTGGA	NUP98	essential
-0.527776	0.767368	CCACCTGTGCCACCCCCAAA	NUP98	essential
-1.33971	0.964789	TCAGCTGGTCCTACATGCAG	GTF2H1	essential
-0.437756	1.02489	AGCTGCTGCCCAAATTCAAG	GTF2H1	essential
-1.69272	0.699105	ACTGGAAGAGAAGAACAGGT	GTF2H1	essential
-1.79966	0.704211	TGAACTTGAGAACATTCCTC	MVK	essential
-0.91419	0.463842	TCCACTTTCCCATTGCTGTG	MVK	essential
-0.516073	0.608632	GCAAGTGGAGAAGCTAAAGG	MVK	essential
-1.47914	0.824421	TTAACAAGTGGGCCTTCCAA	MVK	essential
-0.66441	1.09211	GCACCAATCAAAATTCCTGT	ATP5F1B	essential
-1.25322	0.722316	GTAAGGACTATTGCTATGGA	ATP5F1B	essential
-0.550174	0.112947	ACTGCGGGCCGCTCCGACGG	ATP5F1B	essential
-0.799887	0.696105	TGAAGGGGTGAGTCTCCGCA	ATP5F1B	essential
-0.675209	0.745632	GTAGGACAAGGAGTAGGAGT	RSRC2	essential
-0.617348	0.753632	ATCGTAGTAGAAGCAGGGAG	RSRC2	essential
-0.852209	0.600526	GCCGGGACTCTGAACTATGG	RSRC2	essential
-0.156148	0.432158	CAGACCCCCGGCTATCCCGG	KRT18	essential
-0.420572	1.04342	GATCCAGGTCGCCATTCAGG	METAP2	essential
-0.414026	0.874474	ATATGTGACCTGTATCCTAA	METAP2	essential
-1.25092	0.402053	TTATTGAGAGAACATCCAGT	METAP2	essential
-0.694661	0.839579	CAGTGCAATTCCAAAAGCCA	ARPC3	essential
-1.21272	0.997789	ATTGGCCTTGAAGTAATAGA	ARPC3	essential
-0.119763	0.673053	GATCCTGATACCAAACTCAT	ARPC3	essential
0.0362687	0.914368	ATTCACCTGGACAATCAAAA	GPN3	essential
-1.03654	0.646789	TCTCTGCGATTCGGTCCCAA	GPN3	essential
-1.75952	0.788053	GCAGCTGGTCATGGGCCCCG	GPN3	essential
-2.1674	0.780947	ATGACCAGCTGCGCATACCG	GPN3	essential
0.126958	0.816263	GACTATCTCAAGACTCTGGC	VPS29	essential
-0.157408	0.911947	GAGATAGTCATAACTCTCTT	VPS29	essential
-1.02757	0.970211	GAGATCTGCACATCCCACAC	VPS29	essential
-1.05135	0.968421	GCAAACTGTTGCACCGGTGT	VPS29	essential
-0.570343	0.959895	TCCTTTGTCGACACCAACAG	NAA25	essential
-0.70697	0.719053	AAAAGTTCTCGCCATCTCCG	NAA25	essential
-0.618046	0.921789	GTTGTCATCTGTGGGTTCAA	NAA25	essential
-1.31618	1.10337	CTTGTCATCATGGCGACGCG	NAA25	essential
-0.747121	0.617842	CAGAGGGATTAAATTCAGGA	GTF2H3	essential
-0.328408	0.648	TTTCCATCTTTACTCCCAGA	GTF2H3	essential
-0.280442	0.963842	TTATTTGCAGGTGACATAAA	GTF2H3	essential
-1.13911	1.00479	GACACCAAGGATACAGCAAA	GTF2H3	essential
-0.62027	0.701421	AAAAAGATCATGATTGAGCG	EIF2B1	essential
-1.17431	0.761632	AGTGCCATAGAAACCCTGTG	EIF2B1	essential
-1.34156	0.755737	AGAGGAGTCCACACCACACA	EIF2B1	essential
-0.651028	0.909158	TCAAGAACTCCAGCAACGTC	EIF2B1	essential
-1.20706	0.81	GTTTCGCATGAACAGAGGGA	DDX55	essential
-1.18574	0.634316	GCTGGCCATTCAAATAGACG	DDX55	essential
-1.56183	0.883842	TCCGGAACATGTCCTCCAAG	DDX55	essential
-1.70571	0.906632	ATAGTATTCCACACAGGCAC	DDX55	essential
-0.780361	0.702789	GATCATTCAGGGTCTGTGGC	RFC5	essential
-1.53277	0.829263	TGCTTCTCTACGGTCCCCCA	RFC5	essential
-0.541349	0.973421	ATTTGGCTCCATGGTCTTGG	RFC5	essential
-0.226698	0.972	TGACCTACTGTCAGTCCGAT	COPZ1	essential
-1.54922	0.983316	AGACCCATCGGACTGACAGT	COPZ1	essential
-0.922034	0.617684	CCACTGTCAGGCCTTCCAAG	COPZ1	essential
-1.65373	0.842684	CCTCTTGGAAGGCCTGACAG	COPZ1	essential
-0.842749	0.933421	CTCTGCCTCCCGGATTACAG	NUP107	essential
-0.963957	0.848789	CCTGCATTCTTGGAACAGGA	NUP107	essential
-0.728283	0.630684	CTCTGCATACCTTAAAACAA	NUP107	essential
-0.86535	0.700895	TTTACCAATTCAGTGACAAG	NUP107	essential
-0.57793	1.05411	AGTCTTCTATGTTTCCACAT	CNOT2	essential
0.214778	1.17674	GCCACGTCACGCCAACAACA	CNOT2	essential
-1.2334	0.972632	ATTAGCAGACCGAAACAGGA	CNOT2	essential
-0.697616	1.02032	AAGGAGCTCTTCCAGCCAAG	CNOT2	essential
-0.805576	0.529632	GCACTGTAGCTGCTCAGCCA	TIMELESS	essential
-1.51581	0.666158	AGGTCACGAAGGAAAGAGCG	TIMELESS	essential
-1.85857	0.848474	GCTCATACAAGGTTTCACTG	TIMELESS	essential
-1.597	0.858895	GTCTCCCTCCAAGTACCCAA	TIMELESS	essential
-1.33514	0.903263	GGACCACATAGACATTTACG	CPSF6	essential
-1.09538	0.900263	GGTAAAGCTGGTCCTCCAGG	CPSF6	essential
-0.448628	1.12389	GCATTTCCACAAGGTGGTAG	CPSF6	essential
-0.522843	0.696368	GGTGGGCCTGGAGGACCTAA	CPSF6	essential
-1.72767	0.625579	GCAACCCTGGACCTGATCGA	KRR1	essential
-1.52871	0.781684	GCTGCCTTCGATCAGGTCCA	KRR1	essential
-0.288585	0.787842	AGATGAATCAGAACTCCTTA	KRR1	essential
-1.07892	0.461158	GCTGTAGGCTCATTTGCAGG	GAPDH	essential
-1.11013	0.790421	TTTCAAGGTATTGGTCCGGA	NOP2	essential
-1.20677	0.875421	AATCCAGTACCTCAGACAGA	NOP2	essential
-1.33387	0.142579	AGATGGTATGGTGAACCACG	NOP2	essential
-1.26643	0.773579	TAAGTGACGAAAATTCCAAG	NOP2	essential
-1.73811	1.07405	GCTATGGGATAAAACCCGAG	CHD4	essential
-1.25976	0.779895	TGATGTTCCGAAACTATCAG	CHD4	essential
-1.18591	0.655368	CCACTTCCAGAGATCCCCAA	CHD4	essential
-0.564197	0.952526	AGAAGAAGAGCAAATCCAAG	CHD4	essential
-0.636377	0.800632	CACCCCGGAAGAAGCCCACG	USP5	essential
-0.421144	0.785474	GGAGAAGTTTGAATTAGACG	USP5	essential
-2.12356	0.982947	GGACCTGGTTACATACACCT	USP5	essential
-1.83514	0.921211	GAGGGCCTTGAACATCCGAG	USP5	essential
-1.05326	0.920211	CCTGGCATGATCAAAGACTG	TPI1	essential
-0.93109	0.6	TCAAAGACTGCGGAGCCACG	TPI1	essential
-0.144141	-0.364895	ACCCAGCAGCCGAGAAACCG	COX6A1	essential
-1.40866	0.238421	CTACGCGGTATCTCACCTCG	PAK1IP1	essential
-0.819878	0.369579	CGAGGCTTGCGGCGACCACG	PAK1IP1	essential
-1.48594	0.891158	GGGGCTCTAGTGCATCACAG	PAK1IP1	essential
-1.23919	0.656789	ATAGTAGAATGGTCCCCAAG	PAK1IP1	essential
-1.67468	0.866632	AGACCACCAGGAATCTACAA	RNGTT	essential
-1.55311	0.872105	TCACCCTTGTAGATTCCTGG	RNGTT	essential
-1.76991	1.01026	CTCACAACAAGATCCCGCCG	RNGTT	essential
-1.5136	0.918895	GGACAGTTCAGCCACCGCGG	RNGTT	essential
-0.999052	0.592895	GGCCTCAGTGAACATGAAGA	FBXO5	essential
-0.961495	0.646211	ACAATCCTAGGGCTCACAAT	FBXO5	essential
-1.1947	0.343053	GGAACCTTCCAAATATGCAG	FBXO5	essential
-0.903	0.420263	GTTTAAGTCCGGAATGAACA	FBXO5	essential
-1.63869	0.912579	TGGAAACAATGGCAACAAGA	SRSF3	essential
-1.48159	1.00189	GCAACCCACACACTTCGGAG	SRSF3	essential
-1.30786	0.981158	GATGCAGTCCGAGAGCTAGA	SRSF3	essential
-0.884502	0.558421	CACCGAGGAGAAGTACCAGG	SOD2	essential
-0.987341	0.483263	GAACAACCTGAACGTCACCG	SOD2	essential
-0.758725	0.812947	GCACCACAGCAAGCACCACG	SOD2	essential
-0.821606	0.819158	GGTTGTTCACGTAGGCCGCG	SOD2	essential
-0.831015	0.913632	ATAAAAGCTCCAGGTTCCGG	MRPL18	essential
-0.730945	0.845053	GATAAAAGCTCCAGGTTCCG	MRPL18	essential
-0.949593	0.952053	TCTGTAGCCAGGAAAGAGCG	MRPL18	essential
-0.477323	0.656684	CCTGTGCCAGAACTCACGGG	MRPL18	essential
-1.47731	0.802053	CAGAAGCTGAGACTTGGCAA	MCM3	essential
-1.03919	0.879632	CCTTTACCTGAAGGTCCCAG	MCM3	essential
0.185661	0.831421	CCTTCTTTCCAGGAAGGCAA	MCM3	essential
-1.21406	0.539579	GCAGGAGGTAAGAGTCCGCG	MCM3	essential
-1.25052	0.866158	GGTTTCGAGAAATCATCAGG	RNF8	essential
-0.742326	0.941789	GATTCTGCTTCAAAACACAG	RNF8	essential
-0.482587	0.569842	GTCAGCCAGTGAAATCACAG	RNF8	essential
-0.215535	0.131842	TTAGGATCCAAATTGTCAGA	RNF8	essential
-1.82642	0.681842	TATTCCATCGGGGATCCAGA	MDN1	essential
-0.768495	0.613632	GCAGACTCTTGACATTGCCA	MDN1	essential
-1.36439	0.779947	AAGCTGCTCGATGAGAACAG	MDN1	essential
-1.22426	0.517158	AGAACCTGCCCAACTCACTG	MDN1	essential
-0.416239	0.165895	TAAGGGCTACAAAAACCGCG	TREML2	essential
-0.0387372	0.178526	ACCAAACCTTGCCCTCCACG	TREML2	essential
-1.58133	0.935368	AAGACTGCCCTCATCCACGA	RPS12	essential
-1.37725	0.681105	GGGGAGAGTTCGACTCCACG	SLC39A7	essential
-1.85561	0.651421	TGTCCTCTTCCTTATCCCCG	SLC39A7	essential
-1.26756	0.487053	TGAAGTAGAGAGCGATGCCG	SLC39A7	essential
-1.08519	0.748947	CAGACACTCACCCAGCCGCG	BYSL	essential
-1.05273	0.882474	CATTGTGGCAGCCTTCTCCA	BYSL	essential
-1.23271	0.859105	GCTGACTGAGAAGCAGACAG	BYSL	essential
-1.44589	0.684579	CGGGTCCTAGAAGTGTACAG	BYSL	essential
-0.120928	0.744579	GCATCATTGGACTAAAGATA	TBP	essential
-0.562311	0.124263	GCAGCAGCAGCAACAGGCAG	TBP	essential
-0.726063	0.285053	CTGGGACGTTGACTGCTGAA	TBP	essential
-0.633404	0.383105	AGAACTCTCCGAAGCTGGCG	TBP	essential
-0.673315	0.361579	CCACAGAAGTAAGAACTGGG	MRPL2	essential
-0.605566	0.736421	GGTAAGATGGATTACCTGGG	MRPL2	essential
-0.310324	0.757474	GATGGATTACCTGGGCGGCG	MRPL2	essential
-0.36925	0.835421	GCCGCTGTAGAGGGCCCCCG	SRF	essential
-0.586822	1.01058	AAGCCGGGTAAGAAGACCCG	SRF	essential
-0.642305	1.11195	ACTCCATCTTGATCTTCACG	SRF	essential
-0.79766	1.14358	GGGCCGCGTGAAGATCAAGA	SRF	essential
0.104611	0.393895	GCTCATGCACAGTTGCAAAG	EXOC2	essential
-0.738287	0.411684	TTAGCAGGACGTAAGGACAA	EXOC2	essential
-0.692792	0.348158	GCAGGACGTAAGGACAAGGG	EXOC2	essential
-0.533517	0.859842	TGGACATAATTGCCTCCTGA	EXOC2	essential
-1.38983	1.01684	GCGTGGGAGGAGGAAGATGG	SENP6	essential
-0.91042	0.41	GCAAGAGCGGCGGTAGCGCA	SENP6	essential
-1.18894	0.659211	GTAAGGTTAAGTCGGCTCCA	SENP6	essential
-1.02301	0.562526	TTACAGGCTCTATTAACAGC	SENP6	essential
0.0498783	0.897895	CCAAAGAGAGAAAATCAAAA	PRPF4B	essential
-0.393422	0.740474	CTTCTTCTTGATTTATCACG	PRPF4B	essential
-0.668488	0.753158	GTAGATCTCCCATTAGAAGG	PRPF4B	essential
-1.18939	0.750579	GATGATGGCAAACAACCCAG	TTK	essential
-0.980371	0.946316	GCACAATTTGAACTGTCACA	TTK	essential
-0.927379	0.507789	TTGGAGGTTTAAATTCCGCA	TTK	essential
-0.415752	0.707	AATAACCCTGAAGAATAAAA	TTK	essential
-0.967781	0.234895	GCTCGGACTTCTTCCCAGGA	HARS2	essential
-0.720058	-0.037	GCCCTGCGCTTCGTGCACCG	HARS2	essential
-0.789742	0.590526	TTAAACGTCATGGAGCAAAG	HARS2	essential
-1.09065	0.762316	GTTCTCAGGTAAATGACCGG	HARS2	essential
-1.18377	0.778053	GCAAAAAGATCCATGCCCAG	HMGCS1	essential
-0.93974	0.915842	TGCAGTAGACAGAATAGCAG	HMGCS1	essential
-1.73272	0.761211	TTTCCTATGATTGCATTGGG	HMGCS1	essential
-1.15068	1.04453	GCAGAGTTGGAAAAATATGA	HMGCS1	essential
-0.267676	0.930789	GTAACTTACCTGATGCAGCA	BRD8	essential
-0.256989	1.04942	ATAGATTCTGCCTCCCCAGG	BRD8	essential
-0.79497	0.858474	GCACTGGCCCCACAGAGCCA	BRD8	essential
-1.30378	0.975421	TCTATCCTGGAAATTCAGAA	HSPA9	essential
-1.88184	0.740632	GGGTACTACCAACTCCTGCG	HSPA9	essential
-1.37579	0.784421	TACAGATCAGAAGCAATCAA	HSPA9	essential
-1.59292	0.738211	ATAGAGGGAGAGAAGTTGGG	MRPS27	essential
-0.393949	0.696895	ACAACTCACCTTATTTACAA	MRPS27	essential
-0.198879	0.744632	CTATGTAGACAGCCACAAAT	MRPS27	essential
-0.472397	0.0232105	GCTGCCTCCATAGTGCGGCG	MRPS27	essential
-0.850444	0.908684	CGTGGATCTAGAGCTGAAGA	PFDN1	essential
-1.02032	0.742105	TCTTCAGCTCTAGATCCACG	PFDN1	essential
-0.97565	0.736263	CTTCAGCTCTAGATCCACGG	PFDN1	essential
-1.60998	0.888474	TGAGCCTTACTATCTCGCTC	IK	essential
-1.54658	0.829474	TTAAGAGCAAAGCATATGAG	IK	essential
-1.17462	0.821474	GTCCCCACTATGACTTCCCA	HMGCR	essential
-1.51736	0.579789	AGAGCATCGAGGGTAAACGT	HMGCR	essential
0.186082	0.787421	GCTTTCTCGGGAAAGCCGCG	HMGCR	essential
-0.637305	0.844368	AGAGAGATAAAACTGCCAGA	HMGCR	essential
-0.717203	1.15516	GCACACCCTGTCTTCTACCA	FAF2	essential
-0.538638	0.895211	TGCTCTACAAACAAACCTGA	FAF2	essential
-0.939019	0.909895	AACAAACCTGAGGGATACAG	FAF2	essential
-0.277961	0.330579	CCATTTCCATCACTCTGAGA	THG1L	essential
-1.87328	0.846105	TGGACGGCCGGAATTTCCAT	THG1L	essential
-0.0706102	0.817526	TGTTCAAGCGGAAAACCAAT	THG1L	essential
-1.09644	0.777105	ATAGCTGGAGGCAAACTGGG	THG1L	essential
-1.32604	0.557947	GGAGAAGTCAGAGAACTGTG	TTC1	essential
-0.718131	0.558789	TGATGAGGCCCATCTCCAGG	TTC1	essential
-0.709611	0.962105	GTATTCTTCATCTAGTTCAG	TTC1	essential
-0.62272	0.826	AGAACTGGAAAAAAACATGT	TTC1	essential
-1.54133	0.765526	ATATTCTTACCTATAGACTG	TARS1	essential
-1.61134	0.817211	CCTTTGATAGATCTCTGCCG	TARS1	essential
-1.46865	0.899158	TTTGCCTTCCCAGTACGTGG	TARS1	essential
-1.67627	0.996316	AGAGTGGGAGAAGTTCCAAG	TARS1	essential
-0.811097	0.577579	GCAACCAAGAGGAAACGGCG	BRIX1	essential
-1.29444	0.802579	AATTTAGCAGATGGTCCGTG	BRIX1	essential
-1.2333	0.654684	AGTCATCTTCAGTTCAGCGA	BRIX1	essential
-1.28215	0.669737	CAGTCATCTTCAGTTCAGCG	BRIX1	essential
-0.934248	1.00126	TGTTGTTGTAGGTCATTCAG	SKP1	essential
-0.646059	0.718579	TTAGGTTCTCCTGTTCCTAG	NUP155	essential
-0.461261	0.427105	GGACCAACATTACTTGGAGG	NUP155	essential
-0.901311	0.883684	ATTCTCAGCATCTTCAACCG	NUP155	essential
-1.21501	0.995947	GAAGATGCTGAGAATCCAGG	NUP155	essential
-0.77759	0.843526	ACATCGAACCTCTTGCACGT	PPP2CA	essential
-1.14189	1.11889	TACAGCTCACCTTCTCGCAG	PPP2CA	essential
-1.35934	1.03426	GGACGAGAAGGTGTTCACCA	PPP2CA	essential
-1.78591	0.995	GTGAGTGGATCTATTGCCCA	PPWD1	essential
-1.78475	0.979947	TGAGTGGATCTATTGCCCAG	PPWD1	essential
-1.6118	0.934895	GCTGCTTCCGAAAAGAGTAC	PPWD1	essential
-1.19823	1.05458	CACGTTCTACAGCCATTCGT	PPWD1	essential
-0.0600857	0.728737	AACCTGCTGCAGCAGCCGCG	RARS1	essential
-0.196152	0.531526	TGGTGTCTGAGTGCTCCGCG	RARS1	essential
-0.828322	0.883368	GCCGCCTCTTTGAATTTGCA	RARS1	essential
-1.58082	0.666895	CAGTGTGTAGTTCTGCTCCA	RARS1	essential
-0.415177	0.903421	AGAGTGAACGATTCAACCCG	TCERG1	essential
-0.407897	0.958368	GAGTGAACGATTCAACCCGG	TCERG1	essential
-0.56742	0.795	TCAAAAGGAGGACGTCCAAA	TCERG1	essential
-0.703978	0.905947	GGAAGGGGAACACGAAACGG	TCERG1	essential
-0.834158	0.169	TGACGGCGCCAGCAGCGACG	SMC4	essential
-2.23688	1.03147	ATATGAGTTATCATAAGCCG	SMC4	essential
-0.0483969	0.825947	TTAATTTCTGTAGTTAAACA	SMC4	essential
-1.28271	0.902211	GCCTTAAACAGGAAACACAA	SMC4	essential
-0.274327	1.00963	CCCGAAGACACAAACAACAA	ACTR8	essential
-1.37819	0.798947	GAGAAGGAGAAGGAGCAGCG	ACTR8	essential
-0.97631	1.05542	GTTATGTTCAGGCAATACAG	XRN1	essential
0.237853	0.952579	TCTCAAATCGAGGTAAGTTG	XRN1	essential
-0.925577	0.892421	GCAAAAATGAACCAGCAGCG	XRN1	essential
-1.02093	0.896579	TTTACAGATGGATCTCAGAG	XRN1	essential
-1.67984	0.726474	GGGCGACATGAAAATGGCAA	ECT2	essential
-1.68827	0.903474	GTGACATTGGTCCATCACAT	ECT2	essential
-1.04122	0.754579	GTGCATCTTTCATCTCCAAG	ECT2	essential
-0.821096	0.717263	AATGCTTCCCCAGAACCACT	ECT2	essential
-1.69169	0.970684	AGTCGGCTTTCCTTTCCAAG	RPL24	essential
-1.02237	0.843526	CGTCCCATTTATGTACCGCA	NCBP2	essential
-1.6736	1.03589	GCTGCGCAGCGACTCCTACG	NCBP2	essential
-2.28284	0.984526	GTACTGGCTCAGCTCCACGT	NCBP2	essential
-1.62857	0.536632	CTTCTCTGCACTATGTCGGG	NCBP2	essential
-0.875102	0.992789	CAAAGCATCTACATCCCCAG	ATP6V1A	essential
-1.40368	1.04679	GGTTACACAGACATACCCGT	ATP6V1A	essential
-1.99874	0.778211	TGTAAAGGAGAAGTTCACCA	ATP6V1A	essential
-1.39995	0.879316	AGTCCTCCGGGACTTCCCAG	ATP6V1A	essential
-0.695038	0.481684	TCCCAAGGATGTATAGGCCA	MRPL3	essential
-0.850152	0.0572632	CCTGGGCCCGGGGAACAGGT	MRPL3	essential
-0.517779	0.672053	GTGATTCCTCGAGCCAAGAA	RRP9	essential
-0.392964	0.569895	TCTCCATGCAGCTTGAGCAG	RRP9	essential
-0.48082	0.390158	CCTGGTCCTCCTCAAATGCA	RRP9	essential
-0.821789	0.910263	CCAGCGACTCTGAGAGCGAG	RRP9	essential
-0.421789	0.233474	CCACTGTGTGAGATGCCAAA	EIF4G1	essential
-0.859164	0.842737	GCCAGTATGCAGAAGCCAGA	EIF4G1	essential
-0.610221	0.718263	GGTCCCTGCTGAGAGCGCCG	EIF4G1	essential
-1.38212	0.857474	CCTCCAGGACCTATTCCGCA	EIF4G1	essential
-1.07614	0.941421	GGAGTCTTCATATCCAAGAG	KANSL3	essential
-0.908404	0.844211	GGGCCATCCACAGTAAGCAG	KANSL3	essential
-1.21479	0.690684	TGCTCTTTGTCACTCCCCGG	KANSL3	essential
-1.33824	0.666421	TGAAAGCTGGAAGAGCAGCG	KANSL3	essential
-0.353838	0.955947	TGAAGCCAAGAAACAGAAAG	NCL	essential
-0.920957	0.751789	GTAGCAACTCCTGGTAAGAA	NCL	essential
-0.724113	0.921842	CATCATGGTGAAGCTCGCGA	NCL	essential
-0.486029	0.70721	GCTCAACCCGAGTAAGAACC	ACTR1B	essential
-0.0468607	0.733632	GTTCTTACTCGGGTTGAGCG	ACTR1B	essential
-1.3436	0.712632	TCAGCTGCAGACCTTCTCGG	ACTR1B	essential
-0.299917	0.455421	TCCGTCCTAACAGTGTCGGG	ACTR1B	essential
-1.27333	1.04453	GGGAACACACCTGAAACTAG	SF3B6	essential
0.322103	0.861474	GACTTCCACCTGAAGTAAAT	SF3B6	essential
-1.26135	0.825947	AATATCCGATTTACTTCAGG	SF3B6	essential
-1.00693	0.891737	TGGCGATGCAAGCGGCCAAG	SF3B6	essential
-0.89856	-0.20421	CCGCCGACTGTGTTGATGGG	CENPA	essential
-0.778797	-0.369842	CCTCCCATCAACACAGTCGG	CENPA	essential
-1.99513	0.840421	GGATGTGTCCTTCTTCACGG	GTF3C2	essential
-0.755068	0.964737	ACCCCCATGCCTAAGAAACG	GTF3C2	essential
-0.005807	1.03295	CCACAGTCATGTTCCCCACG	GTF3C2	essential
0.189521	1.00568	GGTGCTGATGGATACCTGCG	GTF3C2	essential
-1.7333	0.789474	GCCTAATGAAGAACTCTCCA	EIF2B4	essential
-0.180817	0.488316	GAAGTAGGTCATCAACCTGA	EIF2B4	essential
-1.02047	0.632158	GGGTTTCTCCAGCTGTGCTG	EIF2B4	essential
-0.788684	0.615105	CCAGCTGGAACTTTCTCCCG	EIF2B4	essential
-0.982308	1.13432	ATACCTGGCCATGGATACAG	NRBP1	essential
-1.17868	0.983579	GGATACAGAGGAAGGTGTAG	NRBP1	essential
-0.701805	1.14016	CATTAAAGAGAACAAGGCCA	NRBP1	essential
-1.00886	1.15179	ACCATCTTCATCCAGCACAA	NRBP1	essential
-1.75292	0.711737	TCCCTGGCACTGTTAAAAGT	PSMD14	essential
-1.6996	0.925684	CTTCCATTGGAACTCCAGCA	PSMD14	essential
-1.93155	0.882316	ATATGTTGAAGCAGACAGGA	PSMD14	essential
-1.66875	1.01442	AAAGCCAACAACCAAAGCCA	PSMD14	essential
-0.931129	0.777053	GCTGGTCGAGGTCCACGCCG	RPS15	essential
-0.111981	-0.298158	GCTGCCGGACAGGCCCCGCG	MRPL19	essential
-0.574937	0.486	ACGATGACCGGTTTCGGCGG	MRPL19	essential
-0.807002	-0.348842	ACCTGCGTTCCGGTTCCACG	MRPL19	essential
-0.675079	0.725526	CCTGAATTCATTCCTCGAAG	MRPL19	essential
-1.48698	0.385579	TGCCGCCACAACGAACCACG	WDR75	essential
-1.44885	0.191579	GGAGGAGGAGAACATCCGCG	WDR75	essential
-1.0723	0.708	ATGTGTAGCATGTCACCCAA	WDR75	essential
-1.53924	0.485158	TCAATAGTAGCTCCTAAACG	WDR75	essential
-1.88937	0.943158	AATGACTCAGAAATGATGGT	CCT4	essential
-1.59037	0.869211	GCTTGGTACAAGAATCTAAG	CCT4	essential
-1.58372	0.868579	GAGAGTGATACCTTTGGCGG	CCT4	essential
-1.23999	0.563211	CCTGATAGGCGCCTTTCCCG	CCT4	essential
-1.69467	1.08311	TATGACCAGGAAATTTATGG	SF3B1	essential
-0.28106	0.950053	GGAGTGGGCCTCGATTCTAC	SF3B1	essential
-0.897406	1.02958	TCTTGATGAAGCTCAAGGAG	SF3B1	essential
-2.1046	0.968158	AAGATCGCCAAGACTCACGA	SF3B1	essential
-0.530358	1.00568	TGTACTGTCCATTTCATCAA	MOB4	essential
-1.20163	1.12279	CCTTCATCTTGGCCTTCAGG	MOB4	essential
0.368631	1.01284	CAGTTCTGCCTTGAGCTAAA	MOB4	essential
-0.560667	0.956421	TGTTTAGGCTGGGATCATAG	CHMP3	essential
-0.750635	0.763263	AGAGATTCAGGCCACCATGA	CHMP3	essential
-0.805301	0.756105	CAGAGATTCAGGCCACCATG	CHMP3	essential
-0.995539	0.750632	TCTTTCAGCGGTCTTGCGAG	CHMP3	essential
[truncated: 25,606 more rows]

## Sheet: SuppFigure4
grna	gene	pos	lfc	ntx	score_casrxrf
GGACAGGTGGGCGTGGCCCGAGC	CD46	27	0.0418539	8	0.0953876
AGGACAGGTGGGCGTGGCCCGAG	CD46	28	-0.310824	8	0.101857
CAGGACAGGTGGGCGTGGCCCGA	CD46	29	-0.119489	8	0.0924504
TGCAGGACAGGTGGGCGTGGCCC	CD46	31	-0.404897	8	0.207508
CTGCAGGACAGGTGGGCGTGGCC	CD46	32	-0.0422022	8	0.163577
GCTGCAGGACAGGTGGGCGTGGC	CD46	33	0.123352	8	0.191756
TGCTGCAGGACAGGTGGGCGTGG	CD46	34	-0.286276	8	0.278976
GTGCTGCAGGACAGGTGGGCGTG	CD46	35	-0.0358277	8	0.264247
AGTGCTGCAGGACAGGTGGGCGT	CD46	36	-0.344808	8	0.373677
CCAGTGCTGCAGGACAGGTGGGC	CD46	38	-0.786936	8	0.180592
TCCAGTGCTGCAGGACAGGTGGG	CD46	39	0.210972	8	0.360765
ATCCAGTGCTGCAGGACAGGTGG	CD46	40	0.528587	8	0.426009
CATCCAGTGCTGCAGGACAGGTG	CD46	41	0.374846	8	0.448778
AGCATCCAGTGCTGCAGGACAGG	CD46	43	0.852658	8	0.504509
AAGCATCCAGTGCTGCAGGACAG	CD46	44	0.651824	8	0.638345
AAAGCATCCAGTGCTGCAGGACA	CD46	45	0.702233	8	0.571115
CAAAGCATCCAGTGCTGCAGGAC	CD46	46	0.366945	8	0.586049
ACAAAGCATCCAGTGCTGCAGGA	CD46	47	0.9503	8	0.79552
CACAAAGCATCCAGTGCTGCAGG	CD46	48	0.679414	8	0.762182
CTCACAAAGCATCCAGTGCTGCA	CD46	50	0.711728	8	0.721046
ACTCACAAAGCATCCAGTGCTGC	CD46	51	0.966422	8	0.765257
AACTCACAAAGCATCCAGTGCTG	CD46	52	-0.0894321	8	0.786072
CAACTCACAAAGCATCCAGTGCT	CD46	53	0.801133	8	0.592171
CCAACTCACAAAGCATCCAGTGC	CD46	54	0.72317	8	0.58133
CCCAACTCACAAAGCATCCAGTG	CD46	55	1.416	8	0.715522
TCCCCAACTCACAAAGCATCCAG	CD46	57	1.34392	8	0.774377
ATCCCCAACTCACAAAGCATCCA	CD46	58	1.08762	8	0.636779
CAATCCCCAACTCACAAAGCATC	CD46	60	-0.145617	8	0.442673
ACAATCCCCAACTCACAAAGCAT	CD46	61	0.0662905	8	0.325471
AACAATCCCCAACTCACAAAGCA	CD46	62	0.632989	8	0.595773
CAACAATCCCCAACTCACAAAGC	CD46	63	-0.34843	8	0.562815
GCAACAATCCCCAACTCACAAAG	CD46	64	0.123574	8	0.438289
CGCAACAATCCCCAACTCACAAA	CD46	65	-0.0643981	8	0.286544
ACGCAACAATCCCCAACTCACAA	CD46	66	0.0534285	8	0.308162
GACGCAACAATCCCCAACTCACA	CD46	67	-0.0654798	8	0.473857
GGACGCAACAATCCCCAACTCAC	CD46	68	0.102691	8	0.619034
GGGACGCAACAATCCCCAACTCA	CD46	69	0.0541318	8	0.51581
GATATGGGACGCAACAATCCCCA	CD46	74	0.122612	8	0.427422
AGATATGGGACGCAACAATCCCC	CD46	75	-0.113496	8	0.426091
CAGATATGGGACGCAACAATCCC	CD46	76	-0.523	8	0.435613
CCAGATATGGGACGCAACAATCC	CD46	77	-0.332742	8	0.395827
TCCAGATATGGGACGCAACAATC	CD46	78	-0.123589	8	0.455719
GTCCAGATATGGGACGCAACAAT	CD46	79	-1.29664	8	0.449785
GGTCCAGATATGGGACGCAACAA	CD46	80	-0.236866	8	0.513579
GGGTCCAGATATGGGACGCAACA	CD46	81	0.171649	8	0.414941
TGGGTCCAGATATGGGACGCAAC	CD46	82	0.0431229	8	0.364817
CTGGGTCCAGATATGGGACGCAA	CD46	83	0.0786139	8	0.386056
TCTGGGTCCAGATATGGGACGCA	CD46	84	0.165602	8	0.41079
TTCTGGGTCCAGATATGGGACGC	CD46	85	0.142962	9	0.42966
CTTCTGGGTCCAGATATGGGACG	CD46	86	-0.288448	9	0.284848
CCTTCTGGGTCCAGATATGGGAC	CD46	87	-0.28706	9	0.244656
CCCTTCTGGGTCCAGATATGGGA	CD46	88	0.08043	9	0.185838
TCCCTTCTGGGTCCAGATATGGG	CD46	89	-0.631644	9	0.230219
GTCCCTTCTGGGTCCAGATATGG	CD46	90	0.0434712	9	0.274476
AGTCCCTTCTGGGTCCAGATATG	CD46	91	-0.159424	9	0.286152
AAGTCCCTTCTGGGTCCAGATAT	CD46	92	-0.327216	9	0.242418
GAAGTCCCTTCTGGGTCCAGATA	CD46	93	-0.687824	10	0.251471
GGGAAGTCCCTTCTGGGTCCAGA	CD46	95	1.30553	10	0.292916
AGGGAAGTCCCTTCTGGGTCCAG	CD46	96	1.40616	10	0.296047
CAGGGAAGTCCCTTCTGGGTCCA	CD46	97	-0.988218	10	0.294127
GCAGGGAAGTCCCTTCTGGGTCC	CD46	98	-0.412098	10	0.222746
AGCAGGGAAGTCCCTTCTGGGTC	CD46	99	-0.924988	10	0.208599
GAGCAGGGAAGTCCCTTCTGGGT	CD46	100	-0.657568	10	0.189459
CGAGCAGGGAAGTCCCTTCTGGG	CD46	101	-0.39973	10	0.214894
CCGAGCAGGGAAGTCCCTTCTGG	CD46	102	-0.300411	10	0.219165
GCCGAGCAGGGAAGTCCCTTCTG	CD46	103	-0.153775	11	0.256055
AGCCGAGCAGGGAAGTCCCTTCT	CD46	104	0.350618	11	0.345019
CAGCCGAGCAGGGAAGTCCCTTC	CD46	105	-0.32158	11	0.4004
CCAGCCGAGCAGGGAAGTCCCTT	CD46	106	0.51307	11	0.375703
GCCAGCCGAGCAGGGAAGTCCCT	CD46	107	0.556444	11	0.414271
AGCCAGCCGAGCAGGGAAGTCCC	CD46	108	-0.0204309	11	0.498786
GAGAGCCAGCCGAGCAGGGAAGT	CD46	111	0.134247	10	0.377244
CGAGAGCCAGCCGAGCAGGGAAG	CD46	112	0.341516	10	0.42709
AACCGAGAGCCAGCCGAGCAGGG	CD46	115	0.253236	10	0.549907
GAAACCGAGAGCCAGCCGAGCAG	CD46	117	1.72043	10	0.665146
AGAAACCGAGAGCCAGCCGAGCA	CD46	118	1.79328	10	0.574146
GAGAAACCGAGAGCCAGCCGAGC	CD46	119	-0.428029	10	0.619835
AGAGAAACCGAGAGCCAGCCGAG	CD46	120	1.89727	10	0.763536
CAGAGAAACCGAGAGCCAGCCGA	CD46	121	1.82603	10	0.815106
GCAGAGAAACCGAGAGCCAGCCG	CD46	122	1.55258	10	0.725743
AGCAGAGAAACCGAGAGCCAGCC	CD46	123	1.69279	10	0.781062
AAGCAGAGAAACCGAGAGCCAGC	CD46	124	2.09382	10	0.815481
GAAAGCAGAGAAACCGAGAGCCA	CD46	126	2.10216	10	0.895239
GGAAAGCAGAGAAACCGAGAGCC	CD46	127	0.188301	10	0.526458
AGGAAAGCAGAGAAACCGAGAGC	CD46	128	1.89884	10	0.642536
GAGGAAAGCAGAGAAACCGAGAG	CD46	129	-0.037105	10	0.555009
GGAGGAAAGCAGAGAAACCGAGA	CD46	130	-0.0346297	10	0.573307
CGGAGGAAAGCAGAGAAACCGAG	CD46	131	0.131183	10	0.595721
CCGGAGGAAAGCAGAGAAACCGA	CD46	132	0.396376	10	0.538457
TCCGGAGGAAAGCAGAGAAACCG	CD46	133	1.45917	10	0.539185
CTCCGGAGGAAAGCAGAGAAACC	CD46	134	-0.056462	10	0.366655
TTCTCCGGAGGAAAGCAGAGAAA	CD46	136	-0.136973	10	0.398355
TTTCTCCGGAGGAAAGCAGAGAA	CD46	137	-0.294359	10	0.403071
ATTTCTCCGGAGGAAAGCAGAGA	CD46	138	0.140655	10	0.432402
TATTTCTCCGGAGGAAAGCAGAG	CD46	139	0.0979996	10	0.483042
TTATTTCTCCGGAGGAAAGCAGA	CD46	140	-0.21088	10	0.553354
GTTATTTCTCCGGAGGAAAGCAG	CD46	141	0.789272	10	0.581321
TGTTATTTCTCCGGAGGAAAGCA	CD46	142	0.80249	10	0.41543
CTGTTATTTCTCCGGAGGAAAGC	CD46	143	1.68029	10	0.389895
GCTGTTATTTCTCCGGAGGAAAG	CD46	144	0.948838	10	0.408047
CGCTGTTATTTCTCCGGAGGAAA	CD46	145	-0.505724	10	0.436839
ACGCTGTTATTTCTCCGGAGGAA	CD46	146	-0.0565246	10	0.44193
GACGCTGTTATTTCTCCGGAGGA	CD46	147	-0.385756	10	0.392679
AAGACGCTGTTATTTCTCCGGAG	CD46	149	-0.427201	10	0.665993
GAAGACGCTGTTATTTCTCCGGA	CD46	150	0.484173	10	0.635081
GGAAGACGCTGTTATTTCTCCGG	CD46	151	0.539142	10	0.380602
CGGAAGACGCTGTTATTTCTCCG	CD46	152	-0.387686	10	0.362528
CGCGGAAGACGCTGTTATTTCTC	CD46	154	-0.297322	10	0.176143
GCGGCGCGGAAGACGCTGTTATT	CD46	158	0.305097	10	0.197413
CGCGGCGCGGAAGACGCTGTTAT	CD46	159	-0.37716	10	0.217932
GCGCGGCGCGGAAGACGCTGTTA	CD46	160	0.427106	10	0.204224
TGCGCGGCGCGGAAGACGCTGTT	CD46	161	-0.265529	10	0.170735
CATGCGCGGCGCGGAAGACGCTG	CD46	163	1.37864	10	0.497518
CCATGCGCGGCGCGGAAGACGCT	CD46	164	2.75722	10	0.790703
TCCATGCGCGGCGCGGAAGACGC	CD46	165	2.53694	10	0.782656
CTCCATGCGCGGCGCGGAAGACG	CD46	166	1.96238	10	0.634956
GCTCCATGCGCGGCGCGGAAGAC	CD46	167	0.484671	10	0.38909
GGCTCCATGCGCGGCGCGGAAGA	CD46	168	0.111118	10	0.300049
AGGCTCCATGCGCGGCGCGGAAG	CD46	169	0.754408	10	0.395597
GGAGGCTCCATGCGCGGCGCGGA	CD46	171	0.823173	10	0.394164
GGGAGGCTCCATGCGCGGCGCGG	CD46	172	0.948714	10	0.413624
CGGGAGGCTCCATGCGCGGCGCG	CD46	173	0.627036	10	0.386885
CCGGGAGGCTCCATGCGCGGCGC	CD46	174	-0.0594685	10	0.250496
GGCCGGGAGGCTCCATGCGCGGC	CD46	176	-1.25826	10	0
CGGCCGGGAGGCTCCATGCGCGG	CD46	177	0.252775	10	0.204229
GGCGGCCGGGAGGCTCCATGCGC	CD46	179	0.330149	10	0.21206
CGGCGGCCGGGAGGCTCCATGCG	CD46	180	0.126092	10	0.189139
GCGGCGGCCGGGAGGCTCCATGC	CD46	181	-0.604514	10	0.092084
CGCGGCGGCCGGGAGGCTCCATG	CD46	182	-0.302291	10	0.136362
CTCGCGGCGGCCGGGAGGCTCCA	CD46	184	0.324305	10	0.258056
ACTCGCGGCGGCCGGGAGGCTCC	CD46	185	1.02981	10	0.330231
CACTCGCGGCGGCCGGGAGGCTC	CD46	186	0.0239622	10	0.243849
ACACTCGCGGCGGCCGGGAGGCT	CD46	187	0.462264	10	0.241925
GACACTCGCGGCGGCCGGGAGGC	CD46	188	-0.570126	10	0.118555
GGACACTCGCGGCGGCCGGGAGG	CD46	189	-0.454669	10	0.0995994
GGGACACTCGCGGCGGCCGGGAG	CD46	190	0.130186	10	0.147855
AGGGACACTCGCGGCGGCCGGGA	CD46	191	0.125998	10	0.25016
AAGGGACACTCGCGGCGGCCGGG	CD46	192	-0.0508849	10	0.254616
AAAGGGACACTCGCGGCGGCCGG	CD46	193	0.119454	10	0.259936
GGAAAGGGACACTCGCGGCGGCC	CD46	195	-0.274574	10	0.217665
AGGAAAGGGACACTCGCGGCGGC	CD46	196	0.134027	10	0.226364
AAGGAAAGGGACACTCGCGGCGG	CD46	197	-0.71209	10	0.167508
GGAAGGAAAGGGACACTCGCGGC	CD46	199	0.892192	10	0.428491
AGGAAGGAAAGGGACACTCGCGG	CD46	200	0.954891	10	0.474036
CAGGAAGGAAAGGGACACTCGCG	CD46	201	0.485532	10	0.480359
CCAGGAAGGAAAGGGACACTCGC	CD46	202	1.74983	10	0.683196
GCCAGGAAGGAAAGGGACACTCG	CD46	203	1.97297	10	0.707359
CGCCAGGAAGGAAAGGGACACTC	CD46	204	2.11322	10	0.712009
AGCGCCAGGAAGGAAAGGGACAC	CD46	206	2.72548	10	0.816154
AAGCGCCAGGAAGGAAAGGGACA	CD46	207	1.10533	10	0.532304
AAAGCGCCAGGAAGGAAAGGGAC	CD46	208	1.03971	10	0.526051
GAAAGCGCCAGGAAGGAAAGGGA	CD46	209	1.73658	10	0.618337
GGAAAGCGCCAGGAAGGAAAGGG	CD46	210	0.678185	10	0.474219
AGGAAAGCGCCAGGAAGGAAAGG	CD46	211	1.85019	10	0.636839
CAGGAAAGCGCCAGGAAGGAAAG	CD46	212	1.05165	10	0.481792
CCAGGAAAGCGCCAGGAAGGAAA	CD46	213	-0.0764323	10	0.311112
CCCAGGAAAGCGCCAGGAAGGAA	CD46	214	-0.197277	10	0.259757
ACCCAGGAAAGCGCCAGGAAGGA	CD46	215	0.641256	10	0.372698
AACCCAGGAAAGCGCCAGGAAGG	CD46	216	-0.0500729	10	0.346864
CAACCCAGGAAAGCGCCAGGAAG	CD46	217	1.45639	10	0.597312
GCAACCCAGGAAAGCGCCAGGAA	CD46	218	1.46467	10	0.615198
AGCAACCCAGGAAAGCGCCAGGA	CD46	219	2.18661	10	0.810615
AAGCAACCCAGGAAAGCGCCAGG	CD46	220	2.20764	10	0.802713
GAAGCAACCCAGGAAAGCGCCAG	CD46	221	2.30471	10	0.84699
AGAAGCAACCCAGGAAAGCGCCA	CD46	222	2.32519	10	0.869406
CAGAAGCAACCCAGGAAAGCGCC	CD46	223	2.16933	12	0.827096
GCCAGAAGCAACCCAGGAAAGCG	CD46	225	1.93997	12	0.649226
CCGCCAGAAGCAACCCAGGAAAG	CD46	227	-0.0801126	12	0.284645
GCCGCCAGAAGCAACCCAGGAAA	CD46	228	-0.415232	12	0.209138
GGCCGCCAGAAGCAACCCAGGAA	CD46	229	-0.477299	12	0.164628
TGGCCGCCAGAAGCAACCCAGGA	CD46	230	-0.186151	10	0.233988
ATGGCCGCCAGAAGCAACCCAGG	CD46	231	1.01942	10	0.484899
ACCATGGCCGCCAGAAGCAACCC	CD46	234	0.552704	10	0.409638
ACACCATGGCCGCCAGAAGCAAC	CD46	236	0.426367	10	0.371777
CAACACCATGGCCGCCAGAAGCA	CD46	238	0.408304	10	0.359331
GCAACACCATGGCCGCCAGAAGC	CD46	239	0.750107	10	0.436078
CAGCAACACCATGGCCGCCAGAA	CD46	241	0.27196	10	0.430095
GCAGCAACACCATGGCCGCCAGA	CD46	242	0.861553	10	0.513182
CAGCAGCAACACCATGGCCGCCA	CD46	244	0.752796	10	0.429303
ACAGCAGCAACACCATGGCCGCC	CD46	245	0.329475	10	0.411738
TACAGCAGCAACACCATGGCCGC	CD46	246	1.0786	10	0.505425
GTACAGCAGCAACACCATGGCCG	CD46	247	-0.136973	10	0.384491
AGTACAGCAGCAACACCATGGCC	CD46	248	0.549914	10	0.493644
GAGTACAGCAGCAACACCATGGC	CD46	249	0.955813	10	0.492661
GGAGTACAGCAGCAACACCATGG	CD46	250	0.180362	10	0.414502
AGGAGTACAGCAGCAACACCATG	CD46	251	1.59822	10	0.66689
AAGGAGTACAGCAGCAACACCAT	CD46	252	1.77198	10	0.688408
AGAAGGAGTACAGCAGCAACACC	CD46	254	2.26784	10	0.801738
GAGAAGGAGTACAGCAGCAACAC	CD46	255	1.71446	10	0.708512
GGAGAAGGAGTACAGCAGCAACA	CD46	256	1.04012	10	0.590035
CGGAGAAGGAGTACAGCAGCAAC	CD46	257	0.197048	10	0.442742
TCGGAGAAGGAGTACAGCAGCAA	CD46	258	1.02924	9	0.514642
ATCGGAGAAGGAGTACAGCAGCA	CD46	259	1.05887	9	0.593018
CATCGGAGAAGGAGTACAGCAGC	CD46	260	1.3121	9	0.610408
GCATCGGAGAAGGAGTACAGCAG	CD46	261	0.881152	9	0.571849
GGCATCGGAGAAGGAGTACAGCA	CD46	262	1.66638	9	0.658334
AGGCATCGGAGAAGGAGTACAGC	CD46	263	2.03355	9	0.740214
CAGGCATCGGAGAAGGAGTACAG	CD46	264	2.09076	9	0.764972
CACAGGCATCGGAGAAGGAGTAC	CD46	266	1.80568	9	0.608145
TCACAGGCATCGGAGAAGGAGTA	CD46	267	0.516688	9	0.428323
CTCACAGGCATCGGAGAAGGAGT	CD46	268	0.283337	9	0.359208
CCTCACAGGCATCGGAGAAGGAG	CD46	269	0.899132	9	0.443657
TCCTCACAGGCATCGGAGAAGGA	CD46	270	0.22834	9	0.344734
CTCCTCACAGGCATCGGAGAAGG	CD46	271	0.454653	9	0.368718
GCTCCTCACAGGCATCGGAGAAG	CD46	272	0.734501	9	0.399896
GGCTCCTCACAGGCATCGGAGAA	CD46	273	0.343223	9	0.3398
TGGCTCCTCACAGGCATCGGAGA	CD46	274	0.0226481	9	0.300425
GTGGCTCCTCACAGGCATCGGAG	CD46	275	0.444292	9	0.399625
GGTGGCTCCTCACAGGCATCGGA	CD46	276	1.78111	9	0.569828
TGGTGGCTCCTCACAGGCATCGG	CD46	277	0.668112	9	0.436821
TTGGTGGCTCCTCACAGGCATCG	CD46	278	1.13297	9	0.535682
GTTGGTGGCTCCTCACAGGCATC	CD46	279	1.23253	9	0.544171
TGTTGGTGGCTCCTCACAGGCAT	CD46	280	1.43612	9	0.573139
ATGTTGGTGGCTCCTCACAGGCA	CD46	281	0.636662	9	0.416149
AATGTTGGTGGCTCCTCACAGGC	CD46	282	1.56001	9	0.627522
TCAAATGTTGGTGGCTCCTCACA	CD46	285	1.23625	9	0.606062
CTTCAAATGTTGGTGGCTCCTCA	CD46	287	1.02357	10	0.592195
AGCTTCAAATGTTGGTGGCTCCT	CD46	289	2.04324	10	0.768644
ATAGCTTCAAATGTTGGTGGCTC	CD46	291	1.95066	10	0.78135
CATAGCTTCAAATGTTGGTGGCT	CD46	292	0.40229	10	0.466985
CCATAGCTTCAAATGTTGGTGGC	CD46	293	2.09022	10	0.688493
TCCATAGCTTCAAATGTTGGTGG	CD46	294	0.667642	10	0.413125
CTCCATAGCTTCAAATGTTGGTG	CD46	295	-0.104136	10	0.27203
GCTCCATAGCTTCAAATGTTGGT	CD46	296	-0.0471771	10	0.193167
AGCTCCATAGCTTCAAATGTTGG	CD46	297	0.726765	10	0.314275
GAGCTCCATAGCTTCAAATGTTG	CD46	298	-0.340046	10	0.120274
TGAGCTCCATAGCTTCAAATGTT	CD46	299	-0.658113	10	0.0654362
ATGAGCTCCATAGCTTCAAATGT	CD46	300	-0.297195	10	0.105366
AATGAGCTCCATAGCTTCAAATG	CD46	301	0.0385685	10	0.162636
CAATGAGCTCCATAGCTTCAAAT	CD46	302	0.115949	10	0.21635
CCAATGAGCTCCATAGCTTCAAA	CD46	303	0.375489	10	0.289909
TACCAATGAGCTCCATAGCTTCA	CD46	305	0.742978	10	0.374892
TTACCAATGAGCTCCATAGCTTC	CD46	306	0.946258	10	0.408006
TTTACCAATGAGCTCCATAGCTT	CD46	307	-0.184968	10	0.264301
GTTTACCAATGAGCTCCATAGCT	CD46	308	0.39798	10	0.384995
GGTTTACCAATGAGCTCCATAGC	CD46	309	1.57491	10	0.585321
TTGGTTTACCAATGAGCTCCATA	CD46	311	1.78765	10	0.713544
TTTGGTTTACCAATGAGCTCCAT	CD46	312	1.4693	10	0.70473
TCACCAATCTCATAGTAGGGTTT	CD46	333	0.708833	9	0.447097
TTCACCAATCTCATAGTAGGGTT	CD46	334	0.684811	9	0.377875
GTTCACCAATCTCATAGTAGGGT	CD46	335	-0.263328	9	0.240258
CGTTCACCAATCTCATAGTAGGG	CD46	336	-0.0798701	9	0.286014
TCGTTCACCAATCTCATAGTAGG	CD46	337	1.89556	9	0.588794
CTCGTTCACCAATCTCATAGTAG	CD46	338	0.466764	9	0.269109
ACTCGTTCACCAATCTCATAGTA	CD46	339	-0.307934	9	0.173294
TACTCGTTCACCAATCTCATAGT	CD46	340	0.259074	9	0.26065
CTACTCGTTCACCAATCTCATAG	CD46	341	0.701051	9	0.36426
TCTACTCGTTCACCAATCTCATA	CD46	342	0.635048	9	0.283282
ATCTACTCGTTCACCAATCTCAT	CD46	343	0.395087	9	0.321479
AATCTACTCGTTCACCAATCTCA	CD46	344	1.21726	9	0.524486
TATAATCTACTCGTTCACCAATC	CD46	347	1.75282	9	0.670611
CTTATAATCTACTCGTTCACCAA	CD46	349	0.52136	9	0.435584
ACTTATAATCTACTCGTTCACCA	CD46	350	1.83996	9	0.716166
CACTTATAATCTACTCGTTCACC	CD46	351	0.70885	9	0.569035
TACACTTATAATCTACTCGTTCA	CD46	353	-0.0588104	9	0.311183
TTACACTTATAATCTACTCGTTC	CD46	354	0.322282	9	0.363566
AGGAGGTATATAGAAGTATCCTT	CD46	379	1.13835	9	0.434378
GAGGAGGTATATAGAAGTATCCT	CD46	380	0.419244	9	0.352654
AGAGGAGGTATATAGAAGTATCC	CD46	381	1.02178	9	0.498506
AAGAGGAGGTATATAGAAGTATC	CD46	382	0.0298553	9	0.237202
CAAGAGGAGGTATATAGAAGTAT	CD46	383	-0.0662812	9	0.156283
GCAAGAGGAGGTATATAGAAGTA	CD46	384	-0.116834	9	0.13065
GGCAAGAGGAGGTATATAGAAGT	CD46	385	-0.373882	9	0.0906682
TGGCAAGAGGAGGTATATAGAAG	CD46	386	-0.120391	9	0.0885334
GTGGCAAGAGGAGGTATATAGAA	CD46	387	-1.01159	9	0
GGTGGCAAGAGGAGGTATATAGA	CD46	388	-0.304181	9	0.0726251
TGGGTGGCAAGAGGAGGTATATA	CD46	390	-0.824583	9	0.0412152
ATGGGTGGCAAGAGGAGGTATAT	CD46	391	1.49182	9	0.449147
TATGGGTGGCAAGAGGAGGTATA	CD46	392	1.72846	9	0.57702
GTATGGGTGGCAAGAGGAGGTAT	CD46	393	0.719248	9	0.411043
TAGTATGGGTGGCAAGAGGAGGT	CD46	395	0.201048	10	0.322284
ATAGTATGGGTGGCAAGAGGAGG	CD46	396	1.35455	10	0.594087
AATAGTATGGGTGGCAAGAGGAG	CD46	397	2.21511	10	0.752789
AAATAGTATGGGTGGCAAGAGGA	CD46	398	1.91195	10	0.746339
ACAAATAGTATGGGTGGCAAGAG	CD46	400	2.53616	10	0.857288
TCACAAATAGTATGGGTGGCAAG	CD46	402	2.67052	10	0.973578
ATCACAAATAGTATGGGTGGCAA	CD46	403	2.06691	10	0.877713
GATCACAAATAGTATGGGTGGCA	CD46	404	0.658722	10	0.564039
CGATCACAAATAGTATGGGTGGC	CD46	405	1.32078	10	0.599885
TCCGATCACAAATAGTATGGGTG	CD46	407	0.0436833	10	0.260622
ATTCCGATCACAAATAGTATGGG	CD46	409	0.855131	10	0.436123
TGATTCCGATCACAAATAGTATG	CD46	411	-0.588575	10	0.0494181
ATGATTCCGATCACAAATAGTAT	CD46	412	-0.490898	9	0.0546709
TATGATTCCGATCACAAATAGTA	CD46	413	-0.137426	9	0.107721
GTATGATTCCGATCACAAATAGT	CD46	414	0.0724728	9	0.173198
TGTATGATTCCGATCACAAATAG	CD46	415	0.196333	9	0.206193
CCATGTATGATTCCGATCACAAA	CD46	418	1.22691	9	0.446867
GCCATGTATGATTCCGATCACAA	CD46	419	1.5538	9	0.64552
AGCCATGTATGATTCCGATCACA	CD46	420	2.59569	9	0.975742
TAGCCATGTATGATTCCGATCAC	CD46	421	2.70469	9	0.942861
GGTAGCCATGTATGATTCCGATC	CD46	423	1.26094	9	0.54376
AGGTAGCCATGTATGATTCCGAT	CD46	424	1.10476	9	0.550733
CAGGTAGCCATGTATGATTCCGA	CD46	425	1.24242	9	0.600156
ACAGGTAGCCATGTATGATTCCG	CD46	426	1.4088	9	0.568374
GACAGGTAGCCATGTATGATTCC	CD46	427	0.634997	9	0.317427
AGACAGGTAGCCATGTATGATTC	CD46	428	-0.0328648	9	0.195024
GAGACAGGTAGCCATGTATGATT	CD46	429	-0.240758	9	0.151037
TGAGACAGGTAGCCATGTATGAT	CD46	430	0.273047	9	0.205893
CTGAGACAGGTAGCCATGTATGA	CD46	431	-0.115205	9	0.186744
TCTGAGACAGGTAGCCATGTATG	CD46	432	0.307828	9	0.338438
ATCTGAGACAGGTAGCCATGTAT	CD46	433	1.22386	9	0.510682
CATCTGAGACAGGTAGCCATGTA	CD46	434	0.534589	9	0.440114
TCATCTGAGACAGGTAGCCATGT	CD46	435	1.66881	10	0.686409
GTCATCTGAGACAGGTAGCCATG	CD46	436	1.99274	9	0.746602
CGTCATCTGAGACAGGTAGCCAT	CD46	437	1.7543	9	0.708775
GCGTCATCTGAGACAGGTAGCCA	CD46	438	0.615565	9	0.478789
GGCGTCATCTGAGACAGGTAGCC	CD46	439	0.415788	9	0.331229
AGGCGTCATCTGAGACAGGTAGC	CD46	440	0.975144	9	0.441733
CAGGCGTCATCTGAGACAGGTAG	CD46	441	0.145888	9	0.330388
ACAGGCGTCATCTGAGACAGGTA	CD46	442	0.766295	9	0.41016
AACAGGCGTCATCTGAGACAGGT	CD46	443	0.965011	9	0.523724
TAACAGGCGTCATCTGAGACAGG	CD46	444	0.579095	9	0.490788
ATAACAGGCGTCATCTGAGACAG	CD46	445	0.692237	9	0.510992
TATAACAGGCGTCATCTGAGACA	CD46	446	0.0199371	9	0.320178
CTATAACAGGCGTCATCTGAGAC	CD46	447	-0.219326	9	0.230907
TCTCTATAACAGGCGTCATCTGA	CD46	450	0.230215	9	0.363097
TTTCTCTATAACAGGCGTCATCT	CD46	452	1.53612	9	0.642744
TGTTTCTCTATAACAGGCGTCAT	CD46	454	1.65376	9	0.705893
ATGTTTCTCTATAACAGGCGTCA	CD46	455	1.14645	9	0.596962
CATGTTTCTCTATAACAGGCGTC	CD46	456	1.8542	9	0.734546
GACATGTTTCTCTATAACAGGCG	CD46	458	0.607479	9	0.414931
GGACATGTTTCTCTATAACAGGC	CD46	459	0.177589	9	0.358335
TGGACATGTTTCTCTATAACAGG	CD46	460	0.0575453	9	0.223315
ATGGACATGTTTCTCTATAACAG	CD46	461	0.256204	9	0.238203
TATGGACATGTTTCTCTATAACA	CD46	462	0.0342141	9	0.192101
ATATGGACATGTTTCTCTATAAC	CD46	463	-0.116254	9	0.198749
CGTATATATGGACATGTTTCTCT	CD46	468	-0.0823537	9	0.247946
CCCGTATATATGGACATGTTTCT	CD46	470	0.0120988	10	0.272727
TCCCGTATATATGGACATGTTTC	CD46	471	1.23597	10	0.426158
ATCCCGTATATATGGACATGTTT	CD46	472	0.97769	10	0.439047
GATCCCGTATATATGGACATGTT	CD46	473	2.16943	10	0.744196
GGATCCCGTATATATGGACATGT	CD46	474	2.13996	10	0.80122
AGGATCCCGTATATATGGACATG	CD46	475	2.53441	10	0.813768
AAGGATCCCGTATATATGGACAT	CD46	476	1.68297	10	0.578261
AAAGGATCCCGTATATATGGACA	CD46	477	0.49567	10	0.321033
TAAAGGATCCCGTATATATGGAC	CD46	478	0.299837	10	0.280421
TTAAAGGATCCCGTATATATGGA	CD46	479	-0.610918	10	0.07802
GCCATTTAAAGGATCCCGTATAT	CD46	484	-0.0964147	10	0.312673
GGCCATTTAAAGGATCCCGTATA	CD46	485	0.534052	10	0.367272
TGGCCATTTAAAGGATCCCGTAT	CD46	486	0.409171	10	0.469655
TTGGCCATTTAAAGGATCCCGTA	CD46	487	2.18345	10	0.809062
CTTGGCCATTTAAAGGATCCCGT	CD46	488	2.3546	10	0.857553
GCTTGGCCATTTAAAGGATCCCG	CD46	489	2.25954	10	0.849239
TGCTTGGCCATTTAAAGGATCCC	CD46	490	2.23592	10	0.801479
CTGCTTGGCCATTTAAAGGATCC	CD46	491	2.00761	10	0.609861
ACTGCTTGGCCATTTAAAGGATC	CD46	492	0.14133	10	0.215355
GACTGCTTGGCCATTTAAAGGAT	CD46	493	-0.0676598	10	0.151765
GGGACTGCTTGGCCATTTAAAGG	CD46	495	-0.736619	10	0.0285412
AGGGACTGCTTGGCCATTTAAAG	CD46	496	-0.882105	10	0.0368367
CAGGGACTGCTTGGCCATTTAAA	CD46	497	0.546843	10	0.223793
TGCAGGGACTGCTTGGCCATTTA	CD46	499	0.250437	10	0.335756
TTGCAGGGACTGCTTGGCCATTT	CD46	500	0.202943	10	0.358013
TTTGCAGGGACTGCTTGGCCATT	CD46	501	0.570785	10	0.380661
ATTTGCAGGGACTGCTTGGCCAT	CD46	502	1.14446	10	0.529123
CATTTGCAGGGACTGCTTGGCCA	CD46	503	-0.0575025	10	0.303614
CCATTTGCAGGGACTGCTTGGCC	CD46	504	0.0361725	10	0.222531
CCCATTTGCAGGGACTGCTTGGC	CD46	505	-0.390093	10	0.161304
TCCCATTTGCAGGGACTGCTTGG	CD46	506	-0.581149	10	0.17265
GTCCCATTTGCAGGGACTGCTTG	CD46	507	-0.739734	10	0.0784359
AGTCCCATTTGCAGGGACTGCTT	CD46	508	0.455129	10	0.244228
AAGTCCCATTTGCAGGGACTGCT	CD46	509	-0.315525	10	0.14729
TAAGTCCCATTTGCAGGGACTGC	CD46	510	-0.155122	10	0.163158
GTAAGTCCCATTTGCAGGGACTG	CD46	511	0.096922	10	0.229807
CGTAAGTCCCATTTGCAGGGACT	CD46	512	-0.14403	10	0.161941
TCGTAAGTCCCATTTGCAGGGAC	CD46	513	-0.527345	10	0.116644
CTCGTAAGTCCCATTTGCAGGGA	CD46	514	-0.127864	10	0.211671
AACTCGTAAGTCCCATTTGCAGG	CD46	516	-0.706536	10	0.162051
CAAACTCGTAAGTCCCATTTGCA	CD46	518	-0.568915	10	0.212574
CCAAACTCGTAAGTCCCATTTGC	CD46	519	-0.226238	10	0.246018
ACCAAACTCGTAAGTCCCATTTG	CD46	520	-0.264943	10	0.20743
AACCAAACTCGTAAGTCCCATTT	CD46	521	0.531558	10	0.35638
TAACCAAACTCGTAAGTCCCATT	CD46	522	-0.333914	10	0.311153
ATAACCAAACTCGTAAGTCCCAT	CD46	523	0.392796	10	0.406874
GATAACCAAACTCGTAAGTCCCA	CD46	524	0.209344	10	0.396713
TGATAACCAAACTCGTAAGTCCC	CD46	525	0.121423	10	0.409474
CTGATAACCAAACTCGTAAGTCC	CD46	526	-0.143834	10	0.22015
TCTGATAACCAAACTCGTAAGTC	CD46	527	-0.361583	10	0.148367
ATCTGATAACCAAACTCGTAAGT	CD46	528	-0.457776	10	0.145342
GCATCTGATAACCAAACTCGTAA	CD46	530	0.0478745	10	0.210085
TGCATCTGATAACCAAACTCGTA	CD46	531	-0.191911	10	0.192306
GTGCATCTGATAACCAAACTCGT	CD46	532	-0.173614	10	0.249797
AGTGCATCTGATAACCAAACTCG	CD46	533	1.09741	10	0.561937
AAGTGCATCTGATAACCAAACTC	CD46	534	0.223688	10	0.367654
TAAAGTGCATCTGATAACCAAAC	CD46	536	-0.0696342	10	0.193667
ATAAAGTGCATCTGATAACCAAA	CD46	537	-0.271915	10	0.110347
AATAAAGTGCATCTGATAACCAA	CD46	538	0.605478	10	0.342767
AAATAAAGTGCATCTGATAACCA	CD46	539	0.850493	10	0.40173
ACAAATAAAGTGCATCTGATAAC	CD46	541	0.192317	10	0.271346
TACAAATAAAGTGCATCTGATAA	CD46	542	-0.362204	10	0.125113
TTACAAATAAAGTGCATCTGATA	CD46	543	0.693258	10	0.363803
ATTACAAATAAAGTGCATCTGAT	CD46	544	-0.300669	10	0.369395
CATTACAAATAAAGTGCATCTGA	CD46	545	1.39945	10	0.663491
CCTCATTACAAATAAAGTGCATC	CD46	548	1.43327	10	0.619363
CCCTCATTACAAATAAAGTGCAT	CD46	549	0.437652	10	0.349246
ACCCTCATTACAAATAAAGTGCA	CD46	550	0.309809	10	0.277989
AACCCTCATTACAAATAAAGTGC	CD46	551	-0.460007	10	0.126166
TAACCCTCATTACAAATAAAGTG	CD46	552	0.148684	11	0.148646
ATAACCCTCATTACAAATAAAGT	CD46	553	-0.593721	11	0.0458023
AATAACCCTCATTACAAATAAAG	CD46	554	-0.698812	11	0.0186013
GTAATAACCCTCATTACAAATAA	CD46	556	-0.121155	11	0.0942994
AGTAATAACCCTCATTACAAATA	CD46	557	-0.894198	11	0.00698776
AAGTAATAACCCTCATTACAAAT	CD46	558	-0.342405	11	0.089055
TTAAGTAATAACCCTCATTACAA	CD46	560	-0.0699692	11	0.149207
CAATTAAGTAATAACCCTCATTA	CD46	563	-0.265925	11	0.359931
CCAATTAAGTAATAACCCTCATT	CD46	564	1.24725	11	0.635786
ACCAATTAAGTAATAACCCTCAT	CD46	565	2.20507	11	0.799615
CACCAATTAAGTAATAACCCTCA	CD46	566	2.30913	10	0.860127
TCACCAATTAAGTAATAACCCTC	CD46	567	2.22496	10	0.758885
TTCACCAATTAAGTAATAACCCT	CD46	568	2.00237	10	0.639696
CTTCACCAATTAAGTAATAACCC	CD46	569	1.88518	10	0.615952
TCTTCACCAATTAAGTAATAACC	CD46	570	-0.138241	10	0.168269
TTCTTCACCAATTAAGTAATAAC	CD46	571	-1.00706	10	0
GATCCTTTAAGTTCACAATATAG	CD46	597	-0.597382	11	0.0161523
TGATCCTTTAAGTTCACAATATA	CD46	598	-0.874606	11	0
ACTGATCCTTTAAGTTCACAATA	CD46	600	-0.509926	11	0.0995282
CTACTGATCCTTTAAGTTCACAA	CD46	602	0.260407	11	0.318346
GCTACTGATCCTTTAAGTTCACA	CD46	603	1.30071	11	0.45272
TGCTACTGATCCTTTAAGTTCAC	CD46	604	0.393697	11	0.291347
TTGCTACTGATCCTTTAAGTTCA	CD46	605	-0.360102	10	0.0962704
ATTGCTACTGATCCTTTAAGTTC	CD46	606	-0.120984	10	0.113207
AATTGCTACTGATCCTTTAAGTT	CD46	607	-0.525912	10	0.0615168
CAAATTGCTACTGATCCTTTAAG	CD46	609	-0.0264096	10	0.201651
CCAAATTGCTACTGATCCTTTAA	CD46	610	-0.641787	10	0.0394199
TCCAAATTGCTACTGATCCTTTA	CD46	611	0.613514	10	0.339248
GCTCCAAATTGCTACTGATCCTT	CD46	613	0.663399	10	0.422328
CGCTCCAAATTGCTACTGATCCT	CD46	614	1.94472	10	0.692613
CCGCTCCAAATTGCTACTGATCC	CD46	615	0.895326	10	0.461757
ACCGCTCCAAATTGCTACTGATC	CD46	616	1.2244	10	0.499609
TACCGCTCCAAATTGCTACTGAT	CD46	617	-0.114343	10	0.333759
TTACCGCTCCAAATTGCTACTGA	CD46	618	0.955882	10	0.495816
CTTACCGCTCCAAATTGCTACTG	CD46	619	2.08829	10	0.642208
GCTTACCGCTCCAAATTGCTACT	CD46	620	0.478982	10	0.332045
GGCTTACCGCTCCAAATTGCTAC	CD46	621	-0.0135002	10	0.19638
GGGCTTACCGCTCCAAATTGCTA	CD46	622	0.0837268	10	0.193607
GAGGTGGTGTACACAAAACCTTT	CD46	656	0.0565902	10	0.192194
GGAGGTGGTGTACACAAAACCTT	CD46	657	-0.0519259	10	0.183286
TTGGAGGTGGTGTACACAAAACC	CD46	659	0.321467	10	0.292639
TTTGGAGGTGGTGTACACAAAAC	CD46	660	-0.138063	10	0.173295
TTCTACTTCACTAAAGGTGTGTT	CD46	697	-0.481963	11	0.215926
ACTTCTACTTCACTAAAGGTGTG	CD46	699	2.16967	11	0.635562
TACTTCTACTTCACTAAAGGTGT	CD46	700	0.640149	11	0.366196
ATACTTCTACTTCACTAAAGGTG	CD46	701	0.377642	11	0.346195
AATACTTCTACTTCACTAAAGGT	CD46	702	0.832846	11	0.393857
TCAAATACTTCTACTTCACTAAA	CD46	705	-0.357264	11	0.108573
CTCAAATACTTCTACTTCACTAA	CD46	706	-0.0755122	11	0.221643
ACTCAAATACTTCTACTTCACTA	CD46	707	0.168754	11	0.257438
TACTCAAATACTTCTACTTCACT	CD46	708	0.063559	11	0.253188
GATACTCAAATACTTCTACTTCA	CD46	710	0.329553	11	0.314938
AGATACTCAAATACTTCTACTTC	CD46	711	0.134847	11	0.295551
CAAGATACTCAAATACTTCTACT	CD46	713	1.01335	10	0.462736
TCAAGATACTCAAATACTTCTAC	CD46	714	1.52967	10	0.489589
ATCAAGATACTCAAATACTTCTA	CD46	715	0.0649085	10	0.169174
CATCAAGATACTCAAATACTTCT	CD46	716	-0.549617	10	0.0847348
CTGCATCAAGATACTCAAATACT	CD46	719	0.00699628	10	0.159826
ACTGCATCAAGATACTCAAATAC	CD46	720	0.453787	10	0.262877
TACTGCATCAAGATACTCAAATA	CD46	721	-0.0117314	10	0.162792
GTTACTGCATCAAGATACTCAAA	CD46	723	0.22818	10	0.2008
AGTTACTGCATCAAGATACTCAA	CD46	724	0.248422	10	0.288761
AAGTTACTGCATCAAGATACTCA	CD46	725	0.618596	10	0.35859
ATAAGTTACTGCATCAAGATACT	CD46	727	1.38182	10	0.54764
TATAAGTTACTGCATCAAGATAC	CD46	728	1.21035	10	0.525111
CTATAAGTTACTGCATCAAGATA	CD46	729	-0.217247	10	0.130328
ACTATAAGTTACTGCATCAAGAT	CD46	730	1.49947	10	0.560371
CAACTATAAGTTACTGCATCAAG	CD46	732	1.76872	10	0.687104
ACAACTATAAGTTACTGCATCAA	CD46	733	0.758568	10	0.570602
CACAACTATAAGTTACTGCATCA	CD46	734	2.35714	10	0.861915
TCACAACTATAAGTTACTGCATC	CD46	735	2.19295	10	0.809675
ATCACAACTATAAGTTACTGCAT	CD46	736	1.63455	10	0.568526
GATCACAACTATAAGTTACTGCA	CD46	737	1.74612	10	0.701697
AGGATCACAACTATAAGTTACTG	CD46	739	0.58979	10	0.350155
CAGGATCACAACTATAAGTTACT	CD46	740	-0.000267211	10	0.150929
GCAGGATCACAACTATAAGTTAC	CD46	741	-0.09917	10	0.129372
TGCAGGATCACAACTATAAGTTA	CD46	742	-0.5568	10	0.0791239
GTGCAGGATCACAACTATAAGTT	CD46	743	-0.176927	10	0.121644
GGTGCAGGATCACAACTATAAGT	CD46	744	-0.083062	10	0.157786
AGGTGCAGGATCACAACTATAAG	CD46	745	-0.438131	10	0.087527
CAGGTGCAGGATCACAACTATAA	CD46	746	-0.755668	10	0.0380229
CCAGGTGCAGGATCACAACTATA	CD46	747	0.156748	10	0.20434
GTCCAGGTGCAGGATCACAACTA	CD46	749	0.946847	11	0.368284
GGTCCAGGTGCAGGATCACAACT	CD46	750	-0.427955	11	0.164802
TGGTCCAGGTGCAGGATCACAAC	CD46	751	0.209993	11	0.295875
CTGGTCCAGGTGCAGGATCACAA	CD46	752	0.786651	11	0.4466
TCTGGTCCAGGTGCAGGATCACA	CD46	753	1.29196	11	0.559507
ATCTGGTCCAGGTGCAGGATCAC	CD46	754	1.87444	11	0.676408
GATCTGGTCCAGGTGCAGGATCA	CD46	755	0.560684	11	0.387096
TGGATCTGGTCCAGGTGCAGGAT	CD46	757	-0.260269	11	0.170957
ATGGATCTGGTCCAGGTGCAGGA	CD46	758	1.69228	11	0.664857
AATGGATCTGGTCCAGGTGCAGG	CD46	759	2.03956	11	0.754423
AAATGGATCTGGTCCAGGTGCAG	CD46	760	2.3586	11	0.8192
AAAATGGATCTGGTCCAGGTGCA	CD46	761	1.89361	11	0.661469
GAAAATGGATCTGGTCCAGGTGC	CD46	762	1.241	11	0.55016
TGAAAATGGATCTGGTCCAGGTG	CD46	763	1.60082	11	0.586748
GTGAAAATGGATCTGGTCCAGGT	CD46	764	1.97757	11	0.77556
AGTGAAAATGGATCTGGTCCAGG	CD46	765	2.12511	11	0.816566
AAGTGAAAATGGATCTGGTCCAG	CD46	766	1.49075	11	0.743797
ATAAGTGAAAATGGATCTGGTCC	CD46	768	0.712922	11	0.423182
CAATAAGTGAAAATGGATCTGGT	CD46	770	2.03734	11	0.829131
TCCAATAAGTGAAAATGGATCTG	CD46	772	2.08428	11	0.7219
CTCCAATAAGTGAAAATGGATCT	CD46	773	0.165587	11	0.227625
TCTCCAATAAGTGAAAATGGATC	CD46	774	-0.393883	11	0.141478
CTCTCCAATAAGTGAAAATGGAT	CD46	775	-0.342399	11	0.106339
CTCTCTCCAATAAGTGAAAATGG	CD46	777	0.255616	11	0.235702
GCTCTCTCCAATAAGTGAAAATG	CD46	778	-0.0782267	11	0.140737
TGCTCTCTCCAATAAGTGAAAAT	CD46	779	-1.07371	11	0
GTGCTCTCTCCAATAAGTGAAAA	CD46	780	0.251745	11	0.178726
TCGTGCTCTCTCCAATAAGTGAA	CD46	782	-1.02021	11	0.0305723
ATCGTGCTCTCTCCAATAAGTGA	CD46	783	0.303772	11	0.155915
AATCGTGCTCTCTCCAATAAGTG	CD46	784	0.124762	11	0.176631
AAATCGTGCTCTCTCCAATAAGT	CD46	785	-0.358001	11	0.134971
TAAATCGTGCTCTCTCCAATAAG	CD46	786	-0.00157196	11	0.166649
ATAAATCGTGCTCTCTCCAATAA	CD46	787	0.0187882	11	0.190242
AATAAATCGTGCTCTCTCCAATA	CD46	788	0.422102	11	0.308224
CAATAAATCGTGCTCTCTCCAAT	CD46	789	0.948097	11	0.50542
ACAATAAATCGTGCTCTCTCCAA	CD46	790	1.55884	11	0.664204
CACAATAAATCGTGCTCTCTCCA	CD46	791	1.94323	11	0.785974
CCACAATAAATCGTGCTCTCTCC	CD46	792	2.66564	11	0.908565
CACCACAATAAATCGTGCTCTCT	CD46	794	2.36837	11	0.848614
TCACCACAATAAATCGTGCTCTC	CD46	795	1.82231	11	0.801327
GTCACCACAATAAATCGTGCTCT	CD46	796	1.01022	11	0.632721
TGTCACCACAATAAATCGTGCTC	CD46	797	1.33187	11	0.666213
TTGTCACCACAATAAATCGTGCT	CD46	798	0.535452	11	0.413934
ATTGTCACCACAATAAATCGTGC	CD46	799	0.386271	11	0.383154
AATTGTCACCACAATAAATCGTG	CD46	800	0.674089	11	0.306295
GAATTGTCACCACAATAAATCGT	CD46	801	-0.552191	11	0.0983827
TGAATTGTCACCACAATAAATCG	CD46	802	0.470656	11	0.217959
ACTGAATTGTCACCACAATAAAT	CD46	804	-0.430623	11	0.123101
CACTGAATTGTCACCACAATAAA	CD46	805	0.0547722	10	0.177409
ACACTGAATTGTCACCACAATAA	CD46	806	0.217204	10	0.26333
CCACACTGAATTGTCACCACAAT	CD46	808	1.66876	10	0.688201
TCCACACTGAATTGTCACCACAA	CD46	809	0.826084	10	0.618517
CTCCACACTGAATTGTCACCACA	CD46	810	2.08598	10	0.897616
ACTCCACACTGAATTGTCACCAC	CD46	811	2.66352	10	0.916978
CGACTCCACACTGAATTGTCACC	CD46	813	0.705934	10	0.433381
ACGACTCCACACTGAATTGTCAC	CD46	814	0.685308	10	0.32844
CACGACTCCACACTGAATTGTCA	CD46	815	-0.0555257	10	0.206376
GCACGACTCCACACTGAATTGTC	CD46	816	-0.0425093	10	0.192066
AGCACGACTCCACACTGAATTGT	CD46	817	0.207724	10	0.22132
CAGCACGACTCCACACTGAATTG	CD46	818	-0.00899936	10	0.193862
GCAGCACGACTCCACACTGAATT	CD46	819	0.0563033	10	0.202379
AGCAGCACGACTCCACACTGAAT	CD46	820	0.285612	10	0.25622
GAGCAGCACGACTCCACACTGAA	CD46	821	-0.0671811	10	0.285288
GGAGCAGCACGACTCCACACTGA	CD46	822	0.239991	10	0.311138
TGGAGCAGCACGACTCCACACTG	CD46	823	0.251961	10	0.278404
CTGGAGCAGCACGACTCCACACT	CD46	824	0.000498001	10	0.248007
TCTGGAGCAGCACGACTCCACAC	CD46	825	0.192197	10	0.255443
ACTCTGGAGCAGCACGACTCCAC	CD46	827	-0.014813	10	0.267256
CACTCTGGAGCAGCACGACTCCA	CD46	828	-0.272814	10	0.259454
ACACTCTGGAGCAGCACGACTCC	CD46	829	0.400209	10	0.475164
TTTACACTCTGGAGCAGCACGAC	CD46	832	0.290086	10	0.39219
ACTTTACACTCTGGAGCAGCACG	CD46	834	-0.238392	10	0.283197
CACTTTACACTCTGGAGCAGCAC	CD46	835	0.275619	10	0.32664
CCACTTTACACTCTGGAGCAGCA	CD46	836	0.427932	10	0.418897
ACCACTTTACACTCTGGAGCAGC	CD46	837	1.42296	10	0.554459
TGACCACTTTACACTCTGGAGCA	CD46	839	-0.159498	10	0.269843
TTGACCACTTTACACTCTGGAGC	CD46	840	0.476017	10	0.319115
TTTGACCACTTTACACTCTGGAG	CD46	841	0.201402	10	0.301665
ATTTGACCACTTTACACTCTGGA	CD46	842	1.31063	10	0.546912
CATTTGACCACTTTACACTCTGG	CD46	843	1.24626	10	0.56312
[truncated: 2,939 more rows]

## Sheet: SuppFigure5
Figure S5B
[truncated: 2,131 more rows]
